# Supplementary material for: Global analysis of lysine 2-hydroxyisobutyrylation during Fusarium graminearum infection in maize
Source: Front Plant Sci. 2022 Sep 15;13:1000039. doi: 10.3389/fpls.2022.1000039 (PMC9521605; doi:10.3389/fpls.2022.1000039)
Supplement: Supplementary Table S1 — MS/MS spectrum database search analysis of proteins and Khib modified sites identified during F. graminearum infection at 0 and 2 dpi in maize stem. [file Table_1.XLSX]

## Sheet: Site_quant
Protein accession	Position	Amino acid	Protein description	Gene name	Localization probability	PEP	Score	Modified sequence	Charge	Mass error [ppm]	MS/MS Count	0 dpi_1	0 dpi_2	0 dpi_3	2 dpi_1	2 dpi_2	2 dpi_3	2 dpi/0 dpi Ratio	2 dpi/0 dpi P value
ZeamMp051	57	K	uncharacterized protein	---	1	0.00658435	52.247	TFK(1)ETLDGR	2	-0.086501	3	0.753	0.798	0.85	1.301	1.068	1.231	1.499	0.0041575
ZeamMp051	54	K	uncharacterized protein	---	1	0.0203003	60.019	SLGK(1)TFK	2	0.16207	1	0.808	0.776	0.973	1.088	1.134	1.222	1.347	0.0176778
ZeamMp179	174	K	uncharacterized protein	---	1	5.98257e-12	137.69	VVVPAK(1)THLR	3	-0.034978	3	1.08	0.806	0.858	0.93	1.188	1.138	1.187	0.21096
ZemaCp008	456	K	uncharacterized protein	---	1	0.00379712	48.568	AAAAGFEK(1)GIDR	2	0.2645	1	0.807	0.734	0.819	1.229	1.432	0.979	1.542	0.02174
ZemaCp032	355	K	uncharacterized protein	---	1	0.0127545	56.432	DDFIEK(1)DR	2	-0.17246	2	0.916	0.79	0.812	1.088	1.239	1.155	1.383	0.0052977
ZemaCp032	251	K	uncharacterized protein	---	1	2.04559e-13	121.82	GHYLNATAGTCEEMIK(1)R	3	-0.6311	1	0.954	1.022	1.345	1.076	0.617	0.986	0.807	0.3156
ZemaCp032	17	K	uncharacterized protein	---	1	0.0214219	58.596	AGVK(1)DYK	2	0.12996	1	0.991	1.01	0.903	0.948	1.033	1.115	1.066	0.34024
ZemaCp032	304	K	uncharacterized protein	---	1	0.000162556	88.37	QK(1)NHGMHFR	3	0.89071	2	0.934	0.832	0.703	1.093	1.204	1.234	1.43	0.0159173
Zm00001d000001_P002	563	K	polyphenol oxidase1 vegetative meristem cDNA 7C02D02 GN=ppo1	---	1	3.08909e-05	69.081	EYAGSFAVVPGSGAGK(1)TR	3	0.69335	2	0.976	1.086	0.897	0.919	0.994	1.128	1.028	0.7583
Zm00001d000001_P002	148	K	polyphenol oxidase1 vegetative meristem cDNA 7C02D02 GN=ppo1	---	1	0.00401932	95.531	EAVAK(1)MK	2	0.99402	4	0.972	0.881	0.821	1.041	1.108	1.177	1.244	0.02218
Zm00001d000001_P002	141	K	polyphenol oxidase1 vegetative meristem cDNA 7C02D02 GN=ppo1	---	1	0.0035244	85.676	EYQEK(1)YK	3	-0.26232	3	1.018	1.06	0.91	0.879	1.166	0.966	1.008	0.97832
Zm00001d000001_P002	288	K	polyphenol oxidase1 vegetative meristem cDNA 7C02D02 GN=ppo1	---	1	1.54962e-05	75.143	ELVNK(1)NLCTVYTQQIR	3	-0.60227	1	0.978	0.753	0.849	0.972	1.292	1.156	1.326	0.066417
Zm00001d000001_P002	469	K	polyphenol oxidase1 vegetative meristem cDNA 7C02D02 GN=ppo1	---	1	0.000138516	73.305	ISSLVPHGK(1)DSPPR	3	-0.95649	1	0.865	0.919	0.888	0.878	1.117	1.333	1.246	0.23496
Zm00001d000001_P002	302	K	polyphenol oxidase1 vegetative meristem cDNA 7C02D02 GN=ppo1	---	1	0.00269839	46.069	SGK(1)GAESFLGEK	3	0.92766	1
Zm00001d000001_P002	90	K	polyphenol oxidase1 vegetative meristem cDNA 7C02D02 GN=ppo1	---	1	0.00908115	71.451	ADK(1)VNEK	3	-0.5037	3	1.182	1.147	1.08	0.82	0.918	0.852	0.76	0.0029208
Zm00001d000001_P002	460	K	polyphenol oxidase1 vegetative meristem cDNA 7C02D02 GN=ppo1	---	1	0.00191847	49.632	CK(1)ISSLVPHGK	3	1.023	1	0.871	0.794	0.877	1.033	1.124	1.302	1.361	0.0152431
Zm00001d000001_P002	143	K	polyphenol oxidase1 vegetative meristem cDNA 7C02D02 GN=ppo1	---	1	0.00559696	87.476	YK(1)EAVAK	2	0.35441	2	1.026	0.857	0.87	1.022	1.144	1.08	1.179	0.065137
Zm00001d000001_P002	283	K	polyphenol oxidase1 vegetative meristem cDNA 7C02D02 GN=ppo1	---	1	0.00559696	87.476	YK(1)ELVNK	2	0.3374	2	0.854	1.057	0.812	1.107	1.129	1.042	1.204	0.085564
Zm00001d000282_P001	349	K	Photosystem II CP47 reaction center protein	---	1	0.00452423	47.991	ATLK(1)SDGVFR	2	0.27305	2	0.845	0.838	0.751	1.151	1.035	1.38	1.465	0.0150828
Zm00001d001831_P005	235	K	Pyruvate kinase	---	1	8.86786e-05	95.358	QVLGQHAK(1)R	3	0.027566	2	0.868	0.807	0.791	1.137	1.173	1.225	1.433	0.00053639
Zm00001d001881_P004	141	K	Protein DJ-1 homolog D	---	1	0.00143401	54.023	ALGGSVAGSDK(1)R	2	0.26011	1	0.952	0.741	0.686	1.175	1.284	1.163	1.522	0.0144157
Zm00001d001913_P002	10	K	Ubiquitin-conjugating enzyme E2 11	---	1	0.0173076	63.816	ELK(1)DLQK	2	0.79067	1	0.791	0.715	0.732	1.18	1.262	1.32	1.681	0.0003161
Zm00001d001913_P002	126	K	Ubiquitin-conjugating enzyme E2 11	---	1	0.00082982	99.815	AK(1)YESTAR	2	-0.34185	1	0.683	0.672	0.913	1.032	1.438	1.262	1.646	0.022763
Zm00001d002006_P012	271	K	H(+)-ATPase 5	---	1	0.00300962	77.662	K(1)VHSIIDK	3	0.59255	2	0.85	0.883	0.882	1.128	1.047	1.209	1.294	0.0041165
Zm00001d002006_P012	278	K	H(+)-ATPase 5	---	1	0.0035416	43.604	VHSIIDK(1)YAER	3	2.5775	1
Zm00001d002585_P008	205	K	Proline--tRNA ligase cytoplasmic	---	1	0.00486533	56.404	TK(1)GELGAAK	2	0.090384	1
Zm00001d002585_P008	104	K	Proline--tRNA ligase cytoplasmic	---	1	0.0016973	50.484	YSHWEMK(1)GVPLR	3	-0.2962	1
Zm00001d002585_P008	120	K	Proline--tRNA ligase cytoplasmic	---	1	0.020977	47.853	DLANK(1)QVR	2	0.04654	1
Zm00001d002704_P002	139	K	Glutathione peroxidase	---	1	0.00799626	65.157	FLVDK(1)EGR	2	-0.069557	2	0.674	0.566	0.684	1.338	1.283	1.456	2.119	0.00045704
Zm00001d002842_P001	181	K	Remorin family protein	---	1	0.0015453	73.841	AEEMAAK(1)YR	2	0.56903	2	0.938	1.033	0.931	1.016	0.95	1.131	1.067	0.35494
Zm00001d002842_P001	63	K	Remorin family protein	---	1	0.00066835	55.724	VADEPAPEK(1)PAPAK	3	-0.63176	1	0.985	0.848	1.042	1.093	1.162	0.87	1.087	0.49998
Zm00001d002842_P001	155	K	Remorin family protein	---	1	4.75495e-06	99.752	VAMIHK(1)EAEEK	3	0.91882	2
Zm00001d002842_P001	121	K	Remorin family protein	---	1	0.006732	46.844	K(1)ANIEAELK	3	0.27652	2	1.314	0.843	1.171	0.807	1.044	0.82	0.803	0.25182
Zm00001d002842_P001	145	K	Remorin family protein	---	0.999865	0.00770546	55.353	KAEYAEK(1)MK	3	-1.0584	2	1.07	1.002	1.048	0.945	0.855	1.079	0.923	0.29422
Zm00001d002842_P001	167	K	Remorin family protein	---	1	0.0226274	54.157	AMVEAK(1)R	2	-0.70004	1	1.003	0.937	0.93	0.989	0.934	1.207	1.091	0.37494
Zm00001d002842_P001	120	K	Remorin family protein	---	1	4.61795e-08	82.925	KVSAILSWENTK(1)K	3	-0.0045895	1
Zm00001d002842_P001	68	K	Remorin family protein	---	0.999906	1.16327e-07	81.884	VADEPAPEKPAPAK(1)QGGSNDR	4	0.32595	2	1.385	1.042	1.246	0.679	0.877	0.772	0.634	0.0149634
Zm00001d002842_P001	190	K	Remorin family protein	---	1	0.0120709	51.346	ATGHAPK(1)K	3	-1.0085	1	1.056	0.95	1.021	1.022	0.999	0.952	0.982	0.66606
Zm00001d002842_P001	105	K	Remorin family protein	---	1	0.0245192	54.712	AENK(1)AAK	2	-0.67059	1
Zm00001d002842_P001	99	K	Remorin family protein	---	1	0.0027003	56.632	AWEENEK(1)TK	2	0.78174	2	0.904	0.783	0.885	1.217	1.089	1.122	1.333	0.0066584
Zm00001d002842_P001	139	K	Remorin family protein	---	1	0.0110931	71.451	K(1)AEYAEK	3	1.4239	3	1.208	1.063	1.051	0.859	0.918	0.901	0.806	0.0118649
Zm00001d002842_P001	149	K	Remorin family protein	---	1	0.00190449	81.296	NK(1)VAMIHK	3	0.40801	4	1.073	0.993	0.919	0.925	1.01	1.079	1.01	0.88554
Zm00001d002842_P001	109	K	Remorin family protein	---	1	0.000368036	76.357	K(1)VSAILSWENTK	3	0.27073	1	1.018	0.564	1.151	1.082	1.008	1.176	1.195	0.38084
Zm00001d002898_P001	239	K	Peroxidase 12	---	1	0.00143706	93.649	TLAAK(1)CAK	2	-0.82744	1	0.326	0.451	0.296	1.551	1.701	1.673	4.59	0.00029764
Zm00001d002898_P001	286	K	Peroxidase 12	---	1	9.79462e-05	89.451	SDQGLINDQTTK(1)R	3	-1.2007	1	0.813	0.876	0.599	1.146	1.281	1.285	1.622	0.0154199
Zm00001d002969_P001	188	K	ATP-dependent Clp protease proteolytic subunit 2 mitochondrial	---	1	0.000288589	63.662	IYAK(1)HTGQAIDR	3	-1.5988	1
Zm00001d003016_P002	532	K	phenylalanine ammonia lyase2 GN= pal2	---	1	0.001109	50.831	K(1)VLTTSLGGDLHSAR	3	0.74023	1
Zm00001d003016_P002	30	K	phenylalanine ammonia lyase2 GN= pal2	---	1	1.89118e-27	152.88	AAAELTGSHLDEVK(1)R	3	-0.24617	1	1.251	0.868	1.053	0.781	1.154	0.893	0.892	0.4942
Zm00001d003081_P001	47	K	glutaredoxin homolog1 leaf cDNA csu40, similar to E. coli glutaredoxin GN= grx1	---	1	0.0242706	54.982	VK(1)QLFEK	2	-0.064555	1	0.86	0.73	0.822	1.06	1.302	1.226	1.488	0.0071751
Zm00001d003127_P018	24	K	60S ribosomal protein L23a-1	---	1	0.0107527	60.102	AVK(1)SGAAK	2	-0.85532	2	0.885	0.908	0.879	1.109	1.134	1.085	1.246	0.000164511
Zm00001d003190_P001	130	K	Endochitinase A	---	1	2.37847e-19	116.74	SAFLSAVNAYPGFAHGGTEVEGK(1)R	4	1.4387	2	0.933	0.454	0.804	1.109	1.348	1.352	1.738	0.060637
Zm00001d003190_P001	102	K	Endochitinase A	---	1	8.42282e-28	156.49	NQAGSGCEGK(1)NFYTR	2	0.39665	4	0.335	0.395	0.429	1.476	1.657	1.708	4.177	7.6684e-05
Zm00001d003190_P001	263	K	Endochitinase A	---	1	0.00542311	44.543	VGYYK(1)QYCQQLR	2	1.6505	1				1.096	0.954	0.95
Zm00001d003190_P001	174	K	Endochitinase A	---	1	0.000114741	85.554	QWPCAAGQK(1)YYGR	3	0.69254	1	0.867	0.755	0.701	0.892	1.24	1.545	1.583	0.062775
Zm00001d003347_P001	72	K	ras related protein1 rab2-homologous cDNA GN= ras1	---	1	0.0182404	47.603	TAGAIYK(1)K	2	-0.1254	1	0.799	0.699	0.703	1.349	1.211	1.239	1.726	0.00056006
Zm00001d003446_P003	232	K	Gamma-glutamyltranspeptidase 1	---	1	0.0213482	55.676	FAAELK(1)K	2	0.59062	2	1.086	0.922	1.052	0.865	1.066	1.008	0.96	0.62994
Zm00001d003457_P001	180	K	PLAT domain-containing protein 3	---	1	0.00237979	58.981	LYAVVDK(1)CK	3	-0.33039	2	1.244	0.827	0.953	1.025	0.843	1.107	0.984	0.95734
Zm00001d003567_P001	196	K	26S proteasome non-ATPase regulatory subunit 11 homolog	---	1	0.000943101	79.659	AK(1)ASLTAAR	2	0.032085	1	0.707	0.793	0.903	1.156	1.101	1.34	1.497	0.0117368
Zm00001d003567_P001	318	K	26S proteasome non-ATPase regulatory subunit 11 homolog	---	1	0.00035223	61.657	DYK(1)SQLEEDPIVHR	3	-0.12005	1	0.969	0.745	0.921	1.034	1.089	1.243	1.277	0.06346
Zm00001d003567_P001	304	K	26S proteasome non-ATPase regulatory subunit 11 homolog	---	1	1.42217e-05	106.88	AVADAYSK(1)R	2	0.099132	2	0.981	0.908	0.943	0.912	1.118	1.138	1.119	0.22158
Zm00001d003639_P001	49	K	ATP binding / calcium ion binding / calmodulin-dependent protein kinase/ kinase/ protein kinase/ protein serine/threonine kinase GN=AT4G35310 (E=9e-076) CPK5 ATCPK5 | CPK5 (calmodulin-domain protein kinase 5)	AT4G35310	1	0.0268006	50.04	K(1)YGSTLK	2	-0.68605	1	0.734	0.722	0.75	1.223	1.16	1.411	1.72	0.00082269
Zm00001d003643_P007	99	K	L-ascorbate peroxidase S chloroplastic/mitochondrial	---	1	0.000469017	55.011	DYAEAHAK(1)LSELGAK	3	1.5388	1	0.821	0.997	0.665	1.064	1.061	1.393	1.417	0.07486
Zm00001d003712_P001	205	K	abscisic acid stress ripening3 GN= aasr3	---	1	0.000549758	79.148	K(1)DPEHAQR	3	-0.2951	2	1.2	1.258	1.23	0.561	1.033	0.718	0.627	0.107161
Zm00001d003817_P025	375	K	Starch branching enzyme IIa	---	1	0.00136717	67.169	GIALHK(1)MIR	3	0.16685	1	0.869	0.88	0.727	1.138	1.43	0.956	1.423	0.060017
Zm00001d003817_P025	47	K	Starch branching enzyme IIa	---	1	0.0176353	46.426	HPQPK(1)RPK	4	-1.0678	1	0.954	0.867	1.011	0.853	1.121	1.194	1.119	0.40844
Zm00001d003974_P001	10	K	Phosphoenolpyruvate carboxylase family protein	---	1	0.00461224	45.28	K(1)ESGSDIVIVAR	2	-0.54887	1	0.771	0.875	0.797	1.016	1.366	1.175	1.456	0.0167229
Zm00001d004125_P065	59	K	acetyl-CoA carboxylase2 graminicide (e.g., sethoxydim, haloxyfop) resistance GN= acc2	---	1	0.0181897	53.968	K(1)HSQSVR	3	0.92668	1
Zm00001d004125_P065	811	K	acetyl-CoA carboxylase2 graminicide (e.g., sethoxydim, haloxyfop) resistance GN= acc2	---	1	0.00465537	79.454	GHIQK(1)LR	3	1.0158	1
Zm00001d004125_P065	331	K	acetyl-CoA carboxylase2 graminicide (e.g., sethoxydim, haloxyfop) resistance GN= acc2	---	1	0.000676499	79.659	K(1)VHNDDEVR	3	0.82075	1
Zm00001d004689_P001	347	K	O-methyltransferase ZRP4	---	1	0.00115392	64.82	AGFSEYK(1)ILK	2	0.79877	1
Zm00001d004689_P001	278	K	O-methyltransferase ZRP4	---	1	0.000314721	56.746	LVLHHLTDEECVK(1)LLAQCR	4	-0.55556	1	1	0.578	0.732	1.065	1.251	1.374	1.597	0.04956
Zm00001d004689_P001	225	K	O-methyltransferase ZRP4	---	1	4.85997e-12	125.53	AFPHIK(1)CTVLAPPK	3	-0.68185	1	0.893	0.711	0.886	1.117	1.214	1.179	1.41	0.0114163
Zm00001d004706_P003	260	K	Lipase-like PAD4	---	1	0.0195096	40.352	MPHHLLLK(1)R	2	-1.6477	1	0.957	0.716	0.82	1.116	1.187	1.203	1.406	0.0161757
Zm00001d004843_P003	123	K	abscisic acid stress ripening2 GN= aasr2	---	1	0.00029389	78.903	DAEEASGEK(1)K	2	-0.024209	1	1.625	1.76	1.791	0.296	0.134	0.395	0.159	0.027138
Zm00001d004843_P003	52	K	abscisic acid stress ripening2 GN= aasr2	---	1	5.22127e-08	83.395	HK(1)QHLGEAGAIAAGAFALYEK	4	-0.19876	1	1.661	1.554	1.63	0.321	0.387	0.446	0.238	0.000120072
Zm00001d004843_P003	50	K	abscisic acid stress ripening2 GN= aasr2	---	0.993034	0.00938451	48.794	EEK(0.007)EHK(0.993)HK	5	-0.16945	2	1.553	1.481	1.491	0.458	0.505	0.513	0.326	4.115e-06
Zm00001d004843_P003	114	K	abscisic acid stress ripening2 GN= aasr2	---	1	2.92901e-08	112.42	DHK(1)DAEEASGEK	3	-0.86815	3	1.776	1.958	1.717	0.172	0.091	0.285	0.101	0.018678
Zm00001d004843_P003	13	K	abscisic acid stress ripening2 GN= aasr2	---	1	2.07453e-07	113.62	HHHFFNHHK(1)K	4	0.0040969	2	1.959	1.723	1.687	0.166	0.165	0.299	0.117	0.00042102
Zm00001d004843_P003	76	K	abscisic acid stress ripening2 GN= aasr2	---	1	0.000202236	105.98	K(1)DPEHAHR	2	-0.33502	4	1.624	1.421	1.496		0.26	0.199	0.152	0.00044272
Zm00001d004843_P003	124	K	abscisic acid stress ripening2 GN= aasr2	---	1	0.0192277	52.683	K(1)HHHLFG	3	0.66423	2	1.167	1.107	1.064	0.912	0.864	0.886	0.797	0.00188242
Zm00001d004843_P003	75	K	abscisic acid stress ripening2 GN= aasr2	---	0.88511	0.000202236	72.34	HEAK(0.885)K(0.115)DPEHAHR	3	-0.35404	2	0.98	1.075	0.945
Zm00001d004843_P003	85	K	abscisic acid stress ripening2 GN= aasr2	---	1	2.28828e-07	60.419	HK(1)ITEEVAAAAAVGAGGYVFHEHHEK	5	0.82299	1
Zm00001d004843_P003	4	K	abscisic acid stress ripening2 GN= aasr2	---	1	0.0100494	88.803	SEEK(1)HHHFFNHHK	4	0.63232	2	1.686	1.274	1.566	0.484	0.539	0.451	0.326	0.00034245
Zm00001d004843_P003	109	K	abscisic acid stress ripening2 GN= aasr2	---	1	1.51882e-16	103.75	ITEEVAAAAAVGAGGYVFHEHHEK(1)K	5	-0.49613	1	1.178	1.133	1.622	0.583	0.928	0.556	0.526	0.029799
Zm00001d004855_P007	316	K	Actin-7	---	1	0.0003583	64.565	MSK(1)EITALAPSSMK	3	2.7316	3	0.959	0.81	0.834	1.012	1.243	1.141	1.305	0.028604
Zm00001d005228_P001	89	K	Ribosomal protein L22p/L17e family protein	---	1	8.50549e-05	63.998	TK(1)PHVNVGTLGHVDHGK	5	-0.45183	1	0.897	0.931	1.111	0.913	1.082	1.067	1.042	0.6452
Zm00001d005253_P001	7	K	V-type proton ATPase subunit G1	---	1	3.7295e-21	147.1	K(1)VAESSGDSGANVK	3	0.37063	2	0.694	0.63	0.851	1.272	1.289	1.263	1.758	0.023259
Zm00001d005253_P001	20	K	V-type proton ATPase subunit G1	---	1	1.49528e-06	104.17	VAESSGDSGANVK(1)R	2	0.028612	2	0.665	0.506	0.677	1.468	1.536	1.148	2.247	0.0034378
Zm00001d005253_P001	56	K	V-type proton ATPase subunit G1	---	1	0.0077261	78.616	HVTTVK(1)N	2	0.29354	1
Zm00001d005276_P004	281	K	Polyadenylate-binding protein 2	---	1	0.000143441	89.43	IFNDK(1)ELYVGR	2	-0.077264	1	0.738	0.665	0.835	1.228	1.382	1.152	1.681	0.0035428
Zm00001d005276_P004	304	K	Polyadenylate-binding protein 2	---	1	0.00586058	40.475	FEK(1)NVQEVAEK	3	-1.4408	1
Zm00001d005276_P004	312	K	Polyadenylate-binding protein 2	---	1	0.000380576	58.712	NVQEVAEK(1)FQNTNLYLK	3	-1.9483	1
Zm00001d005347_P001	320	K	monodehydroascorbate reductase homolog1 leaf cDNA csu196 sequence similar to cucumber monodehydroascorbate reductase (NADH) GN= dar1	---	1	0.0206923	44.639	K(1)SAEQAVK	2	-0.46489	1
Zm00001d005347_P001	424	K	monodehydroascorbate reductase homolog1 leaf cDNA csu196 sequence similar to cucumber monodehydroascorbate reductase (NADH) GN= dar1	---	1	7.0476e-10	118.52	TQPPVANLEELK(1)K	3	0.45109	1	0.975	0.698	0.918	1.025	1.197	1.186	1.315	0.069521
Zm00001d005347_P001	409	K	monodehydroascorbate reductase homolog1 leaf cDNA csu196 sequence similar to cucumber monodehydroascorbate reductase (NADH) GN= dar1	---	1	0.00472922	91.906	VIAK(1)VAK	2	-0.62391	2	0.87	0.787	0.755	1.18	1.229	1.179	1.488	0.00084023
Zm00001d005347_P001	276	K	monodehydroascorbate reductase homolog1 leaf cDNA csu196 sequence similar to cucumber monodehydroascorbate reductase (NADH) GN= dar1	---	1	0.00215231	48.568	GQVAEEK(1)GGIK	3	-0.94818	1
Zm00001d005472_P001	42	K	Mannose-specific jacalin-related lectin GN=Expressed protein	Expressed	1	0.0002594	78.324	ANQAAILESK(1)AK	3	1.2175	1
Zm00001d005558_P004	105	K	Putative leucyl-tRNA synthetase	---	1	0.0179678	56.432	ASADK(1)LAR	2	0.49281	1
Zm00001d005558_P004	734	K	Putative leucyl-tRNA synthetase	---	1	0.0273401	40.244	K(1)YSSDATR	2	-0.38419	1	0.702	0.86	0.871	0.935	1.417	1.215	1.466	0.056216
Zm00001d005641_P002	127	K	Putative methyltransferase family protein	---	1	0.0256846	44.692	FHLEGK(1)R	3	-0.38844	1	0.578	0.57	0.628	1.425	1.401	1.398	2.378	4.7599e-06
Zm00001d005753_P001	106	K	60S ribosomal protein L26-1	---	1	0.0298144	56.81	VIVTK(1)LK	2	0.13129	1
Zm00001d005818_P003	359	K	Aldehyde dehydrogenase family 7 member B4	---	1	0.000278829	72.34	GIQTIK(1)SQGGK	3	-0.62786	1
Zm00001d005818_P003	94	K	Aldehyde dehydrogenase family 7 member B4	---	1	0.0164222	40.882	AK(1)LHHLGR	3	-0.00098621	1
Zm00001d005866_P001	128	K	Protein disulfide-isomerase like 2-2	---	1	0.000147061	67.136	GQVK(1)LGHVDCDAEK	3	0.32849	1	0.799	0.82	0.807	1.297	0.891	1.387	1.474	0.11554
Zm00001d006008_P001	511	K	Heat shock protein 90-2	---	1	0.00604732	83.948	K(1)LVSATK	2	-0.43055	1	0.32	0.355	0.371	1.623	1.661	1.669	4.735	2.0231e-06
Zm00001d006008_P001	56	K	Heat shock protein 90-2	---	1	1.73815e-06	85.51	SK(1)LDAQPELFIHLVPDK	3	-0.35859	1
Zm00001d006008_P001	417	K	Heat shock protein 90-2	---	1	3.44614e-06	101.43	NLK(1)LGIHEDSQNR	3	-0.83422	2	0.654	0.623	0.685	1.317	1.336	1.386	2.059	2.0471e-05
Zm00001d006008_P001	517	K	Heat shock protein 90-2	---	1	0.000893825	68.536	LVSATK(1)EGLK	3	0.72939	3	0.635	0.549	0.514	1.395	1.547	1.36	2.534	0.00022342
Zm00001d006008_P001	625	K	Heat shock protein 90-2	---	1	0.00481786	67.334	RAEADK(1)NDK	3	0.30513	1	0.39	0.43	0.386	1.57	1.678	1.547	3.976	2.6804e-06
Zm00001d006008_P001	265	K	Heat shock protein 90-2	---	1	0.0338537	46.426	QK(1)PIWMR	2	-0.52301	1	0.702	0.575	0.641	1.138	1.413	1.531	2.128	0.0020775
Zm00001d006008_P001	470	K	Heat shock protein 90-2	---	1	0.00465254	41.695	EGQNDIYYITGESK(1)K	3	1.5024	1
Zm00001d006008_P001	440	K	Heat shock protein 90-2	---	1	9.85541e-09	113.25	YHSTK(1)SGDELTSLK	3	0.22598	1	0.538	0.545	0.627	1.125	1.39	1.774	2.508	0.0029834
Zm00001d006008_P001	547	K	Heat shock protein 90-2	---	1	0.00645491	66.267	VIK(1)EVLGDK	2	0.73067	1
Zm00001d006008_P001	316	K	Heat shock protein 90-2	---	1	0.0017337	89.142	AVLFVPK(1)R	2	0.050969	2	0.74	0.699	0.704	1.186	1.314	1.357	1.8	0.000184878
Zm00001d006008_P001	45	K	Heat shock protein 90-2	---	1	1.87244e-08	108.36	ELISNSSDALDK(1)IR	3	-1.9696	1	0.911	0.793	0.797	1.095	1.133	1.27	1.399	0.0062618
Zm00001d006008_P001	378	K	Heat shock protein 90-2	---	1	0.0105917	40.496	ETLQQNK(1)ILK	2	-0.33334	1				0.978	0.907	1.115
Zm00001d006008_P001	538	K	Heat shock protein 90-2	---	1	0.000914941	64.313	EK(1)FEGLCK	3	0.20217	4	0.626	0.522	0.489	1.336	1.507	1.519	2.665	0.00031737
Zm00001d006008_P001	556	K	Heat shock protein 90-2	---	1	0.000231212	73.632	VEK(1)VVVSDR	2	-0.80527	3	0.683	0.569	0.541	1.271	1.44	1.495	2.346	0.00057876
Zm00001d006036_P003	433	K	Heat shock 70 kDa protein 9 mitochondrial	---	1	0.000240902	70.089	EAELHSQK(1)DQER	3	-0.52605	1			0.634	1.104	0.899	1.363	1.77
Zm00001d006036_P003	495	K	Heat shock 70 kDa protein 9 mitochondrial	---	1	0.00597869	71.451	QK(1)LEAANK	2	-0.73223	1	0.412	0.415	0.454	1.488	1.523	1.707	3.683	1.79285e-05
Zm00001d006100_P001	188	K	60S ribosomal protein L7a-1	---	1	0.000361131	76.728	K(1)TASVLCLTTVK	3	2.8505	1	0.9	0.713	0.728	1.046	1.207	1.406	1.563	0.0171218
Zm00001d006119_P001	128	K	2Fe-2S ferredoxin-like superfamily protein	---	1	0.0102287	62.659	ELNK(1)HAR	3	0.90479	1
Zm00001d006185_P001	97	K	6-phosphogluconolactonase	---	1	0.000203798	77.894	YTAELSEK(1)FAAER	3	-0.90472	1	0.986	0.915	0.932	1.157	0.965	1.044	1.118	0.129457
Zm00001d006185_P001	250	K	6-phosphogluconolactonase	---	1	0.00811164	49.3	DSPK(1)PPPER	2	-0.077203	1	0.874	0.824	0.666	1.174	1.154	1.308	1.538	0.0088603
Zm00001d006185_P001	155	K	6-phosphogluconolactonase	---	1	1.53937e-10	114.56	DHVDSNYK(1)LAYDGFLSK	3	-0.95577	2	0.854	0.74	0.666	1.119	1.349	1.272	1.655	0.0050779
Zm00001d006185_P001	147	K	6-phosphogluconolactonase	---	1	6.17505e-20	145.29	VVPK(1)DHVDSNYK	3	-1.2434	2	0.788	0.677	0.674	1.191	1.375	1.295	1.805	0.00086209
Zm00001d006185_P001	284	K	6-phosphogluconolactonase	---	1	3.61196e-08	114.72	AAAVQK(1)ALSDK	2	0.11735	2	1.033	0.843	0.911	0.977	1.161	1.075	1.153	0.137959
Zm00001d006185_P001	120	K	6-phosphogluconolactonase	---	1	9.31377e-05	66.809	K(1)LTEPPYLDSVDWSK	3	1.842	1
Zm00001d006213_P001	141	K	Probable histone H2A.4	---	1	4.58275e-05	93.345	AASGGSK(1)EPK	3	-0.54481	3	1.12	1.106	1.03	0.881	0.865	0.998	0.843	0.029397
Zm00001d006213_P001	134	K	Probable histone H2A.4	---	1	0.000590912	77.776	AAEK(1)AASGGSK	3	0.48771	3	1.292	0.901	1.11	0.838	0.892	0.968	0.817	0.160957
Zm00001d006221_P001	153	K	triose phosphate isomerase2 electrophoretic mobility GN= tpi2	---	1	0.000114299	88.021	HIIGENDEFIGK(1)K	3	0.24043	2	0.833	0.896	0.727	1.103	1.26	1.18	1.443	0.0069833
Zm00001d006287_P001	108	K	60S ribosomal protein L14-1	---	1	0.00659381	73.975	FK(1)VMLAK	2	-0.42753	2	0.979	0.767	0.816	1.076	1.303	1.058	1.342	0.04102
Zm00001d006287_P001	113	K	60S ribosomal protein L14-1	---	1	0.0137263	69.176	VMLAK(1)IK	2	-1.8441	1	0.823	0.959	0.847	1.068	1.229	1.073	1.282	0.019464
Zm00001d006287_P001	50	K	60S ribosomal protein L14-1	---	1	0.0190495	58.917	CQVNFK(1)R	2	2.5273	1
Zm00001d006296_P017	161	K	Valine--tRNA ligase mitochondrial 1	---	1	0.00579883	45.022	LHK(1)EGLIYR	3	-1.4159	1
Zm00001d006309_P007	442	K	UTP--glucose-1-phosphate uridylyltransferase 1	---	1	0.0206145	47.228	GK(1)VTITAK	2	-1.1682	1
Zm00001d006309_P007	448	K	UTP--glucose-1-phosphate uridylyltransferase 1	---	1	0.00573534	44.543	VTITAK(1)SGVK	2	-0.17145	1
Zm00001d006433_P006	128	K	Ras-related protein RABH1b	---	1	0.0196154	58.119	TDLVDK(1)R	2	0.4232	1
Zm00001d006456_P002	359	K	Protein TPX2	---	1	0.00614023	50.354	ARPFNK(1)TEFHLK	3	-3.4322	3	0.891	0.772	0.738	1.168	1.219	1.213	1.499	0.0022016
Zm00001d006479_P004	175	K	calcium dependent protein kinase3 full-length cDNA, kinase function confirmed by direct assay of enzyme raised in E. coli (Saijo 1997) GN= cdpk3	---	1	0.000192408	78.342	IIAK(1)GHYTER	3	-1.7184	1	0.936	0.791	0.908	1.156	1.014	1.196	1.277	0.027463
Zm00001d006510_P002	84	K	60S ribosomal protein L44	---	1	0.000107968	94.309	HYSQHAIK(1)R	3	0.10412	2	0.798	1.014	0.794	0.965	1.229	1.2	1.302	0.076183
Zm00001d006510_P002	38	K	60S ribosomal protein L44	---	1	0.00155952	72.434	DSLSAQGK(1)R	2	-1.2908	1	0.779	0.821	0.803	1.15	1.173	1.273	1.496	0.00031671
Zm00001d006510_P002	22	K	60S ribosomal protein L44	---	1	4.79177e-05	88.596	HTLHK(1)VTQYK	3	0.0041795	1
Zm00001d006510_P002	30	K	60S ribosomal protein L44	---	1	9.87114e-07	107.45	GK(1)DSLSAQGK	3	1.6633	2	0.814	0.877	0.756	1.082	1.238	1.233	1.452	0.0037593
Zm00001d006510_P002	4	K	60S ribosomal protein L44	---	1	0.0152537	66.692	VNVPK(1)TK	2	-0.58257	1	0.871	0.966	0.865	1.169	1.058	1.072	1.221	0.0135821
Zm00001d006540_P001	162	K	Oxygen-evolving enhancer protein 3-1	---	1	0.0104178	60.717	TVIASK(1)PK	2	-0.61287	1
Zm00001d006540_P001	191	K	Oxygen-evolving enhancer protein 3-1	---	1	0.00366453	61.344	IK(1)STPEAEK	2	-0.068162	1	0.887	0.749	0.653	1.203	1.098	1.41	1.621	0.0133762
Zm00001d006540_P001	101	K	Oxygen-evolving enhancer protein 3-1	---	1	0.015332	41.164	DFDLPLK(1)ER	2	2.5737	1
Zm00001d006555_P001	2	K	60S ribosomal protein L38	---	1	0.00833858	53.493	PK(1)QIHEIK	3	-0.8275	1
Zm00001d006565_P001	339	K	male sterile32 like ms1 GN= ms32	---	1	0.00153924	73.887	IVVADLK(1)AK	2	-0.65691	1	0.881	0.801	0.923	0.917	1.309	1.17	1.304	0.086121
Zm00001d006565_P001	40	K	male sterile32 like ms1 GN= ms32	---	1	0.00193661	54.198	RYDHK(1)PESQR	4	0.22383	1
Zm00001d006667_P001	291	K	Succinyl-CoA ligase alpha-chain 2	---	1	4.28186e-05	70.784	MGHAGAIVAGGK(1)GTAQDK	3	0.1306	1	1.051	0.819		0.808	1.277	1.046	1.116	0.64164
Zm00001d006667_P001	150	K	Succinyl-CoA ligase alpha-chain 2	---	1	0.000893825	68.536	AALNSQSK(1)TR	2	-0.49304	1	0.896	0.762	0.671	1.285	1.273	1.113	1.576	0.0086034
Zm00001d006926_P001	45	K	Adenylate kinase 4	---	0.775716	0.0030878	50.827	K(0.224)PSCQK(0.776)GFILDGFPR	3	-1.0353	1
Zm00001d006926_P001	106	K	Adenylate kinase 4	---	1	0.000686936	64.103	TYHSK(1)FAPPK	3	-0.94117	1
Zm00001d006926_P001	14	K	Adenylate kinase 4	---	1	0.00693055	68.371	TPLGIK(1)AK	2	-0.60834	2	0.861	0.869	0.904	1.029	1.168	1.17	1.278	0.0056423
Zm00001d007113_P006	216	K	Xylose isomerase	---	1	0.000373581	70.028	VYAYAAAQVK(1)K	3	0.91616	1	0.958	0.771	0.695	0.875	1.441	1.26	1.475	0.099816
Zm00001d007132_P001	45	K	Pyrophosphate-energized vacuolar membrane proton pump 1	---	1	0.000136267	89.231	K(1)YIEAGASEHAR	3	0.6563	1	0.614	0.712	0.905	1.147	0.974	1.647	1.689	0.055897
Zm00001d007132_P001	61	K	Pyrophosphate-energized vacuolar membrane proton pump 1	---	1	0.0020396	49.081	TLGPK(1)GSDPHK	3	0.034766	1
Zm00001d007192_P002	282	K	T-complex protein 1 subunit zeta	---	1	0.0153703	48.284	NK(1)VCAGGDK	2	-0.65533	1
Zm00001d007192_P002	422	K	T-complex protein 1 subunit zeta	---	1	0.000635577	99.136	K(1)HLIDNVK	3	-0.70228	1
Zm00001d007192_P002	429	K	T-complex protein 1 subunit zeta	---	1	0.0038875	73.26	HLIDNVK(1)K	3	0.98099	2
Zm00001d007234_P004	2	K	ascorbate peroxidase2 leaf cDNA, similar to plant cytosolic ascorbate peroxidase GN= apx2	---	1	0.00077233	56.139	VK(1)AYPTVNEDYLK	3	2.0619	1
Zm00001d007234_P004	198	K	ascorbate peroxidase2 leaf cDNA, similar to plant cytosolic ascorbate peroxidase GN= apx2	---	1	8.28683e-07	91.518	ELLSGEK(1)EGLLQLPSDK	3	0.45601	1
Zm00001d007234_P004	13	K	ascorbate peroxidase2 leaf cDNA, similar to plant cytosolic ascorbate peroxidase GN= apx2	---	1	0.000412755	56.514	AYPTVNEDYLK(1)AVDK	3	-0.21002	1
Zm00001d007267_P001	46	K	light harvesting chlorophyll a/b binding protein5 GN= lhcb5	---	0.782682	0.0053797	40.493	K(0.217)PEDFAK(0.783)YQAYELIHAR	4	0.41239	1
Zm00001d007383_P009	426	K	Probable alpha-mannosidase	---	1	0.00023081	79.07	QHVANDYAK(1)R	3	0.7175	1	1.015	0.582	0.777	1.275	1.115	1.237	1.528	0.053936
Zm00001d007383_P009	313	K	Probable alpha-mannosidase	---	1	0.000549762	67.207	LIHYVNK(1)DGR	3	1.6314	2	0.948	0.89	0.96	1	1.006	1.196	1.144	0.105138
Zm00001d007446_P006	78	K	14-3-3-like protein	---	1	0.00255572	66.267	SK(1)IETELAR	2	-0.8468	2	0.914	0.774	0.751	1.121	1.168	1.271	1.46	0.0059601
Zm00001d007486_P001	441	K	UDP-glycosyltransferase 72B1	---	1	0.00379522	79.474	AK(1)VAQLQK	2	0.18552	1	0.587	0.454	0.505	1.197	1.502	1.754	2.88	0.00141575
Zm00001d007508_P009	22	K	T-complex protein 1 subunit theta	---	1	0.0161978	65.224	LK(1)EFSLK	2	3.3369	1	0.984	0.63	0.742	1.186	1.263	1.195	1.547	0.075178
Zm00001d007753_P001	150	K	Eukaryotic aspartyl protease family protein	---	1	0.0267576	52.725	TQK(1)VADK	2	1.1116	2	0.332	0.34	0.401	1.562	1.652	1.713	4.592	1.98227e-05
Zm00001d007810_P003	24	K	40S ribosomal protein S15-4	---	1	0.00188075	98.458	RK(1)PMALIK	3	0.28846	1	0.914	0.801	0.816	1.104	1.131	1.233	1.37	0.0040398
Zm00001d007810_P003	37	K	40S ribosomal protein S15-4	---	0.999984	0.000492887	63.29	K(1)DAPAGEKPEPVK	4	0.025814	1
Zm00001d007810_P003	49	K	40S ribosomal protein S15-4	---	1	4.95767e-22	144.29	DAPAGEKPEPVK(1)THLR	4	-0.033881	2	0.853	0.894	0.773	1.172	1.2	1.107	1.381	0.0027391
Zm00001d007810_P003	44	K	40S ribosomal protein S15-4	---	0.999968	0.000755399	70.373	KDAPAGEK(1)PEPVK	3	-0.17114	3	0.771	0.73	0.775	1.046	1.368	1.31	1.636	0.0047001
Zm00001d007810_P003	30	K	40S ribosomal protein S15-4	---	1	0.00932462	71.501	KPMALIK(1)K	3	-2.5128	1
Zm00001d007824_P001	171	K	60S ribosomal protein L4-1	---	1	0.0105669	44.564	TSQALK(1)ILK	2	-0.61969	1
Zm00001d007824_P001	184	K	60S ribosomal protein L4-1	---	1	0.000223261	78.324	QVGAYADAEK(1)AK	3	0.41594	2	1.036	0.824	0.903	0.993	1.114	1.131	1.172	0.107916
Zm00001d007824_P001	207	K	60S ribosomal protein L4-1	---	1	0.00278869	47.621	K(1)GPLVVYGTEGSK	3	0.23038	1	0.819	0.833	0.87	1.037	1.25	1.191	1.379	0.0056202
Zm00001d007824_P001	340	K	60S ribosomal protein L4-1	---	1	0.0003277	77.597	K(1)MATLAEAAR	2	-0.82794	2	0.836	0.905	0.995	1.022	1.07	1.172	1.193	0.051245
Zm00001d007824_P001	186	K	60S ribosomal protein L4-1	---	1	0.00696547	49.448	AK(1)DSVGIRPGK	3	-1.2189	1	0.982	1.116	0.766	1.01	1.093	1.033	1.095	0.41708
Zm00001d007824_P001	377	K	60S ribosomal protein L4-1	---	1	0.00600072	71.379	AAGK(1)AWYK	2	-0.51817	2	1.021	0.897	0.833	1.039	1.058	1.151	1.181	0.0664
Zm00001d007857_P001	231	K	photosystem II oxygen evolving polypeptide1 sequence similar to OEC23 photosystem II polypeptide GN= pspb1	---	0.999244	0.00481401	51.998	LYICK(0.999)AQAGDK(0.001)R	3	-0.47614	2	0.805	0.82	0.858	1.031	1.24	1.246	1.416	0.0061244
Zm00001d007960_P002	37	K	T-complex protein 1 subunit epsilon	---	1	0.000218332	85.554	ANIASAK(1)AVAR	2	0.35586	1	0.758	0.86	0.792	1.083	1.249	1.258	1.49	0.0029004
Zm00001d007960_P002	357	K	T-complex protein 1 subunit epsilon	---	1	0.010859	59.908	EK(1)SFGTTK	2	-0.8724	1	0.804	0.658	0.752	1.251	1.279	1.256	1.71	0.0118448
Zm00001d008244_P001	107	K	isopropylmalate dehydrogenase4 GN= imd4	---	1	0.00540347	44.847	GPMATPIGK(1)GHR	3	-0.41829	1
Zm00001d008268_P002	162	K	cystatin4 GN= psei4	---	1	0.000629013	52.172	EVPVEDPVVK(1)DAAHHAVK	4	-0.59619	1
Zm00001d008268_P002	217	K	cystatin4 GN= psei4	---	1	0.0219276	42.599	IK(1)AEVHK	3	0.55628	1	0.875	0.721	0.785	1.122	1.278	1.219	1.52	0.0034229
Zm00001d008268_P002	170	K	cystatin4 GN= psei4	---	1	0.000213521	70.889	DAAHHAVK(1)SIQER	3	0.30271	1	0.855	0.913	1.074	1.141	1.107	0.91	1.111	0.34398
Zm00001d008295_P003	103	K	ADP-ribosylation factor A1B	---	1	0.00106229	57.225	VVEAK(1)DELHR	3	1.2858	1
Zm00001d008295_P003	35	K	ADP-ribosylation factor A1B	---	1	0.00143706	93.649	TTILYK(1)LK	2	-0.94346	1	0.925	0.776	0.717	1.005	1.275	1.302	1.481	0.024941
Zm00001d008333_P002	58	K	Syntaxin-22	---	1	0.00277553	46.796	LK(1)QASEADHR	3	0.53798	1	1.007	0.814	1.023	1.02	0.994	1.141	1.109	0.2755
Zm00001d008377_P001	348	K	Putative alcohol dehydrogenase superfamily protein	---	1	0.0052945	73.665	NVGK(1)QLVR	2	-0.57057	2	0.905	0.835	0.885	1.068	1.203	1.105	1.286	0.0042156
Zm00001d008377_P001	288	K	Putative alcohol dehydrogenase superfamily protein	---	1	1.0578e-06	117.52	NLAAVISK(1)R	2	1.3656	2	0.893	0.776	0.847	1.189	1.121	1.175	1.385	0.00185917
Zm00001d008387_P002	185	K	ribosomal protein S5 endosperm cDNA 5C06A11 similar to ribosomal protein GN= rps5	---	1	5.16051e-05	91.961	GSSNSYAIK(1)K	3	0.67071	4	0.93	0.826	0.836	1.082	1.176	1.149	1.314	0.0037024
Zm00001d008387_P002	57	K	ribosomal protein S5 endosperm cDNA 5C06A11 similar to ribosomal protein GN= rps5	---	1	0.00110933	76.228	K(1)AQCPIVER	2	-0.53696	1	0.683	0.801	0.745	1.206	1.119	1.447	1.692	0.0042393
Zm00001d008491_P002	356	K	Fructose-bisphosphate aldolase	---	1	0.000558767	66.393	AK(1)ANSLAQLGR	2	-0.090979	2	0.663	0.663	0.698	1.381	1.327	1.269	1.965	2.131e-05
Zm00001d008491_P002	376	K	Fructose-bisphosphate aldolase	---	1	3.03468e-08	113.61	YTGEGESDEAK(1)K	3	1.1129	1	0.907	0.854	0.818	1.162	1.029	1.23	1.326	0.0097627
Zm00001d008594_P001	50	K	60S ribosomal protein L26-1	---	1	0.00104593	77.062	K(1)DDEVQVVR	2	0.47083	2	0.806	0.881	0.794	1.068	1.275	1.176	1.418	0.0045622
Zm00001d008594_P001	15	K	60S ribosomal protein L26-1	---	1	0.00367378	45.28	K(1)AHFTAPSSVR	3	0.52452	1	0.938	0.919	1.01	1.097	0.946	1.09	1.093	0.195476
Zm00001d008594_P001	106	K	60S ribosomal protein L26-1	---	1	0.0109657	73.665	VMVTK(1)LK	2	-1.3348	1
Zm00001d008727_P011	285	K	phospholipase D2 GN= pld2	---	1	0.00633531	68.016	TSVGLLK(1)K	2	-1.2435	2
Zm00001d008727_P011	206	K	phospholipase D2 GN= pld2	---	1	0.00102878	53.869	IPLADGK(1)NYEPHR	3	0.6021	1
Zm00001d008727_P011	398	K	phospholipase D2 GN= pld2	---	1	3.27244e-05	59.339	TLDTVHHDDFHQPNFEGGSIK(1)K	5	1.883	1	1.004	0.942	0.715	1.123	1.146	1.069	1.254	0.08968
Zm00001d008727_P011	263	K	phospholipase D2 GN= pld2	---	1	0.00470551	89.355	K(1)ASEGVR	2	0.89786	1	0.883	0.635	0.723	1.192	1.217	1.351	1.678	0.0070835
Zm00001d008757_P001	193	K	Proteasome component (PCI) domain protein	---	1	0.015615	51.787	DHK(1)GMAK	3	0.46816	1
Zm00001d008855_P001	172	K	succinate dehydrogenase3 GN= sudh3	---	1	0.00827726	48.981	TIAWLDK(1)LR	2	-1.2684	1	0.815	0.768	0.955	1.082	1.131	1.25	1.364	0.0157836
Zm00001d008934_P001	218	K	uncharacterized protein	---	1	0.0181738	62.717	LVK(1)LGAK	2	0.58521	1	0.902	0.82	0.803	1.214	1.098	1.163	1.376	0.0022649
Zm00001d008975_P004	179	K	Aspartate--tRNA ligase 2 cytoplasmic	---	1	0.0147377	44.117	K(1)IYCINR	2	0.30711	1
Zm00001d008975_P004	213	K	Aspartate--tRNA ligase 2 cytoplasmic	---	1	0.000636974	72.531	AELAGEK(1)LVR	2	-0.34896	1	0.766	0.808	0.628	1.276	1.347	1.174	1.724	0.0031565
Zm00001d009000_P001	123	K	40S ribosomal protein S15a-1	---	1	0.00516923	45.158	NVGGK(1)VLGFFY	2	-0.34806	1
Zm00001d009000_P001	31	K	40S ribosomal protein S15a-1	---	1	0.021742	46.001	PSSK(1)VIIK	2	-0.48154	1	0.991	0.803	0.827	0.909	1.159	1.31	1.289	0.121503
Zm00001d009000_P001	70	K	40S ribosomal protein S15a-1	---	1	0.000566222	73.632	LNK(1)CGVISPR	2	0.48902	1	0.789	0.807	0.832	1.022	1.304	1.246	1.471	0.0075606
Zm00001d009000_P001	18	K	40S ribosomal protein S15a-1	---	1	0.00032265	73.499	SMYNAEK(1)IGK	3	0.87514	2	0.841	0.71	0.77	1.056	1.254	1.371	1.586	0.007298
Zm00001d009000_P001	11	K	40S ribosomal protein S15a-1	---	1	0.000258474	60.489	VSVLNDALK(1)SMYNAEK	3	-0.52384	1
Zm00001d009146_P009	68	K	S-adenosylmethionine synthase	---	1	0.00336714	51.286	ASVDYEK(1)IVR	2	-0.62099	1	1.246	1.178	0.774	0.845	0.917	1.041	0.876	0.51996
Zm00001d009146_P009	217	K	S-adenosylmethionine synthase	---	1	0.000464582	62.088	EHVIK(1)PVIPER	3	0.063612	1	0.89	0.818	0.806	1.172	1.177	1.138	1.387	0.00055586
Zm00001d009163_P001	268	K	Dihydrolipoyl dehydrogenase	---	1	9.12848e-09	113.65	TK(1)VVGCDTSGDGVK	3	0.20067	1	0.763	0.785	0.634	1.323	1.228	1.267	1.75	0.00132019
Zm00001d009163_P001	169	K	Dihydrolipoyl dehydrogenase	---	1	0.000797728	55.724	GK(1)NIIIATGSDVK	3	0.94432	1
Zm00001d009163_P001	65	K	Dihydrolipoyl dehydrogenase	---	1	0.0226274	54.157	TTCIEK(1)R	2	-0.46404	1	1.057	0.809	0.788	0.967	1.223	1.156	1.261	0.115258
Zm00001d009163_P001	143	K	Dihydrolipoyl dehydrogenase	---	1	0.00104655	72.434	VTYVK(1)GFGK	3	-0.66049	2	1.118	0.817	0.794	1.075	1.013	1.184	1.199	0.181361
Zm00001d009163_P001	138	K	Dihydrolipoyl dehydrogenase	---	1	0.015513	66.27	NK(1)VTYVK	2	-0.1254	1	0.849	0.858	0.906	1.116	1.136	1.135	1.296	0.00024143
Zm00001d009163_P001	191	K	Dihydrolipoyl dehydrogenase	---	1	5.53724e-05	68.845	K(1)VVSSTGALCLSEIPK	3	-0.74621	1	1.054	0.916	0.64	1.046	1.029	1.315	1.299	0.176044
Zm00001d009163_P001	121	K	Dihydrolipoyl dehydrogenase	---	1	0.00693693	51.567	DK(1)AVAGLTK	2	0.15776	1	0.691	0.84	0.875	1.18	1.109	1.306	1.494	0.0096839
Zm00001d009271_P004	264	K	Asparaginyl-tRNA synthetase%2C cytoplasmic 3	---	1	0.0173076	63.816	AK(1)EIVSK	2	-1.0133	1	0.819	0.852	0.736	1.305	1.157	1.131	1.493	0.0030162
Zm00001d009417_P005	87	K	60S ribosomal protein L28-1	---	1	0.0103814	49.536	LSHK(1)SVMR	3	-0.6759	1
Zm00001d009417_P005	133	K	60S ribosomal protein L28-1	---	1	0.000309629	79.492	SLQVAK(1)SGVK	3	0.22865	2	1.021	1.038	1.197	1.068	0.798	0.878	0.843	0.151821
Zm00001d009417_P005	74	K	60S ribosomal protein L28-1	---	1	0.000216978	67.252	DSAVVLSTTK(1)TK	3	0.55131	1
Zm00001d009417_P005	116	K	60S ribosomal protein L28-1	---	1	0.00242376	46.494	NQVGDNYYRPDLTK(1)SALGR	3	0.65883	1	0.707	0.841	0.966	1.029	1.207	1.25	1.387	0.037683
Zm00001d009417_P005	53	K	60S ribosomal protein L28-1	---	1	0.00454203	74.464	YSGLANK(1)K	2	-0.32761	1	0.83	0.726	0.923	1.066	1.21	1.244	1.42	0.0137387
Zm00001d009417_P005	54	K	60S ribosomal protein L28-1	---	1	0.000809121	58.172	K(1)TVTIQPAAGK	3	-0.55041	1	0.818	0.893	0.826	1.078	1.248	1.138	1.365	0.0036787
Zm00001d009417_P005	14	K	60S ribosomal protein L28-1	---	1	0.0191843	46.462	K(1)NNSFLVK	2	-0.036583	1	0.837	0.991	0.743	1.141	1.213	1.075	1.334	0.031525
Zm00001d009579_P001	41	K	60S ribosomal protein L18a	---	1	0.021742	46.001	SK(1)FWYFLR	2	-0.42383	1
Zm00001d009579_P001	24	K	60S ribosomal protein L18a	---	1	2.93351e-22	150.26	ALPTPTDEHPK(1)IYR	3	-1.0454	2	0.707	0.804	0.67	1.239	1.333	1.247	1.751	0.00067601
Zm00001d009579_P001	133	K	60S ribosomal protein L18a	---	1	1.94341e-05	94.692	TATVHFK(1)LCK	3	-0.11656	1	0.94	0.669	0.669	1.143	1.334	1.244	1.633	0.0146177
Zm00001d009579_P001	93	K	60S ribosomal protein L18a	---	1	8.17397e-05	89.301	TGYHNMYK(1)EYR	3	0.02862	1	0.896	0.979	0.68	1.108	1.217	1.12	1.348	0.052759
Zm00001d009579_P001	29	K	60S ribosomal protein L18a	---	1	0.00149185	61.344	MK(1)LWATNEVR	2	-0.38175	1	0.868	0.854	0.887	1.109	1.083	1.2	1.3	0.001357
Zm00001d009700_P001	23	K	Probable desiccation-related protein LEA14	---	1	0.0189297	49.06	AK(1)GFVAEK	2	-1.5926	1
Zm00001d009761_P012	336	K	Spliceosome RNA helicase BAT1 isoform 1%3B Spliceosome RNA helicase BAT1 isoform 2%3B Spliceosome RNA helicase BAT1 isoform 3	---	1	0.00884382	65.88	NFK(1)EGHK	3	0.42293	1	0.834	0.928	0.898	1.075	1.089	1.176	1.256	0.0057035
Zm00001d009868_P007	440	K	elongation factor alpha1 (was csu116) multiple copies GN= elfa1	---	1	0.00889473	77.732	VTK(1)AAAK	2	-1.9965	3	1.057	1.024	1.062	0.922	0.928	1.007	0.909	0.034824
Zm00001d010016_P002	157	K	60S ribosomal protein L11-1	---	1	0.0227883	44.863	VTK(1)EDAMK	2	0.80621	1	0.884	0.845	0.706	1.09	1.258	1.216	1.464	0.0091189
Zm00001d010016_P002	5	K	60S ribosomal protein L11-1	---	1	0.0243256	52.482	K(1)QSNPMR	2	-0.42246	1	0.833	0.875	0.779	1.178	0.995	1.34	1.413	0.021482
Zm00001d010016_P002	88	K	60S ribosomal protein L11-1	---	1	0.00684207	68.657	VK(1)EYELLR	2	-0.059349	2	0.896	0.784	0.798	1.14	1.115	1.268	1.422	0.0036447
Zm00001d010016_P002	65	K	60S ribosomal protein L11-1	---	1	0.00145286	61.167	RNEK(1)IACYVTVR	3	1.3414	1	0.775	0.799	0.888	1.02	1.286	1.232	1.437	0.011982
Zm00001d010016_P002	50	K	60S ribosomal protein L11-1	---	1	0.000374081	57.616	VLEQLSGQSPVFSK(1)AR	3	0.75999	1	0.798	0.842	0.925	1.093	1.299	1.045	1.34	0.021478
Zm00001d010054_P001	68	K	Aldo-keto reductase family 4 member C9	---	1	0.00777369	48.284	LFEDGVVK(1)R	2	0.41099	1	0.975	0.658	0.847	1.114	1.265	1.14	1.419	0.040982
Zm00001d010054_P001	160	K	Aldo-keto reductase family 4 member C9	---	1	0.000827723	64.82	K(1)LHDLLAVAR	3	-0.41866	1	1.046	0.955	0.876	0.878	1.089	1.156	1.086	0.47132
Zm00001d010054_P001	147	K	Aldo-keto reductase family 4 member C9	---	1	0.0169687	51.193	LYDSGK(1)AR	2	-0.23987	2	0.871	0.703	0.766	1.123	1.233	1.303	1.564	0.0040824
Zm00001d010236_P001	35	K	Cytochrome c	---	1	1.21201e-06	96.135	GAGHK(1)QGPNLNGLFGR	3	0.79637	3	0.873	0.773	0.831	1.079	1.181	1.262	1.422	0.0036421
Zm00001d010236_P001	30	K	Cytochrome c	---	1	3.78103e-09	116.51	CAQCHTVEK(1)GAGHK	4	0.064254	1	1.203	0.981	0.977	0.821	1.045	0.973	0.898	0.3388
Zm00001d010274_P002	30	K	isopentenyl pyrophosphate isomerase3 part of multigene family encoding isopentenyl pyrophosphate isomerase GN= ippi3	---	1	0.000587129	72.29	K(1)ADAGEDGVK	2	0.26328	1	0.594	0.509	0.417	1.511	1.365	1.605	2.948	0.00064145
Zm00001d010504_P001	82	K	Ran-binding protein 1 homolog a	---	1	0.0120835	43.308	GTGAVK(1)LLK	2	0.42284	1	0.691	0.629	0.85	1.163	1.395	1.273	1.765	0.0051411
Zm00001d010523_P007	239	K	Sucrose-phosphatase 1	---	1	0.00270172	46.069	DNPK(1)IIHSNER	3	-1.0562	1	0.608	0.808	0.66	1.282	1.285	1.358	1.891	0.00174303
Zm00001d010614_P008	18	K	40S ribosomal protein S26	---	1	0.00427676	81.381	GHVK(1)YIR	3	0.6303	2	0.926	0.829	0.853	1.12	1.208	1.063	1.3	0.0062188
Zm00001d010698_P002	196	K	NAD(P)H dehydrogenase (quinone) FQR1	---	1	0.00226187	85.272	YFAGIAK(1)R	2	0.51993	1	1.067	0.876	1	0.954	1.13	0.973	1.039	0.6517
Zm00001d010796_P002	241	K	hexokinase3 GN= hex3	---	1	0.0324665	47.657	TLGAK(1)LK	2	1.162	1	0.819	0.912	0.815	1.078	1.166	1.21	1.357	0.0036604
Zm00001d010867_P003	155	K	Bifunctional protein FolD 2	---	1	0.0110283	57.347	NTVDGAK(1)R	2	0.89027	2	0.887	0.827	0.882	1.009	1.145	1.249	1.311	0.01538
Zm00001d010920_P002	366	K	S-adenosylmethionine synthase	---	1	2.22966e-06	105.03	YLK(1)TAAYGHFGR	3	0.25644	2	0.969	0.871	0.832	1.022	1.183	1.124	1.246	0.024122
Zm00001d010920_P002	218	K	S-adenosylmethionine synthase	---	1	0.000298182	59.502	EHVIK(1)PVIPEQYLDEK	4	0.72092	2	0.902	0.936	0.863	1.064	1.059	1.175	1.221	0.0084628
Zm00001d010920_P002	69	K	S-adenosylmethionine synthase	---	1	9.39131e-07	110.08	ANVDYEK(1)IVR	2	-1.2426	4	1.232	1.198	1.274	0.703	0.814	0.779	0.62	0.00051803
Zm00001d011034_P003	34	K	dehydroascorbate reductase like1 GN= dhar1	---	1	0.00745582	79.474	K(1)VPYEVK	3	-0.90845	3	0.86	0.791	0.749	1.126	1.193	1.281	1.5	0.0017796
Zm00001d011034_P003	185	K	dehydroascorbate reductase like1 GN= dhar1	---	1	1.67349e-07	84.975	IPENLTNVHAYTK(1)ALFSR	3	0.16138	1	0.688	0.806	0.974	0.968	1.161	1.402	1.431	0.071821
Zm00001d011036_P001	81	K	Legumin-like protein%3B Putative rmlC-like cupins superfamily protein	---	1	0.00862042	78.516	EK(1)VVAVK	2	0.52496	2	0.851	0.825	0.827	1.097	1.154	1.247	1.398	0.00098281
Zm00001d011080_P001	28	K	Protease inhibitor%3B Proteinase inhibitor	---	1	0.000784705	53.168	TSWPEVVGLSVEDAK(1)K	3	0.7159	1			0.768	0.705	1.169	1.358	1.403
Zm00001d011104_P001	123	K	Photosynthetic NDH subunit of lumenal location 5 chloroplastic	---	1	1.59795e-05	74.611	ALCTGEK(1)GFGYK	3	-2.7843	1
Zm00001d011236_P001	22	K	Histone H2B	---	1	2.4886e-05	96.673	KPAEEEPATEK(1)AEK	3	0.31784	1	1.216	0.904	0.805	0.578	1.229	1.268	1.051	0.98442
Zm00001d011236_P001	25	K	Histone H2B	---	1	0.00795967	65.224	AEK(1)APAGK	2	-0.15652	1	1.033	1.067	1.081	0.85	0.973	0.997	0.887	0.075461
Zm00001d011330_P001	79	K	Cytochrome c oxidase subunit 5b-2 mitochondrial	---	1	0.000263606	79.659	EELEAELQGK(1)K	3	0.7716	1	0.745	0.693	0.727	1.311	1.267	1.258	1.772	2.0403e-05
Zm00001d011330_P001	106	K	Cytochrome c oxidase subunit 5b-2 mitochondrial	---	1	0.000262287	66.989	EEPAVIESYYNK(1)R	3	-0.20603	1
Zm00001d011363_P003	248	K	Putative oxidoreductase%2C aldo/keto reductase family protein	---	1	0.0216663	58.286	NK(1)QIYLR	2	-0.47961	1	0.86	0.845	0.726	1.079	1.195	1.295	1.468	0.0070005
Zm00001d011363_P003	300	K	Putative oxidoreductase%2C aldo/keto reductase family protein	---	1	0.000223261	67.997	NLDSNIDSLK(1)VK	3	0.77488	1	0.807	0.793	0.905	1.215	1.052	1.228	1.395	0.0068611
Zm00001d011487_P001	237	K	isocitrate dehydrogenase1 electrophoretic mobility GN= idh1	---	1	8.46148e-05	88.561	SK(1)FEAAGIWYEHR	3	-0.21051	1
Zm00001d011487_P001	202	K	isocitrate dehydrogenase1 electrophoretic mobility GN= idh1	---	1	0.000145036	79.089	AFAEASMTTAYEK(1)K	3	2.0119	1	0.913	0.852	0.686	1.096	1.162	1.291	1.448	0.0189976
Zm00001d011487_P001	203	K	isocitrate dehydrogenase1 electrophoretic mobility GN= idh1	---	1	0.00127056	74.841	K(1)WPLYLSTK	2	0.43996	1	0.733	0.801	0.753	1.121	1.281	1.312	1.624	0.00096077
Zm00001d011504_P002	59	K	V-type proton ATPase subunit E3	---	1	0.0211187	58.981	EK(1)QVEVR	2	0.095442	2	0.927	0.825	0.716	1.186	1.141	1.204	1.431	0.0089153
Zm00001d011504_P002	97	K	V-type proton ATPase subunit E3	---	1	0.0010878	43.208	DDAMK(1)ELLLVSHNHHEYK	5	-0.71968	1
Zm00001d011504_P002	135	K	V-type proton ATPase subunit E3	---	1	1.68489e-16	129.38	K(1)DDHHHVESVLHSAK	4	0.67031	2	0.908	0.901	0.826	1.108	1.135	1.122	1.277	0.00139985
Zm00001d011504_P002	90	K	V-type proton ATPase subunit E3	---	1	4.06976e-06	100.22	VLQAQDDLVNK(1)MK	3	1.5335	3	0.944	0.882	0.855	1.027	1.173	1.119	1.238	0.0119404
Zm00001d011504_P002	47	K	V-type proton ATPase subunit E3	---	1	0.00101278	74.841	LQLVEAEK(1)K	3	-0.029384	1
Zm00001d011581_P001	98	K	Peroxiredoxin-2B	---	1	0.00011175	79.337	HVK(1)FLADGSGAYTK	3	0.13892	1	1.056	0.824	0.806	1.152	1.081	1.08	1.233	0.07174
Zm00001d011581_P001	89	K	Peroxiredoxin-2B	---	1	7.91212e-05	85.355	AWAK(1)TYPENK	3	0.24172	2
Zm00001d011581_P001	95	K	Peroxiredoxin-2B	---	1	0.000176821	87.895	TYPENK(1)HVK	3	1.1578	1	0.667	0.714	0.724	1.206	1.366	1.323	1.85	0.000164195
Zm00001d011646_P003	34	K	uncharacterized protein	---	1	0.0170321	40.268	YDAPLK(1)LK	3	-4.0967	1	1.09	0.913	0.944	1.009	1.054	0.99	1.036	0.5445
Zm00001d011650_P001	195	K	uncharacterized protein	---	1	3.15636e-08	111.94	ASATAAATTK(1)ER	3	0.16377	2	0.951	0.636	0.682	1.103	1.28	1.347	1.644	0.020905
Zm00001d011854_P064	151	K	Villin-2	---	1	0.0173256	50.805	VK(1)EVPFAR	2	0.47735	1
Zm00001d011854_P064	200	K	Villin-2	---	1	0.000538723	55.437	EK(1)YHGGVCDVAIVDDGK	3	0.39223	1	0.953	1.277	0.589	0.825	1.154	1.202	1.128	0.57414
Zm00001d011854_P064	854	K	Villin-2	---	1	0.00562842	44.847	LISK(1)STDPVR	2	1.2913	1	0.77	0.681	0.733	1.173	1.198	1.444	1.747	0.0017952
Zm00001d011854_P064	503	K	Villin-2	---	1	0.00458454	55.461	GGIGSGYK(1)K	2	-1.6789	1	0.77	0.799	0.824	1.109	1.369	1.128	1.507	0.0044807
Zm00001d011958_P001	117	K	Glutathione S-transferase family protein	---	1	4.80423e-05	66.826	GLDHAIGVTAVK(1)PIFER	3	1.7967	1	0.956	0.69	0.711	1.096	1.242	1.306	1.546	0.018836
Zm00001d011965_P001	407	K	Aldolase-type TIM barrel family protein	---	1	0.000100461	89.231	K(1)SFDSLLVSLQEK	3	-0.071118	1	0.97	0.637	0.706	1.085	1.448	1.153	1.594	0.036918
Zm00001d011965_P001	293	K	Aldolase-type TIM barrel family protein	---	1	8.06484e-13	132.25	AAVAQAK(1)LANR	3	0.62681	4	0.633	0.782	0.788	1.222	1.349	1.226	1.724	0.0022382
Zm00001d011965_P001	63	K	Aldolase-type TIM barrel family protein	---	1	0.0244872	46.352	EGNGAPTK(1)R	2	-0.03184	1	0.676	0.778	0.813	1.193	1.326	1.215	1.647	0.00148051
Zm00001d011965_P001	185	K	Aldolase-type TIM barrel family protein	---	1	1.29796e-08	106.2	LANDTQGTVEAAK(1)WLHK	3	-0.97499	1	0.792	0.679	0.803	1.341	1.211	1.173	1.638	0.0018183
Zm00001d011965_P001	286	K	Aldolase-type TIM barrel family protein	---	1	1.09497e-07	123.86	GK(1)AAVAQAK	3	0.53103	2	0.663	0.646	0.666	1.278	1.35	1.397	2.038	1.67443e-05
Zm00001d011965_P001	419	K	Aldolase-type TIM barrel family protein	---	1	0.00326668	41.088	SFDSLLVSLQEK(1)GNSLK	3	-0.93991	1
Zm00001d011965_P001	406	K	Aldolase-type TIM barrel family protein	---	1	4.63769e-08	110.92	QLELEGVDSFK(1)K	3	-0.18871	1	0.999	0.742	0.823	0.993	1.256	1.185	1.339	0.058256
Zm00001d012052_P001	100	K	RNA-binding (RRM/RBD/RNP motifs) family protein	---	1	0.000365442	61.409	EAISAMDGK(1)EIDGR	3	-0.089855	1
Zm00001d012103_P001	236	K	aldolase2 second aldolase locus initially found by RFLP mapping using an ald1 probe GN= ald2	---	1	0.00035608	74.966	K(1)VTPEVIAQYTVR	2	1.1064	2	0.738	0.765	0.698	1.123	1.374	1.303	1.726	0.00118406
Zm00001d012103_P001	305	K	aldolase2 second aldolase locus initially found by RFLP mapping using an ald1 probe GN= ald2	---	1	2.28564e-15	133.47	ALQASTLK(1)AWAGK	2	-0.46666	2	0.714	0.588	0.696	1.255	1.344	1.404	2.004	0.00054118
Zm00001d012103_P001	224	K	aldolase2 second aldolase locus initially found by RFLP mapping using an ald1 probe GN= ald2	---	1	3.79049e-08	66.925	ALNEHHVLLEGTLLK(1)PNMVTPGSDSK	4	0.036448	1	0.71	0.73	1.127	0.999	1.45	0.984	1.337	0.20402
Zm00001d012103_P001	326	K	aldolase2 second aldolase locus initially found by RFLP mapping using an ald1 probe GN= ald2	---	1	1.60667e-25	157.56	CK(1)ANSEATLGTYK	2	0.50126	3	0.755	0.699	0.592	1.258	1.238	1.458	1.933	0.00172371
Zm00001d012103_P001	86	K	aldolase2 second aldolase locus initially found by RFLP mapping using an ald1 probe GN= ald2	---	1	9.26509e-05	87.719	DGK(1)PFVDVLK	2	-0.46318	2	0.738	0.631	0.664	1.252	1.348	1.367	1.951	0.0002377
Zm00001d012103_P001	115	K	aldolase2 second aldolase locus initially found by RFLP mapping using an ald1 probe GN= ald2	---	1	6.08252e-12	92.792	GTIEVVGTDK(1)ETTTQGHDDLGK	3	0.26274	6	0.815	0.491	0.782	1.285	1.36	1.266	1.873	0.057796
Zm00001d012103_P001	105	K	aldolase2 second aldolase locus initially found by RFLP mapping using an ald1 probe GN= ald2	---	1	2.23108e-16	103.53	VDK(1)GTIEVVGTDKETTTQGHDDLGK	5	0.55198	3	0.857	0.649	0.792	1.003	1.295	1.404	1.611	0.022362
Zm00001d012103_P001	337	K	aldolase2 second aldolase locus initially found by RFLP mapping using an ald1 probe GN= ald2	---	1	1.44213e-18	110.57	ANSEATLGTYK(1)GDAAADTESLHVK	4	1.9759	2	0.832	0.785	0.813	0.875	1.281	1.413	1.469	0.131685
Zm00001d012103_P001	350	K	aldolase2 second aldolase locus initially found by RFLP mapping using an ald1 probe GN= ald2	---	1	1.216e-23	150.39	GDAAADTESLHVK(1)DYK	3	-1.2329	3	0.805	1	0.759	1.11	1.216	1.111	1.34	0.028376
Zm00001d012103_P001	127	K	aldolase2 second aldolase locus initially found by RFLP mapping using an ald1 probe GN= ald2	---	1	3.41828e-45	171.29	GTIEVVGTDKETTTQGHDDLGK(1)R	4	0.089362	5	0.73	0.659	0.616	1.275	1.357	1.363	1.993	0.00021614
Zm00001d012103_P001	13	K	aldolase2 second aldolase locus initially found by RFLP mapping using an ald1 probe GN= ald2	---	1	1.05265e-14	111.22	YADELIK(1)NAAYIGTPGK	3	1.6212	2	1.023	0.537	0.655	1.117	1.354	1.314	1.709	0.046284
Zm00001d012103_P001	37	K	aldolase2 second aldolase locus initially found by RFLP mapping using an ald1 probe GN= ald2	---	1	1.61476e-27	154.1	GILAADESTGTIGK(1)R	3	0.80768	3	0.72	0.759	0.521	1.369	1.364	1.267	2	0.0042164
Zm00001d012103_P001	102	K	aldolase2 second aldolase locus initially found by RFLP mapping using an ald1 probe GN= ald2	---	1	0.00141558	51.726	EGGVLPGIK(1)VDK	3	1.4236	1
Zm00001d012103_P001	316	K	aldolase2 second aldolase locus initially found by RFLP mapping using an ald1 probe GN= ald2	---	1	0.00249525	85.355	VENVEK(1)AR	2	0.46411	3	0.774	0.675	0.684	1.284	1.242	1.34	1.812	0.000259
Zm00001d012103_P001	131	K	aldolase2 second aldolase locus initially found by RFLP mapping using an ald1 probe GN= ald2	---	1	0.000379537	77.062	CAK(1)YYEAGAR	2	0.061949	2	0.644	0.683	0.714	1.209	1.271	1.48	1.94	0.0006213
Zm00001d012103_P001	23	K	aldolase2 second aldolase locus initially found by RFLP mapping using an ald1 probe GN= ald2	---	1	3.35288e-20	118.51	NAAYIGTPGK(1)GILAADESTGTIGK	4	-1.3168	3	0.87	0.727	0.714	1.147	1.278	1.264	1.596	0.0028036
Zm00001d012103_P001	310	K	aldolase2 second aldolase locus initially found by RFLP mapping using an ald1 probe GN= ald2	---	1	2.78043e-08	113.22	AWAGK(1)VENVEK	2	0.64075	3	0.8	0.777	0.705	1.23	1.255	1.233	1.629	0.00022288
Zm00001d012173_P001	284	K	Fructokinase-1	---	1	0.0139442	66.299	K(1)LVESIK	2	0.78561	1	0.738	0.664	0.648	1.267	1.311	1.372	1.927	0.000140386
Zm00001d012254_P001	314	K	Putative patellin family protein	---	1	1.27927e-05	96.113	NSPPMLGK(1)HR	3	0.30288	4	0.725	0.732	0.697	1.167	1.392	1.287	1.786	0.0004039
Zm00001d012254_P001	269	K	Putative patellin family protein	---	1	0.00112612	95.358	AFGDDEK(1)R	2	-0.38753	2	0.712	0.743	0.714	1.21	1.357	1.263	1.766	9.8127e-05
Zm00001d012267_P001	367	K	NPL4-like protein 1	---	1	0.0088746	71.378	HLAFVK(1)R	3	-0.48297	1
Zm00001d012407_P002	225	K	triose phosphate isomerase5 electrophoretic mobility GN= tpi5	---	1	0.00789671	49.715	SATVK(1)SSSA	2	2.6443	1
Zm00001d012420_P004	455	K	Heat shock 70 kDa protein	---	1	0.0113834	43.77	TK(1)DNNLLGK	2	-0.43161	1	0.975	0.817	0.825	1.071	1.245	1.067	1.293	0.028324
Zm00001d012420_P004	558	K	Heat shock 70 kDa protein	---	1	0.013202	70.028	NTIK(1)DDK	2	-0.96324	1	0.891	0.975	0.964	0.923	1.148	1.1	1.12	0.2032
Zm00001d012420_P004	571	K	Heat shock 70 kDa protein	---	1	0.0104884	51.346	LPAEDK(1)K	2	-0.78322	1
Zm00001d012420_P004	561	K	Heat shock 70 kDa protein	---	1	0.000620248	81.904	DDK(1)IASK	2	0.23391	3	1.042	0.902	0.998	0.998	1.029	1.03	1.039	0.41416
Zm00001d012420_P004	537	K	Heat shock 70 kDa protein	---	1	0.00335201	59.418	AEDEEVK(1)K	2	-0.38131	2	1.043	0.944	0.987	0.885	0.973	1.168	1.017	0.9009
Zm00001d012420_P004	72	K	Heat shock 70 kDa protein	---	1	9.65501e-10	112.36	NQVAMNPTNTVFDAK(1)R	3	0.019373	3	1.018	0.738	0.794	1.186	1.193	1.07	1.353	0.040023
Zm00001d012420_P004	255	K	Heat shock 70 kDa protein	---	1	0.0240074	42.336	K(1)DISGNPR	2	-1.1274	1	0.934	1.047	0.844	1.025	0.973	1.178	1.124	0.23586
Zm00001d012420_P004	530	K	Heat shock 70 kDa protein	---	0.999959	0.005354	53.237	YK(1)AEDEEVKK	3	-0.16252	1	1.143	0.949	0.891	0.95	1.046	1.021	1.011	0.84982
Zm00001d012518_P015	193	K	2%2C3-bisphosphoglycerate-independent phosphoglycerate mutase	---	1	0.00323042	47.037	AK(1)GVDAQIASGGGR	2	-0.71758	1	0.473	0.634	0.654	1.079	1.966	1.194	2.407	0.0158828
Zm00001d012674_P007	212	K	chorismate mutase1 function largely predicted GN= cmu1	---	1	0.000543531	60.255	IHYGK(1)FVAEAK	3	3.6586	1
Zm00001d012674_P007	121	K	chorismate mutase1 function largely predicted GN= cmu1	---	1	0.000271257	73.632	ETEK(1)LHAQVGR	3	-0.82138	1	0.584	0.703	1.094	1.059	1.291	1.269	1.52	0.083819
Zm00001d012675_P001	204	K	Glutathione S-transferase 1	---	0.999881	0.00193053	58.079	PSVQK(1)VAALMKPSA	3	-0.96451	1	0.917	0.973	1.064	0.936	0.941	1.17	1.031	0.7645
Zm00001d012675_P001	137	K	Glutathione S-transferase 1	---	0.910938	0.00249179	53.6	VVDENLEK(0.911)LK(0.089)K	3	-0.83755	1
Zm00001d012675_P001	140	K	Glutathione S-transferase 1	---	1	2.98786e-05	103.91	K(1)VLEVYEAR	2	0.28269	2	0.9	0.786	0.836	1.216	1.155	1.107	1.379	0.0024969
Zm00001d012675_P001	72	K	Glutathione S-transferase 1	---	1	0.00146694	93.374	AICK(1)YAAR	2	0.039202	2	0.795	0.852	0.821	1.179	1.183	1.17	1.431	5.9909e-05
Zm00001d012675_P001	79	K	Glutathione S-transferase 1	---	1	0.0199714	60.436	NK(1)PELLR	2	0.85179	2	0.891	0.776	0.838	1.044	1.223	1.228	1.395	0.0076401
Zm00001d012675_P001	77	K	Glutathione S-transferase 1	---	0.9723	0.0291692	53.756	K(0.972)NK(0.028)PELLR	3	0.083755	2	0.805	0.888	0.795	1.071	1.288	1.154	1.412	0.0058222
Zm00001d012675_P001	210	K	Glutathione S-transferase 1	---	1	0.00634117	52.716	VAALMK(1)PSA	2	0.59917	1	0.789	0.755	1.017	1.252	1.06	1.126	1.342	0.045402
Zm00001d012770_P005	470	K	Putative translation elongation factor family protein	---	1	9.99626e-06	78.078	NATLTNEK(1)EVDACPIR	3	-0.72386	1	0.768	0.64	0.74	1.184	1.205	1.463	1.793	0.0026638
Zm00001d012837_P001	134	K	Histone H2A	---	1	0.0303502	49.536	VAEK(1)AAK	2	-0.70221	1
Zm00001d012878_P001	21	K	ribosomal protein S4 vegetative meristem cDNA 7C02E04 similar to cytoplasm ribosomal protein GN= rps4	---	1	9.23858e-05	82.069	HWMLDK(1)LGGAFAPK	3	0.32855	1	0.68	0.789	0.726	1.116	1.311	1.377	1.733	0.0020355
Zm00001d012878_P001	119	K	ribosomal protein S4 vegetative meristem cDNA 7C02E04 similar to cytoplasm ribosomal protein GN= rps4	---	1	0.000813013	62.088	LHPIRDEDAK(1)FK	4	-0.20862	2	0.861	0.803	0.756	1.175	1.161	1.243	1.479	0.00080279
Zm00001d012878_P001	105	K	ribosomal protein S4 vegetative meristem cDNA 7C02E04 similar to cytoplasm ribosomal protein GN= rps4	---	1	0.000745329	100.84	LLYDTK(1)GR	2	0.73915	4	0.858	0.739	0.796	1.19	1.181	1.236	1.507	0.00081675
Zm00001d012878_P001	74	K	ribosomal protein S4 vegetative meristem cDNA 7C02E04 similar to cytoplasm ribosomal protein GN= rps4	---	1	0.00238866	58.916	HVLVDGK(1)VR	3	0.4486	4	0.837	0.836	0.856	1.138	1.212	1.122	1.373	0.000221
Zm00001d012878_P001	36	K	ribosomal protein S4 vegetative meristem cDNA 7C02E04 similar to cytoplasm ribosomal protein GN= rps4	---	1	0.00470373	48.785	PSSGPHK(1)SR	3	0.025938	1	1.073	0.875	0.578	1.095	1.24	1.139	1.375	0.133255
Zm00001d012878_P001	244	K	ribosomal protein S4 vegetative meristem cDNA 7C02E04 similar to cytoplasm ribosomal protein GN= rps4	---	1	0.00554717	44.193	GIK(1)LSIIEEQR	2	2.2186	1
Zm00001d012878_P001	195	K	ribosomal protein S4 vegetative meristem cDNA 7C02E04 similar to cytoplasm ribosomal protein GN= rps4	---	1	0.0150684	66.993	VGVIK(1)NR	2	-0.1333	2	0.815	0.763	0.783	1.175	1.258	1.206	1.541	9.8582e-05
Zm00001d012911_P003	73	K	Huntingtin interacting protein K	---	1	0.000217052	78.903	EHK(1)GDAVAAVR	3	-1.4147	1	0.823	1.056	0.844	1.137	1.063	1.077	1.203	0.079777
Zm00001d013076_P001	306	K	60S ribosomal protein L4-1	---	1	4.13737e-13	123.29	LINSDEVQSVVK(1)PINK	3	-1.1081	1	0.791	0.804	0.993	1.046	1.005	1.361	1.318	0.085657
Zm00001d013076_P001	186	K	60S ribosomal protein L4-1	---	1	0.00696547	49.448	AK(1)DSVGIRPGK	3	-1.2189	1	0.982	1.116	0.766	1.01	1.093	1.033	1.095	0.41708
Zm00001d013086_P001	136	K	40S ribosomal protein S18	---	1	0.000513981	79.986	GQHTK(1)TTGR	3	0.90466	2	0.97	0.865	0.715	1.09	1.121	1.24	1.353	0.033616
Zm00001d013086_P001	45	K	40S ribosomal protein S18	---	1	0.00179692	88.495	FSNIVCK(1)K	2	-0.67132	2	0.801	0.862	0.703	1.175	1.205	1.252	1.535	0.0022958
Zm00001d013086_P001	143	K	40S ribosomal protein S18	---	1	0.00534553	73.499	GK(1)TVGVSK	2	-0.096941	1	0.62	0.558	0.576	1.328	1.479	1.439	2.421	3.9661e-05
Zm00001d013086_P001	53	K	40S ribosomal protein S18	---	1	0.00577574	70.028	ADIDMNK(1)R	2	0.81641	3	0.833	0.862	0.785	1.118	1.119	1.283	1.419	0.0028172
Zm00001d013156_P003	37	K	NADH-ubiquinone oxidoreductase 23 kDa subunit	---	0.985112	0.00635468	50.088	FK(0.015)EDEEK(0.985)EQLAK	3	-0.33677	1	0.765	0.913	1.014	0.995	1.09	1.224	1.229	0.108663
Zm00001d013245_P001	185	K	UDP-glucose 6-dehydrogenase	---	1	0.0081458	77.282	K(1)AVQVLK	2	0.2466	1	0.634	0.667	0.625	1.204	1.45	1.42	2.115	0.00027682
Zm00001d013245_P001	306	K	UDP-glucose 6-dehydrogenase	---	1	0.00193339	89.08	INDYQK(1)SR	2	-0.35032	3	0.604	0.53	0.572	1.345	1.489	1.46	2.517	4.3447e-05
Zm00001d013245_P001	324	K	UDP-glucose 6-dehydrogenase	---	1	0.000218866	80.69	VVASMFNTVAGK(1)K	3	0.30832	1	0.944	0.773	0.747	1.14	1.2	1.195	1.435	0.008082
Zm00001d013252_P001	118	K	60S ribosomal protein L13a-1	---	1	0.000524232	60.196	TYEGVPPPYDK(1)TK	3	-0.59377	1
Zm00001d013252_P001	69	K	60S ribosomal protein L13a-1	---	1	0.0012309	50.467	MNTK(1)PSHGPIHFR	4	-1.4683	2	0.894	0.88	0.851	1.003	1.122	1.25	1.286	0.0191634
Zm00001d013252_P001	184	K	60S ribosomal protein L13a-1	---	1	9.28065e-05	84.507	LK(1)AEATAEEK	3	0.71217	1
Zm00001d013252_P001	138	K	60S ribosomal protein L13a-1	---	1	8.17469e-07	98.281	LQPGHK(1)YCLLGELSK	3	0.44971	1	1.046	0.673	0.841	1.136	1.088	1.216	1.344	0.077317
Zm00001d013252_P001	9	K	60S ribosomal protein L13a-1	---	1	0.00480772	45.661	VSGSGVCAK(1)R	2	-1.0244	1	0.96	0.971	0.946	0.994	1.073	1.057	1.086	0.029081
Zm00001d013252_P001	95	K	60S ribosomal protein L13a-1	---	1	0.000528899	98.458	GMIPHK(1)TK	3	0.062532	3	0.971	0.87	0.887	1.024	1.124	1.124	1.199	0.0166417
Zm00001d013424_P003	142	K	NADH dehydrogenase [ubiquinone] iron-sulfur protein 1 mitochondrial	---	1	0.0205357	41.117	IK(1)TNTPVAK	3	1.3193	1
Zm00001d013426_P001	348	K	Dynamin-related protein 1C	---	1	0.000257801	62.861	VFK(1)EHLDGGRPGGDR	4	1.821	1	0.895	0.768	0.838	0.875	1.315	1.309	1.399	0.087219
Zm00001d013428_P004	7	K	phosphoglucomutase2 electrophoretic mobility GN= pgm2	---	1	0.00408724	76.1	GLFTVTK(1)K	2	-0.10631	2
Zm00001d013428_P004	415	K	phosphoglucomutase2 electrophoretic mobility GN= pgm2	---	1	0.0091476	47.302	NK(1)DNLGGDK	2	0.10458	1	0.72	0.99	0.741	1.099	1.286	1.164	1.448	0.027424
Zm00001d013428_P004	215	K	phosphoglucomutase2 electrophoretic mobility GN= pgm2	---	1	0.00654956	78.516	K(1)LLTSPK	3	-0.51375	3	0.971	0.778	0.728	1.034	1.229	1.261	1.423	0.029123
Zm00001d013428_P004	310	K	phosphoglucomutase2 electrophoretic mobility GN= pgm2	---	1	0.00746306	79.451	NMILGK(1)R	2	0.3698	2	1.005	0.877	0.987	0.967	1.069	1.095	1.091	0.1999
Zm00001d013493_P001	824	K	lipoxygenase5 GN= lox5	---	1	0.0277571	49.097	ALDAFK(1)R	2	-0.83678	2	0.937	0.863	0.813	1.158	1.042	1.187	1.296	0.0106157
Zm00001d013517_P001	101	K	uncharacterized protein	---	1	4.7328e-06	100.93	GAISDLSGVQAK(1)K	3	1.6584	1	0.78	0.902	0.808	1.051	1.394	1.066	1.41	0.029643
Zm00001d013521_P001	537	K	basic helix-loop-helix (bHLH) DNA-binding superfamily protein	---	1	0.0274917	49.358	EIGFAK(1)R	2	-0.20999	1	0.909	0.888	0.928	1.024	1.044	1.208	1.202	0.027743
Zm00001d013644_P004	35	K	5-methyltetrahydropteroyltriglutamate--homocysteine methyltransferase 1	---	1	0.00114636	51.771	SSAEDLEK(1)VATDLR	3	0.53295	1	0.929	0.638	0.984	1.054	1.375	1.02	1.352	0.134383
Zm00001d013644_P004	399	K	5-methyltetrahydropteroyltriglutamate--homocysteine methyltransferase 1	---	1	0.000143205	69.92	VTNEEVQK(1)AAAALR	3	-0.21617	1	0.849	0.621	0.95	1.244	1.233	1.104	1.48	0.037798
Zm00001d013729_P002	280	K	DNA/RNA polymerases superfamily protein	---	1	0.02021	57.281	K(1)IGGIGK	2	1.5367	1	0.698	0.782	0.765	1.193	1.26	1.302	1.673	0.00028114
Zm00001d013737_P001	136	K	Serpin-Z1	---	1	0.000173837	84.605	ADTQSVDFQK(1)K	3	-1.3034	1	0.969	0.84	0.767	1.09	1.057	1.276	1.329	0.033356
Zm00001d013737_P001	124	K	Serpin-Z1	---	0.99999	0.00441674	51.092	LKPAFEEIAVGK(1)YR	3	0.39276	1	0.905	0.751	0.807	1.117	1.25	1.17	1.436	0.0045607
Zm00001d013758_P007	146	K	60S ribosomal protein L24	---	1	0.022921	44.719	GAVQK(1)GSK	2	-0.79656	1
Zm00001d013758_P007	3	K	60S ribosomal protein L24	---	1	0.0192628	48.698	VLK(1)TELCR	2	-1.1264	1	0.781	0.832	0.779	1.124	1.243	1.24	1.508	0.00048351
Zm00001d013758_P007	62	K	60S ribosomal protein L24	---	1	0.000238999	87.184	K(1)DIHAEAVK	3	0.049724	2	0.769	0.811	0.805	1.11	1.355	1.15	1.516	0.0029229
Zm00001d013758_P007	70	K	60S ribosomal protein L24	---	1	0.000656725	79.986	DIHAEAVK(1)K	3	0.049724	1	0.758	0.751	0.644	1.208	1.241	1.399	1.787	0.00111801
Zm00001d013758_P007	141	K	60S ribosomal protein L24	---	1	0.00339166	62.466	AQTK(1)GAVQK	2	-0.81477	1	1.184	1.131	1.018	0.82	0.955	0.892	0.8	0.023804
Zm00001d013758_P007	18	K	60S ribosomal protein L24	---	1	0.022312	45.382	IYPGK(1)GIR	2	-0.55309	1	0.814	0.741	0.785	1.167	1.166	1.328	1.565	0.00094477
Zm00001d013758_P007	99	K	60S ribosomal protein L24	---	1	0.0168314	64.42	AEK(1)PEVR	2	1.0378	2	0.969	0.886	0.972	1.006	1.13	1.037	1.122	0.0673
Zm00001d013758_P007	134	K	60S ribosomal protein L24	---	0.999974	0.00449779	68.536	KAEVSK(1)SQK	3	-0.4507	1	1.077	1.02	0.992	0.705	1.195	1.011	0.942	0.65412
Zm00001d013758_P007	13	K	60S ribosomal protein L24	---	1	0.00255914	47.894	FSGQK(1)IYPGK	3	-1.0315	1	1.043	1.044	0.952	0.977	0.921	1.063	0.974	0.63102
Zm00001d013842_P005	230	K	Heat shock 70 kDa protein	---	1	0.00268192	53.237	TEGIDLSK(1)DR	2	-0.37914	2	0.78	0.846	0.705	1.232	1.405	1.033	1.574	0.0123023
Zm00001d013842_P005	51	K	Heat shock 70 kDa protein	---	1	7.11766e-05	71.531	QAVTNPQNTFFGTK(1)R	3	-0.77801	1	0.701	0.747	0.835	1.043	1.39	1.283	1.628	0.0083841
Zm00001d013842_P005	563	K	Heat shock 70 kDa protein	---	1	0.00760448	66.19	AK(1)LEAANK	2	0.045023	2	0.629	0.929	0.732	1.221	1.181	1.308	1.62	0.0135606
Zm00001d013842_P005	137	K	Heat shock 70 kDa protein	---	1	0.0231915	44.425	QATK(1)DAGR	2	0.51308	1	0.802	0.581	0.824	1.062	1.321	1.41	1.719	0.0179994
Zm00001d013842_P005	398	K	Heat shock 70 kDa protein	---	1	0.000954081	50.358	K(1)SQVFSTAADNQTQVGIR	3	0.45079	1	0.93	0.904	0.808		0.978	1.379	1.338	0.139923
Zm00001d013842_P005	244	K	Heat shock 70 kDa protein	---	1	0.0152537	66.692	EAAEK(1)AK	2	-1.1145	1	0.669	0.686	0.682	1.209	1.353	1.4	1.945	0.000121377
Zm00001d014058_P012	36	K	Heterogeneous nuclear ribonucleoprotein 1	---	1	0.00317316	43.761	TFHDLGGK(1)LVEVK	3	0.70513	1	0.868	0.686	0.897	1.095	1.21	1.244	1.448	0.0155648
Zm00001d014090_P002	83	K	chaperonin 1 cDNA sequence homologous to hsp60 family GN= cpn1	---	1	2.85816e-05	95.417	VTK(1)DGVTVAK	2	0.9008	1	0.879	1.035	1.044	1.03	0.941	1.071	1.028	0.68488
Zm00001d014090_P002	394	K	chaperonin 1 cDNA sequence homologous to hsp60 family GN= cpn1	---	1	5.04246e-16	134.88	SAIENSTSDYDK(1)EK	3	-1.4144	1
Zm00001d014090_P002	200	K	chaperonin 1 cDNA sequence homologous to hsp60 family GN= cpn1	---	1	0.0122962	71.501	AMEK(1)VGK	2	-1.958	1	0.896	0.884	0.863	1.144	1.139	1.075	1.271	0.00047567
Zm00001d014090_P002	309	K	chaperonin 1 cDNA sequence homologous to hsp60 family GN= cpn1	---	1	0.00172705	50.088	VCAVK(1)APGFGENR	2	-1.106	2	0.806	0.856	0.957	1.248	1.082	1.051	1.291	0.025179
Zm00001d014090_P002	258	K	chaperonin 1 cDNA sequence homologous to hsp60 family GN= cpn1	---	1	0.000305277	75.819	K(1)VTNMHAVVK	3	-0.67016	4	0.821	0.789	0.816	1.146	1.209	1.22	1.474	7.7057e-05
Zm00001d014090_P002	274	K	chaperonin 1 cDNA sequence homologous to hsp60 family GN= cpn1	---	1	0.00111209	95.502	VLEMALK(1)K	2	-1.4827	1	0.93	0.92	0.685	1.086	1.136	1.244	1.367	0.040921
Zm00001d014090_P002	424	K	chaperonin 1 cDNA sequence homologous to hsp60 family GN= cpn1	---	1	1.62156e-06	105.65	IGGASEAEVGEK(1)K	3	-0.69012	2	0.769	0.836	0.795	1.291	1.051	1.258	1.5	0.004342
Zm00001d014090_P002	257	K	chaperonin 1 cDNA sequence homologous to hsp60 family GN= cpn1	---	1	0.00018057	71.279	CELEDPLILIHDK(1)K	3	-0.91734	1
Zm00001d014341_P001	116	K	Peroxidase 53	---	1	0.00100389	78.939	GFPVVDK(1)VK	2	-0.14861	1
Zm00001d014355_P001	229	K	60S ribosomal protein L27-2	---	1	9.85092e-10	112.24	DVATGGPDALSTHDK(1)K	3	0.24656	1	0.841	0.857	0.759	1.092	1.051	1.399	1.442	0.021017
Zm00001d014417_P002	39	K	uncharacterized protein	---	1	0.000583685	66.267	EK(1)WIHIETAK	3	0.2496	1	0.981	0.793	0.76	1.063	1.237	1.166	1.368	0.024635
Zm00001d014417_P002	67	K	uncharacterized protein	---	1	0.00348577	43.68	IEGINHHQK(1)CR	3	-0.47996	1	0.66	0.829	0.917	1.053	1.037	1.504	1.494	0.063976
Zm00001d014428_P003	110	K	Probable NADH dehydrogenase [ubiquinone] 1 alpha subcomplex subunit 12	---	1	0.014212	54.191	LLNQK(1)TAR	2	-0.19175	1	0.94	0.845	0.899	1.042	1.118	1.156	1.235	0.008259
Zm00001d014467_P001	326	K	Peroxidase 3	---	1	0.00135021	89.55	HCALVNK(1)H	2	3.0592	3	0.544	0.946	0.956	1.164	1.377	1.013	1.453	0.125899
Zm00001d014467_P001	319	K	Peroxidase 3	---	1	0.00539567	66.457	K(1)HCALVNK	3	-0.51276	1	1.024	0.745	0.771	1.075	1.178	1.207	1.362	0.0407
Zm00001d014467_P001	40	K	Peroxidase 3	---	1	0.0134664	69.598	IVK(1)DYVK	2	-0.33003	2	0.904	0.752	0.728	1.197	1.231	1.189	1.517	0.025244
Zm00001d014467_P001	104	K	Peroxidase 3	---	1	0.0094902	76.064	IK(1)ALLEK	2	-0.23864	1	0.839	0.787	0.912	1.074	1.148	1.239	1.364	0.0064013
Zm00001d014639_P001	121	K	CSC1-like protein ERD4	---	1	0.00182091	63.076	TTLHEK(1)QQR	3	0.13948	1	0.527	0.989	0.878	1.283	1.341	0.983	1.507	0.113936
Zm00001d014732_P001	34	K	Peptidyl-prolyl cis-trans isomerase%2C microsomal	---	1	0.00638	58.981	ALHYK(1)GSK	3	-0.5649	1	0.822	0.835	0.814	1.071	1.186	1.272	1.428	0.0197409
Zm00001d014732_P001	76	K	Peptidyl-prolyl cis-trans isomerase%2C microsomal	---	1	0.00032998	58.712	IK(1)HTGPGLLSMANAGR	3	-1.8864	1	1.063	0.881	0.707	1.095	1.178	1.076	1.263	0.11122
Zm00001d014848_P001	226	K	Catalase isozyme 1	---	1	0.00124894	54.539	FHWK(1)PTCGVK	3	0.81018	1	0.845	0.761	0.991	1.07	1.217	1.115	1.31	0.032742
Zm00001d014848_P001	428	K	Catalase isozyme 1	---	1	0.00401266	49.448	ENNFK(1)QAGER	2	1.0177	1	0.804	0.785	0.889	1.042	1.322	1.158	1.421	0.0114603
Zm00001d014848_P001	217	K	Catalase isozyme 1	---	1	0.00770423	54.722	DGK(1)PHLVK	3	-1.4223	2	0.937	0.7	0.776	1.126	1.234	1.227	1.487	0.0111648
Zm00001d014887_P002	60	K	nana plant2 like na1 GN= na2	---	1	5.45144e-05	87.184	QK(1)QHDENVQK	3	-0.028499	1	0.872	0.949	0.888	0.838	1.272	1.181	1.215	0.24288
Zm00001d014898_P002	44	K	Clathrin light chain 2	---	1	0.0140017	52.725	K(1)LNAETSK	2	0.30171	1
Zm00001d014957_P009	83	K	Translationally-controlled tumor protein homolog	---	1	0.00134727	93.096	K(1)SFVSYIK	2	0.22694	1	0.857	0.778	0.768	1.089	1.317	1.19	1.496	0.0034787
Zm00001d014957_P009	162	K	Translationally-controlled tumor protein homolog	---	1	2.1162e-08	89.831	DGATNPTFLYFSHGLK(1)EIK	3	-2.1262	1	0.87	0.726	0.808	1.166	1.191	1.24	1.496	0.00187656
Zm00001d014957_P009	82	K	Translationally-controlled tumor protein homolog	---	1	0.00114604	60.255	LQEQPPFDK(1)K	2	-0.21465	3	0.942	0.783	0.81	1.057	1.247	1.162	1.367	0.0134435
Zm00001d014957_P009	117	K	Translationally-controlled tumor protein homolog	---	1	0.000335482	83.204	GVEGATK(1)FLLSK	2	-0.40117	1	0.808	0.937	0.858	1.133	1.171	1.093	1.305	0.0048401
Zm00001d014957_P009	90	K	Translationally-controlled tumor protein homolog	---	1	0.000468869	103.55	SFVSYIK(1)K	2	0.22694	1	0.789	0.767	0.701	1.165	1.236	1.343	1.659	0.00075561
Zm00001d014957_P009	110	K	Translationally-controlled tumor protein homolog	---	1	0.00517165	72.2	K(1)GVEGATK	2	0.93917	1	0.779	0.78	0.631	1.288	1.217	1.305	1.74	0.00162243
Zm00001d014983_P001	218	K	Serine carboxypeptidase-like 49	---	1	0.0294376	41.429	K(1)HPEFAK	3	0.75316	1
Zm00001d014993_P003	558	K	Luminal-binding protein 2	---	1	2.17594e-06	105.13	EAEEFAEEDK(1)K	3	0.11201	1
Zm00001d014993_P003	451	K	Luminal-binding protein 2	---	1	0.00915659	61.161	NTVIPTK(1)K	3	0.60449	2	0.85	0.706	0.746	1.084	1.207	1.407	1.606	0.0072989
Zm00001d014993_P003	346	K	Luminal-binding protein 2	---	1	0.022167	54.611	TMGPVK(1)K	2	-1.8361	3	0.618	0.556	0.642	1.408	1.38	1.397	2.305	0.0026809
Zm00001d014993_P003	479	K	Luminal-binding protein 2	---	1	0.0133272	69.825	SMTK(1)DCR	2	-0.39849	1	0.656	0.62	0.685	1.278	1.327	1.435	2.06	8.2853e-05
Zm00001d014993_P003	584	K	Luminal-binding protein 2	---	1	0.00320473	79.659	NTVGDK(1)DK	3	1.0513	3	0.543	0.442	0.468	1.396	1.567	1.584	3.129	9.981e-05
Zm00001d014993_P003	340	K	Luminal-binding protein 2	---	1	0.0176359	60.91	K(1)TMGPVK	2	-0.19349	1	0.539	0.446	0.49	1.524	1.48	1.522	3.068	3.7546e-05
Zm00001d014993_P003	167	K	Luminal-binding protein 2	---	1	0.000711901	54.225	K(1)INDAVVTVPAYFNDAQR	3	0.76244	1	1.074	0.843	0.643	1.104	1.144	1.192	1.344	0.16884
Zm00001d014993_P003	136	K	Luminal-binding protein 2	---	1	0.0222151	57.59	IK(1)DGENK	2	0.23533	1	0.587	0.411	0.551	1.455	1.532	1.464	2.873	0.010655
Zm00001d014993_P003	590	K	Luminal-binding protein 2	---	1	3.4119e-05	91.549	LADK(1)LEAEEK	3	-1.3247	1
Zm00001d014993_P003	535	K	Luminal-binding protein 2	---	1	0.00299371	64.103	ITITNEK(1)GR	2	-0.23841	2	0.666	0.57	0.738	1.342	1.433	1.251	2.04	0.0010646
Zm00001d014993_P003	99	K	Luminal-binding protein 2	---	1	0.00651808	82.452	TIFDVK(1)R	2	-0.098129	3	0.64	0.567	0.558	1.302	1.408	1.525	2.399	0.000157403
Zm00001d014993_P003	109	K	Luminal-binding protein 2	---	1	0.0143267	54.066	FADK(1)EVQR	2	-0.39706	1	0.692	0.596	0.635	1.299	1.518	1.26	2.12	0.00048142
Zm00001d015180_P001	110	K	Proteasome subunit alpha type-1-B	---	1	0.021742	46.001	LALK(1)LADK	2	-0.34779	1
Zm00001d015301_P001	27	K	60S ribosomal protein L37a-2	---	1	0.000422009	83.862	K(1)MEVSQHSK	3	0.2194	1	0.908	0.961	0.925	1.072	0.96	1.173	1.147	0.090117
Zm00001d015301_P001	6	K	60S ribosomal protein L37a-2	---	1	0.0081458	77.282	K(1)AGIVGK	2	-0.75857	2	0.875	0.744	0.825	1.118	1.173	1.266	1.455	0.0032351
Zm00001d015301_P001	12	K	60S ribosomal protein L37a-2	---	1	0.00525582	45.908	AGIVGK(1)YGTR	2	-0.52789	2	0.945	0.841	0.856	1.052	1.099	1.207	1.271	0.0116772
Zm00001d015301_P001	57	K	60S ribosomal protein L37a-2	---	1	0.000258702	72.2	AVGIWGCK(1)DCGK	3	-0.28054	1
Zm00001d015376_P002	34	K	Phosphoglycerate kinase	---	1	1.15737e-37	166.57	ADLNVPLDDAQK(1)ITDDTR	3	0.14042	2	0.885	0.662	0.961	1.089	1.192	1.212	1.393	0.043801
Zm00001d015376_P002	341	K	Phosphoglycerate kinase	---	1	0.000848684	79.659	K(1)LAELTTTK	2	-0.11108	1	1.126	0.905	0.974	0.862	1.118	1.013	0.996	0.95838
Zm00001d015376_P002	191	K	Phosphoglycerate kinase	---	1	0.000387038	77.185	K(1)PFAAIVGGSK	2	1.8575	1	0.931	0.781	0.811	1.06	1.23	1.188	1.379	0.009937
Zm00001d015376_P002	77	K	Phosphoglycerate kinase	---	1	0.000195915	92.538	YSLK(1)PLVPR	2	0.28334	2	0.816	0.822	0.758	1.104	1.253	1.247	1.504	0.00113569
Zm00001d015376_P002	57	K	Phosphoglycerate kinase	---	1	1.91322e-24	151.13	GAK(1)VILASHLGR	3	-0.15807	2	0.774	0.762	0.674	1.474	1.179	1.137	1.715	0.0044009
Zm00001d015376_P002	340	K	Phosphoglycerate kinase	---	1	0.000183836	84.054	FAAGTEAIAK(1)K	2	-0.88411	2
Zm00001d015376_P002	366	K	Phosphoglycerate kinase	---	1	5.07198e-31	142.23	GVTTIIGGGDSVAAVEK(1)AGLADK	3	0.38687	1	1.161	0.891	0.926	1.072	1.013	0.937	1.015	0.83634
Zm00001d015376_P002	136	K	Phosphoglycerate kinase	---	1	2.40891e-19	130.36	K(1)LASVADLYVNDAFGTAHR	3	-2.1636	1	1.099	1.024	1.096	0.971	0.998	0.812	0.864	0.094576
Zm00001d015376_P002	15	K	Phosphoglycerate kinase	---	1	5.21387e-05	92.19	SVGTLGEADLK(1)GK	3	0.30149	1	1.023	0.893	0.959	0.935	1.066	1.125	1.087	0.29002
Zm00001d015376_P002	54	K	Phosphoglycerate kinase	---	1	0.00455298	76.064	FLLEK(1)GAK	2	1.2232	1
Zm00001d015378_P001	36	K	Glycine cleavage system H protein 2 mitochondrial	---	1	3.88343e-08	110.38	DLK(1)YADTHEWVK	3	-0.67151	1	0.807	0.891	0.967	1.196	0.996	1.142	1.251	0.041984
Zm00001d015383_P003	68	K	Glyceraldehyde-3-phosphate dehydrogenase%2C cytosolic	---	1	0.00105564	57.347	ASAHLK(1)GGAK	3	0.14207	1	0.839	0.742	0.777	1.123	1.163	1.356	1.545	0.0031426
Zm00001d015383_P003	174	K	Glyceraldehyde-3-phosphate dehydrogenase%2C cytosolic	---	1	0.000332282	79.492	AVGK(1)VLPELNGK	3	-1.368	3	0.779	0.618	0.725	1.183	1.427	1.268	1.828	0.002317
Zm00001d015383_P003	170	K	Glyceraldehyde-3-phosphate dehydrogenase%2C cytosolic	---	1	6.91874e-05	64.454	GAAQNIIPSSTGAAK(1)AVGK	3	-0.11381	1	0.686	0.665	0.497	1.312	1.412	1.428	2.247	0.00151622
Zm00001d015427_P001	71	K	V-type proton ATPase catalytic subunit A	---	1	3.95571e-08	125.82	ITYGVIK(1)HR	3	1.2619	2	0.781	0.917	0.811	1.097	1.207	1.187	1.391	0.0042594
Zm00001d015431_P001	31	K	Fiber protein Fb15	---	1	0.0265755	40.724	LTWDNVK(1)K	2	-0.14231	1
Zm00001d015431_P001	32	K	Fiber protein Fb15	---	1	0.00777369	48.284	K(1)SADQAVDR	2	0.23392	1	0.863	0.591	0.588	1.443	1.25	1.264	1.938	0.007479
Zm00001d015431_P001	22	K	Fiber protein Fb15	---	1	0.0121376	43.272	DVPAYLK(1)PR	2	-0.46944	2	0.744	0.646	0.757	1.174	1.428	1.251	1.795	0.00158061
Zm00001d015459_P002	521	K	coumarate ligase1 GN= cml1	---	1	0.0095412	74.255	EVVFYK(1)K	2	0.53994	1
Zm00001d015618_P001	115	K	Probable cinnamyl alcohol dehydrogenase	---	1	0.000197044	80.706	ANVEQYCNK(1)K	3	-0.039266	2	1.103	0.945	0.946	0.954	1.064	0.988	1.004	0.93032
Zm00001d015618_P001	8	K	Probable cinnamyl alcohol dehydrogenase	---	1	0.0172545	48.794	K(1)VVGWAAR	2	-0.072108	2	0.837	0.853	0.923	1.105	1.133	1.149	1.296	0.00125589
Zm00001d015618_P001	54	K	Probable cinnamyl alcohol dehydrogenase	---	1	8.75513e-19	124.2	VLYCGICHTDIHQAK(1)NHLGASK	5	-1.0869	1	0.84	0.964	0.858	0.875	1.138	1.326	1.254	0.171697
Zm00001d015856_P017	58	K	citrate synthase1 leaf cDNA csu324 GN= cts1	---	1	0.0142927	53.878	LK(1)SEHGK	3	-0.46141	1
Zm00001d015856_P017	137	K	citrate synthase1 leaf cDNA csu324 GN= cts1	---	1	0.00345613	43.761	VPTK(1)EQVDALSK	3	1.0128	1
Zm00001d015856_P017	371	K	citrate synthase1 leaf cDNA csu324 GN= cts1	---	1	0.00208216	61.161	EFALK(1)HLPK	3	1.5822	1	0.774	0.639	0.832	1.255	1.205	1.294	1.672	0.0030839
Zm00001d015921_P001	37	K	Plasma membrane-associated cation-binding protein 1	---	1	9.17439e-06	79.393	SFDESK(1)EGIDGEFQEK	3	-0.37337	1	1.259	0.883	0.858	1.094	1.084	0.821	1	0.96694
Zm00001d015921_P001	17	K	Plasma membrane-associated cation-binding protein 1	---	1	4.13187e-05	102.52	LVFVK(1)SAGK	2	-0.31824	2	0.917	0.849	0.888	1.06	1.157	1.128	1.26	0.0025204
Zm00001d015921_P001	48	K	Plasma membrane-associated cation-binding protein 1	---	1	0.0257607	51.066	K(1)ADLQPK	2	-0.11858	1
Zm00001d015921_P001	22	K	Plasma membrane-associated cation-binding protein 1	---	1	0.000935608	66.267	K(1)AAAAAELVK	2	-0.26665	2	0.821	0.852	0.819	1.118	1.121	1.269	1.408	0.00146291
Zm00001d015921_P001	12	K	Plasma membrane-associated cation-binding protein 1	---	1	0.00162979	100.19	IK(1)LVFVK	2	1.681	1
Zm00001d015921_P001	47	K	Plasma membrane-associated cation-binding protein 1	---	1	0.000803522	58.274	EGIDGEFQEK(1)K	3	0.050736	1	0.845	0.661	0.936	1.055	1.209	1.294	1.457	0.032617
Zm00001d015956_P001	122	K	NAD(P)-binding Rossmann-fold superfamily protein	---	1	0.000392374	67.519	GTLNVLGSCK(1)K	3	0.67498	1
Zm00001d015956_P001	50	K	NAD(P)-binding Rossmann-fold superfamily protein	---	1	0.0240882	52.716	DTADPK(1)K	2	-0.62274	1
Zm00001d015956_P001	324	K	NAD(P)-binding Rossmann-fold superfamily protein	---	1	0.00325722	53.756	ETIESLK(1)EK	3	-3.1604	1
Zm00001d015992_P007	173	K	uncharacterized protein	---	1	0.00795967	65.224	FIAAK(1)EGK	2	0.11865	2	0.692	0.683	0.526	1.101	1.432	1.567	2.157	0.0052396
Zm00001d016041_P004	189	K	Reticulon-like protein B4	---	1	0.000671738	55.66	YQDQVDNFAAK(1)AHR	3	1.8522	1
Zm00001d016159_P001	34	K	prefoldin 6	---	1	0.00678368	43.308	DIAK(1)NHQVR	3	-0.44894	1
Zm00001d016166_P001	545	K	phosphoenolpyruvate carboxylase2 cDNA sequence, encodes C3 enzyme in roots (Northern blot analysis) GN= pep2	---	1	0.00132714	67.704	ECHVK(1)HPLR	3	-0.58462	2	0.883	0.61	0.84	1.008	1.456	1.204	1.572	0.044579
Zm00001d016198_P002	144	K	glutamate-oxaloacetic transaminase3 electrophoretic mobility GN= got3	---	1	0.00992438	59.597	LFADFQK(1)R	2	-0.12255	1	0.906	0.829	0.879	1.095	1.078	1.213	1.295	0.0046785
Zm00001d016198_P002	231	K	glutamate-oxaloacetic transaminase3 electrophoretic mobility GN= got3	---	1	0.00113603	70.256	EISHQFK(1)VK	3	3.2198	1	1.051	0.8	0.768	1.152	1.166	1.063	1.291	0.061555
Zm00001d016198_P002	342	K	glutamate-oxaloacetic transaminase3 electrophoretic mobility GN= got3	---	1	0.0167365	51.445	EVK(1)GMADR	2	0.36369	1
Zm00001d016276_P002	41	K	ribosomal protein S24 endosperm cDNA 5C01E10, similar to animal ribosomal protein GN= rps24	---	1	0.000175232	93.345	ANVSK(1)AELK	3	1.6267	3	0.918	0.8	0.788	1.022	1.259	1.213	1.394	0.014764
Zm00001d016276_P002	50	K	ribosomal protein S24 endosperm cDNA 5C01E10, similar to animal ribosomal protein GN= rps24	---	1	0.0107527	60.102	LAK(1)MYEVK	2	-1.3699	1
Zm00001d016276_P002	25	K	ribosomal protein S24 endosperm cDNA 5C01E10, similar to animal ribosomal protein GN= rps24	---	1	0.000307806	70.089	K(1)QFVLEVLHPGR	3	0.45246	1
Zm00001d016358_P007	291	K	Probable elongation factor 1-gamma 2	---	1	0.00383383	48.568	VDLSDEAQK(1)ER	2	-0.35524	1	0.923	0.719	0.691	1.179	1.287	1.202	1.572	0.0081988
Zm00001d016365_P006	347	K	dihydrolipoamide S-acetyltransferase1 cDNA sequence GN= dla1	---	1	0.021742	46.001	VDK(1)LVQLR	2	-1.448	1	0.875	0.646	0.789	0.991	1.459	1.241	1.598	0.031663
Zm00001d016365_P006	179	K	dihydrolipoamide S-acetyltransferase1 cDNA sequence GN= dla1	---	1	0.000288532	70.685	IIHGDGAK(1)EIK	3	0.20918	1
Zm00001d016365_P006	365	K	dihydrolipoamide S-acetyltransferase1 cDNA sequence GN= dla1	---	1	4.05254e-06	97.45	GELNPLQDASGGK(1)K	3	-0.27926	1	1	0.763	0.652	1.136	1.242	1.207	1.484	0.032479
Zm00001d016365_P006	262	K	dihydrolipoamide S-acetyltransferase1 cDNA sequence GN= dla1	---	1	0.000917028	54.812	K(1)LAEDNNVPLSSVK	3	-0.24559	1
Zm00001d016373_P009	303	K	Aminopeptidase M1	---	1	0.00126809	43.794	ETALLFDEMHSAAANK(1)QR	3	-2.7741	1	1.055	0.656	0.839	1.046	1.091	1.314	1.353	0.109336
Zm00001d016483_P003	284	K	MACPF domain-containing protein	---	1	0.0320402	48.036	LVK(1)EGGK	2	-1.4649	1	0.942	0.878	0.823	1.126	1.038	1.194	1.271	0.0131423
Zm00001d016549_P001	34	K	60S ribosomal protein L35-1	---	1	4.36353e-08	110.08	VAK(1)VTGGAPNK	3	-1.6174	1	0.883	0.824	0.752	1.094	1.305	1.142	1.44	0.0067177
Zm00001d016549_P001	102	K	60S ribosomal protein L35-1	---	1	3.13878e-08	126.55	HQLSLK(1)TER	3	-0.81276	2	0.731	0.906	0.735	1.196	1.252	1.18	1.53	0.00414
Zm00001d016549_P001	42	K	60S ribosomal protein L35-1	---	1	0.0019588	49.448	VTGGAPNK(1)LSK	3	0.78846	1	0.984	0.94	0.929	0.979	1.118	1.05	1.103	0.08308
Zm00001d016549_P001	4	K	60S ribosomal protein L35-1	---	1	0.00592679	93.429	IK(1)VHELR	3	0.56661	1
Zm00001d016551_P002	80	K	Leucine aminopeptidase 2 chloroplastic	---	1	0.0315699	45.335	K(1)LALVGK	2	-0.19249	1
Zm00001d016640_P006	17	K	TUDOR-SN protein 1	---	1	0.00504998	68.016	NAELQAK(1)K	2	-0.73223	2	0.859	0.693	0.753	1.254	1.107	1.333	1.603	0.0047047
Zm00001d016661_P001	146	K	Peptidyl-prolyl cis-trans isomerase CYP19-1	---	1	6.83335e-20	136.49	HVVFGQVVEGMDVVK(1)AIEK	4	-0.57619	4	0.907	0.662	0.774	1.107	1.125	1.425	1.561	0.021658
Zm00001d016661_P001	160	K	Peptidyl-prolyl cis-trans isomerase CYP19-1	---	1	0.000333185	87.184	NGSTSK(1)VVK	3	-0.52717	7	1.099	0.732	0.834	1.019	1.125	1.191	1.251	0.138323
Zm00001d016661_P001	93	K	Peptidyl-prolyl cis-trans isomerase CYP19-1	---	1	0.000693706	101.46	FPDEK(1)FVR	2	0.25868	5	1.052	0.758	0.845	1.057	1.195	1.094	1.26	0.080923
Zm00001d016661_P001	50	K	Peptidyl-prolyl cis-trans isomerase CYP19-1	---	1	0.00136098	85.676	SGK(1)PLHYK	3	0.80295	2	0.908	0.812	0.658	1.117	1.211	1.294	1.523	0.0144821
Zm00001d016661_P001	47	K	Peptidyl-prolyl cis-trans isomerase CYP19-1	---	1	0.0212493	58.815	GVGK(1)SGK	2	-0.2132	2	0.892	0.771	0.773	1.236	1.049	1.279	1.463	0.00822
Zm00001d016661_P001	55	K	Peptidyl-prolyl cis-trans isomerase CYP19-1	---	0.99998	1.51926e-08	109.07	SGKPLHYK(1)GSTFHR	5	-0.67173	2	0.78	0.832	0.805	1.122	1.256	1.204	1.482	0.00048285
Zm00001d016661_P001	150	K	Peptidyl-prolyl cis-trans isomerase CYP19-1	---	1	0.0146114	53.756	AIEK(1)VGTR	2	0.25887	3	0.874	0.791	0.897	1.083	1.174	1.181	1.342	0.0034157
Zm00001d016661_P001	88	K	Peptidyl-prolyl cis-trans isomerase CYP19-1	---	1	4.02938e-05	66.893	GNGTGGESIYGEK(1)FPDEK	3	-0.54098	1	1.189	0.897	0.823		0.759	1.332	1.078	0.85954
Zm00001d016661_P001	163	K	Peptidyl-prolyl cis-trans isomerase CYP19-1	---	1	0.000884639	61.344	VVK(1)VADCGQLS	2	0.042307	4	0.84	0.754	0.74	1.351	1.082	1.233	1.571	0.0040228
Zm00001d016661_P001	43	K	Peptidyl-prolyl cis-trans isomerase CYP19-1	---	1	3.93198e-06	104.24	ALCTGEK(1)GVGK	2	0.70997	2	0.841	0.823	0.85	1.191	1.186	1.109	1.387	0.000199038
Zm00001d017026_P010	122	K	Ras-related protein RABB1a	---	1	0.00785383	63.816	TAGTIYK(1)K	2	0.55471	1	0.822	0.627	0.71	1.275	1.34	1.226	1.779	0.0021218
Zm00001d017047_P001	181	K	60S ribosomal protein L6	---	0.945343	7.49957e-08	79.614	K(0.055)DDQK(0.945)AVDAALIK	3	-2.9893	2
Zm00001d017047_P001	69	K	60S ribosomal protein L6	---	0.998389	0.0308023	52.867	K(0.002)PNPTK(0.998)LR	3	2.2934	1	0.994	0.687	0.75	1.213	1.147	1.211	1.469	0.024563
Zm00001d017047_P001	56	K	60S ribosomal protein L6	---	1	0.00026576	81.017	FYPADDVK(1)PR	2	-0.99293	3	0.858	0.757	0.881	1.169	1.176	1.158	1.403	0.018462
Zm00001d017047_P001	166	K	60S ribosomal protein L6	---	1	5.11657e-05	88.385	TEGELFETEK(1)EASK	3	0.67531	2	1.12	0.929	1.02	0.939	0.954	1.038	0.955	0.51832
Zm00001d017047_P001	40	K	60S ribosomal protein L6	---	1	0.00127112	52.576	AEK(1)PAAAAEPK	3	0.6396	1
Zm00001d017047_P001	144	K	60S ribosomal protein L6	---	1	0.00386725	79.148	FDDK(1)YFAR	2	-0.79224	1	0.803	0.708	0.826	1.198	1.198	1.266	1.567	0.00089564
Zm00001d017047_P001	176	K	60S ribosomal protein L6	---	1	0.000156287	93.345	SLPDFK(1)K	3	0.11255	7	0.91	0.811	0.761	1.053	1.224	1.24	1.417	0.009278
Zm00001d017047_P001	156	K	60S ribosomal protein L6	---	1	0.000374945	69.846	K(1)TEGELFETEK	3	3.236	1	0.791	1.207	0.922	1.025	1.062	0.993	1.055	0.639
Zm00001d017047_P001	30	K	60S ribosomal protein L6	---	1	0.0131456	46.462	AK(1)NGGVFPK	2	0.48433	1
Zm00001d017047_P001	170	K	60S ribosomal protein L6	---	1	0.0001291	82.261	EASK(1)SLPDFK	3	0.39474	1	0.855	0.967	1.11	0.763	1.274	1.032	1.047	0.86744
Zm00001d017047_P001	28	K	60S ribosomal protein L6	---	1	0.000143317	108.46	GLWAIK(1)AK	2	0.14124	1	0.993	0.823	0.879	1.105	1.142	1.058	1.226	0.025243
Zm00001d017092_P001	192	K	Elongation factor Tu	---	1	3.17371e-05	108.46	IVVFLNK(1)K	2	0.054893	1
Zm00001d017117_P002	313	K	26S proteasome non-ATPase regulatory subunit 6 homolog	---	1	0.00104459	57.55	FIAAGK(1)LHCK	3	0.90603	1
Zm00001d017117_P002	106	K	26S proteasome non-ATPase regulatory subunit 6 homolog	---	1	4.6601e-08	108.72	EAHLAK(1)SLYFIR	3	0.6575	1	0.917	0.68	0.795	1.088	1.178	1.342	1.508	0.0172612
Zm00001d017271_P010	111	K	Adenosine kinase 2	---	1	8.5226e-05	96.059	RPENWALVEK(1)AK	3	-0.18662	2	0.872	0.7	0.798	1.041	1.286	1.302	1.531	0.0117215
Zm00001d017271_P010	51	K	Adenosine kinase 2	---	0.999654	0.0202627	45.368	DKFGEEMK(1)K	3	-0.73831	1	0.895	0.859	0.748	1.056	1.166	1.276	1.398	0.0121598
Zm00001d017271_P010	45	K	Adenosine kinase 2	---	0.999758	0.0289725	41.704	DK(1)FGEEMKK	3	0.80826	1	0.869	0.755	0.767	1.253	1.159	1.197	1.509	0.00116057
Zm00001d017271_P010	96	K	Adenosine kinase 2	---	1	0.000527349	54.834	SLIANLSAANCYK(1)SEHLK	3	-1.501	1
Zm00001d017271_P010	228	K	Adenosine kinase 2	---	1	3.56428e-18	89.011	IAVITQGADPVVVAEDGK(1)VK	3	1.5876	2
Zm00001d017274_P001	333	K	Phenylalanine ammonia-lyase	---	0.951706	0.000527328	66.246	LNELDPLLK(0.048)PK(0.952)QDR	3	-2.2818	1	1.015	0.929	0.776	0.931	1.181	1.167	1.206	0.165676
Zm00001d017274_P001	358	K	Phenylalanine ammonia-lyase	---	1	0.00562136	72.607	AATK(1)SIER	2	-2.1393	2	1.158	0.826	0.952	1.017	1.066	0.98	1.043	0.6373
Zm00001d017274_P001	523	K	Phenylalanine ammonia-lyase	---	1	0.000494979	74.475	ASVK(1)NTVTQVAK	2	0.40124	1	0.787	0.708	0.758	1.314	1.125	1.308	1.663	0.00105601
Zm00001d017274_P001	217	K	Phenylalanine ammonia-lyase	---	1	0.000157689	93.345	K(1)VDAAEAFK	2	0.0099167	2	1.046	0.988	0.92	0.94	1.032	1.073	1.031	0.6062
Zm00001d017274_P001	663	K	Phenylalanine ammonia-lyase	---	1	0.00130417	54.259	LK(1)SPGEECNK	3	-0.2835	1	1.024	0.751	1.125	0.961	1.073	1.065	1.069	0.56576
Zm00001d017274_P001	671	K	Phenylalanine ammonia-lyase	---	1	0.000821068	50.831	SPGEECNK(1)VFVGISQGK	3	0.80479	1	1.004	0.772	0.728	0.943	1.259	1.294	1.396	0.077658
Zm00001d017274_P001	550	K	Phenylalanine ammonia-lyase	---	1	0.00040901	68.751	FSEK(1)ELISAIDR	2	0.65951	1	0.801	0.847	0.907	1.13	1.268	1.047	1.348	0.0109612
Zm00001d017274_P001	531	K	Phenylalanine ammonia-lyase	---	1	0.00012488	94.767	NTVTQVAK(1)K	3	0.6704	3	0.959	0.868	0.796	1.096	1.18	1.1	1.287	0.0124391
Zm00001d017274_P001	486	K	Phenylalanine ammonia-lyase	---	1	5.41586e-05	91.62	K(1)TAEAIDILK	2	-0.49035	1	0.95	1.029	0.889	0.973	1.139	1.02	1.092	0.23638
Zm00001d017274_P001	602	K	Phenylalanine ammonia-lyase	---	1	3.34711e-07	68.445	AVLVDHALSSGDAEREPSVFSK(1)ITR	4	-0.59689	1	0.6	1.65	0.879	1.073	1.009	0.788	0.917	0.984
Zm00001d017330_P001	209	K	ATP-dependent Clp protease proteolytic subunit	---	1	0.00215077	96.492	IYQK(1)HTR	3	0.44985	1	0.941	1.003	0.669	1.119	1.313	0.955	1.296	0.162584
Zm00001d017401_P003	263	K	Hsp70-Hsp90 organizing protein 3	---	0.999992	0.00518466	51.726	EKELGNTAYK(1)K	3	-0.76261	1	0.874	0.805	0.827	1.107	1.149	1.238	1.394	0.00124316
Zm00001d017522_P013	3	K	Tripeptidyl-peptidase 2	---	1	0.00713335	45.764	K(1)AHEDMQSR	3	2.2919	1
Zm00001d017522_P013	936	K	Tripeptidyl-peptidase 2	---	1	0.000285786	71.153	GTDGDK(1)ISHEK	3	-0.22073	1	0.802	0.641	0.891	1.267	1.121	1.277	1.57	0.0123213
Zm00001d017820_P001	510	K	Galactan beta-14-galactosyltransferase GALS1	---	1	0.0226274	54.157	LAGEIK(1)R	2	-0.87568	1	0.876	0.826	0.713	1.183	1.104	1.298	1.484	0.0067822
Zm00001d017857_P004	122	K	adenine nucleotide translocator1 leaf cDNA, open reading frame encodes 40,519 Da polypeptide GN= ant1	---	1	0.000127832	77.068	LLIQNQDEMIK(1)SGR	3	1.4668	2	0.837	0.776	0.787	1.09	1.203	1.306	1.5	0.0021393
Zm00001d017857_P004	224	K	adenine nucleotide translocator1 leaf cDNA, open reading frame encodes 40,519 Da polypeptide GN= ant1	---	1	1.73371e-05	106.62	LANDAK(1)AAK	3	1.5195	4	0.794	0.721	0.692	1.189	1.269	1.335	1.719	0.00050314
Zm00001d017857_P004	341	K	adenine nucleotide translocator1 leaf cDNA, open reading frame encodes 40,519 Da polypeptide GN= ant1	---	1	0.000767373	57.175	SSLDAFQQILK(1)K	3	-2.3264	1		0.599			0.853	1.548	2.004
Zm00001d017857_P004	138	K	adenine nucleotide translocator1 leaf cDNA, open reading frame encodes 40,519 Da polypeptide GN= ant1	---	1	0.000105103	110.41	GIVDCFK(1)R	2	-0.63841	4	0.804	0.691	0.733	1.164	1.308	1.3	1.693	0.00082012
Zm00001d017857_P004	380	K	adenine nucleotide translocator1 leaf cDNA, open reading frame encodes 40,519 Da polypeptide GN= ant1	---	1	0.0135383	67.032	K(1)YGSGGA	2	-0.93016	2	0.831	0.552	0.676	1.37	1.294	1.278	1.915	0.0052434
Zm00001d017857_P004	346	K	adenine nucleotide translocator1 leaf cDNA, open reading frame encodes 40,519 Da polypeptide GN= ant1	---	1	0.0193101	50.108	EGPK(1)SLFK	2	-1.4091	1
Zm00001d017857_P004	330	K	adenine nucleotide translocator1 leaf cDNA, open reading frame encodes 40,519 Da polypeptide GN= ant1	---	1	2.4945e-08	110.92	YK(1)SSLDAFQQILK	3	0.034682	2	0.642	0.788	0.759	1.244	1.236	1.331	1.741	0.00115838
Zm00001d017857_P004	131	K	adenine nucleotide translocator1 leaf cDNA, open reading frame encodes 40,519 Da polypeptide GN= ant1	---	1	0.000583487	59.227	LSEPYK(1)GIVDCFK	3	0.013101	1
Zm00001d017857_P004	350	K	adenine nucleotide translocator1 leaf cDNA, open reading frame encodes 40,519 Da polypeptide GN= ant1	---	1	7.15186e-06	102.57	SLFK(1)GAGANILR	2	0.8621	1	0.924	0.617	0.775	1.177	1.249	1.257	1.59	0.0159185
Zm00001d017857_P004	328	K	adenine nucleotide translocator1 leaf cDNA, open reading frame encodes 40,519 Da polypeptide GN= ant1	---	1	8.47924e-08	108.7	MMMTSGEAVK(1)YK	3	-1.077	2	0.847	0.712	0.745	1.202	1.258	1.236	1.604	0.00089899
Zm00001d017857_P004	246	K	adenine nucleotide translocator1 leaf cDNA, open reading frame encodes 40,519 Da polypeptide GN= ant1	---	1	0.00156646	54.09	TLK(1)SDGIAGLYR	2	-1.1967	1	0.801	0.853	0.824	0.984	1.288	1.25	1.421	0.016696
Zm00001d017883_P015	581	K	Enhancer of mRNA-decapping protein 4	---	1	0.00915659	61.161	LQEENTK(1)R	2	1.1111	1	0.901	0.759	0.852	1.011	1.329	1.149	1.389	0.02572
Zm00001d017956_P001	84	K	B-cell receptor-associated 31-like	---	1	0.00877708	66.073	HQK(1)SIMK	3	0.88165	1
Zm00001d018090_P002	155	K	annexin2 GN= anx2	---	1	0.00232578	47.712	GYAEAYGK(1)ELLR	3	1.6906	1
Zm00001d018090_P002	294	K	annexin2 GN= anx2	---	1	2.01294e-08	112.42	SK(1)AQLLATFNSYK	3	0.74731	1	0.889	0.841	0.76	1.064	1.349	1.097	1.41	0.0178224
Zm00001d018090_P002	278	K	annexin2 GN= anx2	---	1	8.94386e-06	99.5	K(1)AYSDEEIIR	2	-0.48302	2	0.877	0.762	0.84	0.943	1.232	1.345	1.42	0.04082
Zm00001d018090_P002	393	K	annexin2 GN= anx2	---	1	0.00452568	76.17	AVAK(1)DTTR	2	-0.10693	1	1	0.9	0.913	0.977	1.035	1.174	1.133	0.125536
Zm00001d018090_P002	376	K	annexin2 GN= anx2	---	1	0.00082982	99.815	LIK(1)EAYQK	2	0.7762	3	0.932	0.9	0.843	1.02	1.173	1.132	1.243	0.0133783
Zm00001d018090_P002	314	K	annexin2 GN= anx2	---	1	3.08738e-08	112.08	DQFTHAINK(1)DLK	3	0.083465	1	0.986	0.741	0.881	1.087	1.173	1.132	1.301	0.035115
Zm00001d018090_P002	218	K	annexin2 GN= anx2	---	1	2.60743e-12	121.32	TPAQLFAVK(1)QAYHDR	3	-0.46326	2	0.928	0.793	0.894	1.059	1.137	1.19	1.295	0.011256
Zm00001d018090_P002	168	K	annexin2 GN= anx2	---	1	0.000154109	85.554	ALGDEIHGK(1)FER	3	0.41393	1	0.946	0.876	0.802	1.118	1.112	1.147	1.287	0.0063821
Zm00001d018090_P002	194	K	annexin2 GN= anx2	---	1	0.00290816	95.352	K(1)SHPGGR	3	0.20218	1	0.902	0.755	0.801	1.14	1.288	1.115	1.441	0.0060182
Zm00001d018134_P001	30	K	Peptidyl-prolyl cis-trans isomerase FKBP12	---	1	0.00022692	64.945	VTVHCTGYGK(1)DR	3	-0.017724	1	0.936	0.94	0.737	1.036	1.1	1.252	1.297	0.054957
Zm00001d018134_P001	4	K	Peptidyl-prolyl cis-trans isomerase FKBP12	---	1	0.0146114	53.756	GFEK(1)QILR	2	0.21688	2	0.835	0.879	0.843	1.075	1.276	1.092	1.346	0.0066219
Zm00001d018147_P001	186	K	Phenylalanine--tRNA ligase alpha subunit cytoplasmic	---	1	0.000268425	69.261	K(1)TLATDVTTEHLR	3	-1.4389	1	0.718	0.803	0.819	1.077	1.327	1.256	1.564	0.0039817
Zm00001d018187_P001	148	K	Mitochondrial phosphate carrier protein 3 mitochondrial	---	1	0.000187964	67.102	K(1)YYSDIAGPEYAQK	3	0.1814	1
Zm00001d018187_P001	307	K	Mitochondrial phosphate carrier protein 3 mitochondrial	---	1	0.00151099	59.418	K(1)LGLWGLFTR	2	-0.37246	1	0.849	0.839	0.897	1.129	1.335	0.95	1.321	0.055218
Zm00001d018187_P001	208	K	Mitochondrial phosphate carrier protein 3 mitochondrial	---	1	0.000508824	71.176	GLSDGLPK(1)FVR	2	0.061044	1	0.892	0.791	0.926	1.076	1.16	1.155	1.3	0.0078223
Zm00001d018187_P001	306	K	Mitochondrial phosphate carrier protein 3 mitochondrial	---	1	8.15532e-07	110.39	GATVGDAVK(1)K	3	1.5212	7	0.877	0.791	0.824	1.106	1.202	1.2	1.408	0.00109734
Zm00001d018187_P001	114	K	Mitochondrial phosphate carrier protein 3 mitochondrial	---	1	4.88091e-11	80.632	SISSGFGILLK(1)EQGAR	3	-0.1436	1
Zm00001d018363_P001	92	K	Probable steroid-binding protein 3	---	1	0.000244059	81.771	FQAK(1)YPVVAR	2	-0.25218	1	0.631	1.013	0.871	1.177	1.261	1.047	1.386	0.084382
Zm00001d018363_P001	28	K	Probable steroid-binding protein 3	---	1	0.0018751	57.401	GK(1)VYDVTSGR	2	0.15637	2	0.704	0.678	0.712	1.233	1.329	1.344	1.865	3.7724e-05
Zm00001d018370_P002	166	K	Leucine aminopeptidase 2 chloroplastic	---	1	0.0240848	42.287	LAGQGFK(1)R	2	-0.086496	1	1.096	0.688	0.686	1.275	1.038	1.217	1.429	0.086885
Zm00001d018383_P001	4	K	ribosomal protein L39 GN= rpl39	---	1	0.0185907	47.082	PSHK(1)TFR	3	-1.3531	1	1.027	0.785	0.996	1.109	0.935	1.148	1.137	0.2834
Zm00001d018386_P003	212	K	Aspartate aminotransferase chloroplastic	---	1	0.0116783	42.718	IADVIQEK(1)K	2	0.73375	1
Zm00001d018389_P001	232	K	Transmembrane 9 superfamily protein member 2	---	1	0.000479839	80.706	HNPEDVK(1)SR	3	0.43316	1	0.823	0.636	0.738	1.281	1.231	1.291	1.731	0.00189784
Zm00001d018454_P005	362	K	Glutathione reductase cytosolic	---	1	0.000210073	69.258	TVFGGQQVK(1)PDHR	3	0.0079576	1
Zm00001d018454_P005	114	K	Glutathione reductase cytosolic	---	1	0.0213186	46.462	TLLENK(1)TK	2	0.18394	1	0.827	0.619	0.536	1.391	1.352	1.275	2.027	0.0051397
Zm00001d018468_P002	231	K	formaldehyde dehydrogenase homolog1 cDNA sequence GN= fdh1	---	1	0.00154163	59.067	VIGIDIDNK(1)K	2	-0.65346	1
Zm00001d018485_P003	97	K	Probable voltage-gated potassium channel subunit beta	---	1	0.00158126	86.67	K(1)HVVEGLR	3	-0.6038	1	0.688	0.724	1.048	0.948	1.429	1.164	1.439	0.106941
Zm00001d018487_P002	300	K	3-ketoacyl-CoA thiolase 2 peroxisomal	---	0.999561	0.0191222	43.214	LKPVFK(1)K	3	-2.8436	1
Zm00001d018535_P003	43	K	brick1 Involved in formation of epidermal cell lobes as well as for properly polarized divisions of stomatal subsidiary mother cells. GN= brk1	---	1	0.0161759	65.252	AK(1)LLGYK	2	-0.99149	1
Zm00001d018633_P001	172	K	Pyridoxal 5'-phosphate synthase-like subunit PDX1.2	---	1	5.00916e-07	102.08	TK(1)GEAGTGNVVEAVR	3	-0.097904	1	0.968	0.858	0.803	1.232	1.003	1.137	1.283	0.037536
Zm00001d018641_P001	50	K	early nodulin-like protein 16	---	0.999254	0.0069466	79.116	K(0.999)HK(0.001)PFYK	4	0.39351	1	0.932	0.836	0.834	1.085	1.194	1.119	1.306	0.0044395
Zm00001d018794_P001	86	K	Ferredoxin--NADP reductase	---	1	0.0311859	48.794	YDK(1)ALSR	2	1.2267	1	0.861	0.788	0.78	1.243	1.063	1.265	1.47	0.0038166
Zm00001d018809_P001	117	K	glutathione transferase6 cDNA, functionally expressed in E. coli GN= gst6	---	1	0.0153856	48.028	LWK(1)FEGEAR	2	-0.45093	1
Zm00001d018809_P001	107	K	glutathione transferase6 cDNA, functionally expressed in E. coli GN= gst6	---	1	0.0118618	55.649	K(1)IYDSQTR	2	-0.23896	1	0.84	0.764	0.835	1.035	1.275	1.251	1.46	0.0069005
Zm00001d018809_P001	54	K	glutathione transferase6 cDNA, functionally expressed in E. coli GN= gst6	---	1	0.00501682	43.297	K(1)IPVLLHAGR	3	0.46309	1
Zm00001d018957_P001	184	K	60S ribosomal protein L4-1	---	1	1.04796e-19	141.58	QIGAHADAEK(1)AK	3	0.74652	2	0.946	0.93	0.906	1.073	1.058	1.087	1.157	0.00059805
Zm00001d018957_P001	174	K	60S ribosomal protein L4-1	---	1	2.88403e-06	102.52	ILK(1)QIGAHADAEK	3	1.376	1	0.843	0.864	0.911	1.133	1.203	1.046	1.292	0.0053998
Zm00001d018957_P001	186	K	60S ribosomal protein L4-1	---	1	0.00696547	49.448	AK(1)DSVGIRPGK	3	-1.2189	1	0.982	1.116	0.766	1.01	1.093	1.033	1.095	0.41708
Zm00001d018966_P001	181	K	Acidic endochitinase	---	1	0.000142488	70.438	YDVLALELAK(1)HNIR	3	-0.7173	1	0.683			0.741	1.227	1.349	1.619
Zm00001d019045_P001	136	K	Histone H2A	---	1	0.00419568	77.662	TAEK(1)AAAK	2	0.13326	1	1.072	0.932	1.064	1.009	0.988	0.935	0.956	0.4371
Zm00001d019077_P001	61	K	Glycine cleavage system H protein 2 mitochondrial	---	1	0.0258239	53.554	GWLIK(1)VK	2	-3.1158	1
Zm00001d019186_P001	69	K	Acyl carrier protein	---	1	0.00117611	69.721	SHPK(1)IDPSK	3	0.38863	1	0.852	0.884	0.824	1.011	1.288	1.141	1.344	0.0161603
Zm00001d019186_P001	65	K	Acyl carrier protein	---	1	5.58517e-05	86.898	ILDVIK(1)SHPK	3	1.9302	1	1.043	0.755	0.87	1.143	1.059	1.13	1.249	0.075284
Zm00001d019219_P003	41	K	ribosomal proteinS12 (homolog) endosperm cDNA 5C08C03 similar to rodent ribosomal protein GN= rps12	---	1	8.89885e-05	90.689	SSAHDGLVK(1)GLR	3	0.854	3	0.986	1.016	0.994	0.998	0.921	1.086	1.003	0.98736
Zm00001d019219_P003	32	K	ribosomal proteinS12 (homolog) endosperm cDNA 5C08C03 similar to rodent ribosomal protein GN= rps12	---	1	0.000594191	69.554	K(1)SSAHDGLVK	3	1.6698	1	0.859	0.842	0.843	1.197	1.051	1.208	1.358	0.021544
Zm00001d019262_P003	66	K	Proteasome subunit beta type	---	1	0.00010176	80.746	ATEGPIVADK(1)NCEK	3	0.67284	1	0.943	0.894	0.803	1.107	1.058	1.194	1.272	0.0148419
Zm00001d019563_P018	2	K	Aquaporin PIP2-1	---	1	0.000352784	58.693	GK(1)DDVIESGAGGGEFAAK	3	-0.2616	1	0.807	0.984	0.926	0.776	1.345	1.162	1.208	0.39358
Zm00001d019750_P001	134	K	Calcium-dependent lipid-binding (CaLB domain) family protein	---	1	0.01904	50.473	VAVK(1)EPSR	2	0.46658	1
Zm00001d019958_P001	39	K	10 kDa chaperonin	---	1	0.000919587	50.305	QLNAAK(1)VVAVGPGER	3	-0.22809	1	0.804	0.657	0.909	1.149	1.321	1.16	1.532	0.01446
Zm00001d020057_P005	387	K	phosphoenolpyruvate carboxylase3 possibly duplicate gene GN= pep3	---	1	0.0301911	40.352	VAK(1)DFGVK	2	0.30242	1	0.91	0.918	0.769	1.216	1.097	1.09	1.31	0.0158035
Zm00001d020201_P004	21	K	60S ribosomal protein L35a-2	---	1	0.0269285	40.502	GTILGYK(1)R	2	-1.0317	1	0.936	0.856	0.701	1.076	1.271	1.16	1.407	0.024264
Zm00001d020201_P004	51	K	60S ribosomal protein L35a-2	---	1	0.0010384	64.82	EDVAWYAGK(1)R	2	0.79718	1	0.908	0.752	0.697	1.271	1.296	1.077	1.546	0.0110788
Zm00001d020219_P001	11	K	voltage-dependent anion channel protein1b GN= vdac1b	---	1	0.00387002	44.612	VGPGLYTEIGK(1)K	3	-0.78187	1
Zm00001d020219_P001	217	K	voltage-dependent anion channel protein1b GN= vdac1b	---	1	0.00402498	95.502	TIEK(1)SSK	2	0.22709	3	0.898	0.879	0.801	1.16	1.17	1.093	1.328	0.0022965
Zm00001d020219_P001	19	K	voltage-dependent anion channel protein1b GN= vdac1b	---	1	2.89687e-15	131.66	DLLYK(1)DYQTDHK	3	0.43835	2	0.908	0.821	0.82	1.151	1.13	1.17	1.354	0.00099638
Zm00001d020400_P002	167	K	Probable cinnamyl alcohol dehydrogenase 6	---	1	0.0202572	60.074	LEK(1)NDVR	2	-0.48294	1	0.866	0.897	0.885	1.072	1.002	1.278	1.266	0.087837
Zm00001d020402_P001	86	K	Probable cinnamyl alcohol dehydrogenase 6	---	1	0.00765358	48.568	RVPK(1)DDDVTIK	3	0.38426	1
Zm00001d020511_P003	5	K	Ubiquitin-NEDD8-like protein RUB1	---	1	0.000531227	69.03	MQIFVK(1)TLTGK	2	-0.74538	1
Zm00001d020511_P003	32	K	Ubiquitin-NEDD8-like protein RUB1	---	1	6.49473e-05	90.759	IQDK(1)EGIPPDQQR	3	0.084582	5	0.906	0.855	0.635	1.238	1.103	1.263	1.504	0.023876
Zm00001d020511_P003	62	K	Ubiquitin-NEDD8-like protein RUB1	---	1	9.07926e-20	137.73	TLADYNIQK(1)ESTLHLVLR	3	0.32659	1	1.032	0.823	0.851	1.192	1.169	0.934	1.218	0.136241
Zm00001d020511_P003	81	K	Ubiquitin-NEDD8-like protein RUB1	---	1	0.0242706	54.982	VK(1)TLTGK	2	1.0771	1	0.664	0.738	0.641	1.308	1.238	1.41	1.936	0.00030449
Zm00001d020511_P003	47	K	Ubiquitin-NEDD8-like protein RUB1	---	1	2.34515e-06	106.29	LIFAGK(1)QLEDGR	3	-0.92209	3	0.694	0.68	0.743	1.191	1.366	1.327	1.835	0.00025872
Zm00001d020580_P001	105	K	Histone H2B.1	---	1	0.00054568	73.951	LAAESAK(1)LAR	2	0.69739	1	0.872	0.731	0.763	1.168	1.274	1.191	1.536	0.00189998
Zm00001d020580_P001	22	K	Histone H2B.1	---	1	0.000413695	78.69	KPAEEEPATEK(1)VEK	3	0.074217	1	0.853	0.595	0.858	1.211	1.134	1.349	1.602	0.021236
Zm00001d021050_P004	147	K	Ribulose-phosphate 3-epimerase	---	1	0.00607845	48.602	K(1)SVEGSQNK	3	1.0391	1	0.844	0.694	0.796	1.239	1.252	1.175	1.571	0.00175921
Zm00001d021051_P002	84	K	Proteasome subunit beta type	---	1	0.00326649	46.73	ELLYQHQHNK(1)R	3	0.34048	1			1.095	0.885	1.02		0.87
Zm00001d021051_P002	45	K	Proteasome subunit beta type	---	1	0.000304288	67.997	DHSK(1)ICDLADK	3	-1.0834	1
Zm00001d021051_P002	69	K	Proteasome subunit beta type	---	1	0.00443322	49.715	ALHK(1)NLAAR	3	0.086749	1	0.889	0.87	0.855	0.941	1.136	1.308	1.295	0.121662
Zm00001d021061_P001	26	K	60S ribosomal protein L7a-1	---	1	0.00832266	47.712	VTNPLFEK(1)RPK	3	1.0358	1	0.918	0.818	0.968	1.081	1.102	1.114	1.219	0.0164623
Zm00001d021061_P001	188	K	60S ribosomal protein L7a-1	---	1	0.000219035	84.365	K(1)NASVLCLTTVK	3	-0.055052	1	1.06	0.82	0.899	0.948	1.143	1.13	1.159	0.195585
Zm00001d021061_P001	250	K	60S ribosomal protein L7a-1	---	1	0.000102775	96.171	LLAK(1)EAAQR	2	0.51762	1	1.109	0.949	1.007	1.059	0.829	1.048	0.958	0.63514
Zm00001d021061_P001	117	K	60S ribosomal protein L7a-1	---	1	8.04328e-09	116.19	AQAENEGK(1)TVESK	3	-0.028989	1	0.829	0.845	0.677	1.272	1.203	1.175	1.553	0.004017
Zm00001d021061_P001	187	K	60S ribosomal protein L7a-1	---	1	0.00608503	64.265	LGSIVHK(1)K	3	0.20775	1
Zm00001d021061_P001	13	K	60S ribosomal protein L7a-1	---	1	0.017715	60.799	APVPAK(1)K	2	-0.12394	2	1.073	0.807	0.994	0.979	1.086	1.062	1.088	0.37534
Zm00001d021061_P001	18	K	60S ribosomal protein L7a-1	---	1	0.00117041	53.034	TDK(1)VTNPLFEK	3	1.3899	1
Zm00001d021061_P001	99	K	60S ribosomal protein L7a-1	---	1	0.0270622	42.336	YRPEDK(1)AAK	3	0.57919	1	1.014	0.923	0.732	1.044	1.253	1.033	1.248	0.121139
Zm00001d021259_P001	51	K	Has 943 Blast hits to 770 proteins in 162 species Archae - 0 GN=CONTAINS InterPro DOMAIN/s: Endoribonuclease XendoU (InterPro:IPR018998)	CONTAINS	1	0.00292558	54.982	TAPIK(1)YLHR	3	-1.6059	1
Zm00001d021300_P001	134	K	Histone H2A	---	0.875752	0.00634336	50.102	K(0.124)VAEK(0.876)ASSGGSK	3	-0.36882	1
Zm00001d021421_P008	20	K	UDP-glucose pyrophosphorylase2 second locus with homology to T14797 GN= ugp2	---	1	1.14727e-05	95.822	AEVAK(1)LDQISENEK	3	-0.76299	1	0.993	0.691	0.97	0.965	1.294	1.086	1.26	0.176855
Zm00001d021421_P008	442	K	UDP-glucose pyrophosphorylase2 second locus with homology to T14797 GN= ugp2	---	1	0.00625656	70.552	GK(1)VTIIAK	2	0.48435	2	0.89	0.776	0.823	1.049	1.189	1.272	1.41	0.0077222
Zm00001d021421_P008	325	K	UDP-glucose pyrophosphorylase2 second locus with homology to T14797 GN= ugp2	---	1	0.000133213	84.753	MEIIPNPK(1)EVDGVK	3	0.26613	2	0.86	0.706	0.761	1.169	1.22	1.284	1.578	0.00195598
Zm00001d021421_P008	182	K	UDP-glucose pyrophosphorylase2 second locus with homology to T14797 GN= ugp2	---	1	3.10035e-06	97.69	IVTEDFLPLPSK(1)GK	3	-0.17111	1	0.984	0.771	0.686	1.102	1.353	1.104	1.458	0.038364
Zm00001d021421_P008	331	K	UDP-glucose pyrophosphorylase2 second locus with homology to T14797 GN= ugp2	---	1	9.35829e-10	100.02	EVDGVK(1)VLQLETAAGAAIR	3	-0.36002	1	0.994	0.947	0.994	0.993	1.171	0.9	1.044	0.65916
Zm00001d021421_P008	405	K	UDP-glucose pyrophosphorylase2 second locus with homology to T14797 GN= ugp2	---	1	0.00341527	79.474	K(1)VANFLAR	2	1.2174	2	0.928	0.778	0.811	1.166	1.223	1.094	1.384	0.0063028
Zm00001d021421_P008	348	K	UDP-glucose pyrophosphorylase2 second locus with homology to T14797 GN= ugp2	---	1	5.62967e-05	95.428	FFDK(1)AIGINVPR	2	0.76636	1
Zm00001d021421_P008	404	K	UDP-glucose pyrophosphorylase2 second locus with homology to T14797 GN= ugp2	---	1	3.82881e-07	97.235	ANPANPSIELGPEFK(1)K	3	-0.056189	1	0.865	0.674	0.948	1.033	1.139	1.341	1.413	0.051444
Zm00001d021421_P008	259	K	UDP-glucose pyrophosphorylase2 second locus with homology to T14797 GN= ugp2	---	1	1.86562e-05	74.428	TLADVK(1)GGTLISYEGR	3	0.46893	1	1.062	0.797	0.83	1.031	1.267	1.013	1.231	0.140118
Zm00001d021421_P008	414	K	UDP-glucose pyrophosphorylase2 second locus with homology to T14797 GN= ugp2	---	1	4.4079e-05	89.624	FK(1)SIPSIVELDSLK	3	0.16838	1	0.898	0.692	0.732	1.162	1.146	1.369	1.584	0.0090371
Zm00001d021445_P001	87	K	60S ribosomal protein L14-1	---	1	0.00361503	95.541	CQINFK(1)R	2	1.051	1	0.941	0.817	0.882	1.025	1.088	1.247	1.273	0.027935
Zm00001d021445_P001	119	K	60S ribosomal protein L14-1	---	1	0.000523642	67.93	TK(1)WENSSWGK	3	1.4797	2	0.745	0.787	0.952	1.372	1.14	1.003	1.415	0.042664
Zm00001d021445_P001	55	K	60S ribosomal protein L14-1	---	1	0.00379712	48.568	VALVNYGK(1)DYGR	2	-0.41105	1	0.96	0.514	0.699	1.284	1.101	1.442	1.761	0.039424
Zm00001d021445_P001	117	K	60S ribosomal protein L14-1	---	1	0.000137015	81.771	AMEEADVK(1)TK	3	-0.13195	1	0.848	0.881	0.768	1.003	1.139	1.362	1.403	0.027198
Zm00001d021445_P001	145	K	60S ribosomal protein L14-1	---	1	0.00472922	91.906	FK(1)VMLAR	2	-0.99511	2	0.921	0.89	0.779	1.087	1.142	1.18	1.316	0.0079848
Zm00001d021511_P001	92	K	Ribosomal protein L15	---	1	8.83212e-05	88.596	HQGITQLK(1)FQR	3	-1.0483	1	1.01	0.637	0.885	1.231	1.147	1.09	1.37	0.079178
Zm00001d021511_P001	84	K	Ribosomal protein L15	---	1	0.000149198	81.017	PK(1)HQGITQLK	3	0.40844	1	0.946	0.693	0.807	1.126	1.082	1.346	1.453	0.028242
Zm00001d021511_P001	82	K	Ribosomal protein L15	---	1	0.00734424	67.032	GIVYGK(1)PK	2	1.4974	1	0.995	0.826	0.924	1.013	0.988	1.252	1.185	0.145703
Zm00001d021511_P001	176	K	Ribosomal protein L15	---	1	0.00242347	76.221	GK(1)GHTHHK	3	0.79671	2	1.017	1.083	1.064	0.904	0.977	0.955	0.896	0.020982
Zm00001d021511_P001	156	K	Ribosomal protein L15	---	1	0.00400001	42.843	INWLCNPVHK(1)HR	4	0.31092	1
Zm00001d021511_P001	13	K	Ribosomal protein L15	---	1	0.0305578	46.334	K(1)QSDVMR	2	1.6323	1	0.83	1.008	1.023	0.883	1.172	1.085	1.098	0.44952
Zm00001d021526_P002	123	K	Nucleoside diphosphate kinase family protein	---	1	3.98577e-16	136.83	NVIHGSDSVENGK(1)K	3	-2.7443	1	0.784	0.908	0.855	1.082	0.993	1.378	1.356	0.050303
Zm00001d021706_P001	21	K	Histone H2A	---	1	0.00287738	45.28	SSK(1)AGLQFPVGR	3	0.19617	1
Zm00001d021706_P001	5	K	Histone H2A	---	1	0.00200715	56.043	GK(1)AIGAGAAK	2	0.4326	1	0.944	1.052	0.844	0.957	1.07	1.133	1.113	0.25012
Zm00001d021706_P001	13	K	Histone H2A	---	1	0.00115245	75.825	AIGAGAAK(1)K	2	-0.81425	1	1.023	0.939	0.792	0.917	1.028	1.302	1.179	0.28002
Zm00001d021707_P001	5	K	Histone H2A	---	1	0.00189714	57.175	GK(1)AIGSGAAK	2	0.36845	1	1.014	0.888	1.104	0.86	1.035	1.099	0.996	0.9587
Zm00001d021707_P001	13	K	Histone H2A	---	1	0.00157258	72.325	AIGSGAAK(1)K	2	0.052437	2	1.026	1.007	0.971	0.958	1.031	1.007	0.997	0.92048
Zm00001d021763_P001	243	K	photosystem II subunit29 GN= psb29	---	1	2.73114e-06	104.43	LQLAEIK(1)HAR	3	-0.35966	1	1.273	1.039	0.922	0.972	0.865	0.929	0.855	0.21206
Zm00001d021788_P001	178	K	Elongation factor 1-alpha	---	1	0.0085178	62.463	EVGSYLK(1)K	2	1.6706	1	0.643	0.414	0.535	1.589	1.344	1.474	2.768	0.0016415
Zm00001d021881_P001	92	K	Root border cell-specific protein	---	1	0.00697184	57.047	VHQAK(1)AVR	3	-0.079871	1
Zm00001d021958_P007	121	K	NADH-ubiquinone oxidoreductase 18 kDa subunit	---	1	0.00172705	50.088	AFAEK(1)HGWNYVVR	3	1.5569	1	0.758	0.922	0.792	1.114	1.115	1.299	1.427	0.0103777
Zm00001d022042_P010	41	K	Eukaryotic translation initiation factor 5A	---	1	5.35292e-06	105.19	NRPCK(1)VVEVSTSK	3	-0.53088	2	0.832	0.743	0.722	1.069	1.227	1.407	1.612	0.0063574
Zm00001d022042_P010	70	K	Eukaryotic translation initiation factor 5A	---	1	1.23483e-08	90.718	K(1)LEDIVPSSHNCDIPHVNR	4	-0.15904	1	0.917	0.667	0.807	1.416	0.873	1.32	1.509	0.08744
Zm00001d022042_P010	29	K	Eukaryotic translation initiation factor 5A	---	1	0.0244235	60.019	K(1)NGFIVIK	2	-1.2914	2	0.826	0.73	0.806	1.218	1.257	1.163	1.54	0.00059938
Zm00001d022042_P010	128	K	Eukaryotic translation initiation factor 5A	---	1	2.91419e-08	86.8	LPTDETLVAQIK(1)EGFESGK	3	-1.0628	1
Zm00001d022042_P010	18	K	Eukaryotic translation initiation factor 5A	---	1	1.85402e-13	120.63	ADAGASK(1)TYPQQAGTVR	2	-0.66451	3	0.895	0.696	0.878	1.183	1.185	1.162	1.43	0.046237
Zm00001d022042_P010	11	K	Eukaryotic translation initiation factor 5A	---	1	0.0276425	61.477	SDSEEHHFESK(1)ADAGASK	4	0.92117	1
Zm00001d022112_P001	162	K	Stress-response A/B barrel domain-containing protein UP3	---	1	0.0134483	69.628	LTLAK(1)VK	2	-0.71712	2
Zm00001d022124_P001	127	K	60S ribosomal protein L27a-3	---	1	0.000320054	105.98	LISK(1)VAEK	2	0.045525	2	0.945	0.794	0.755	1.157	1.1	1.249	1.406	0.0112969
Zm00001d022124_P001	66	K	60S ribosomal protein L27a-3	---	1	0.00358819	43.594	NK(1)FYCPAVNIER	3	1.675	1
Zm00001d022124_P001	54	K	60S ribosomal protein L27a-3	---	1	0.000239958	79.659	YHPGYFGK(1)VGMR	3	-2.6483	2	0.705	0.626	0.699	1.01	1.454	1.507	1.956	0.0079192
Zm00001d022134_P001	129	K	Elongation factor 1-beta	---	1	0.000195915	92.538	AAAAK(1)ASGK	3	0.24897	3	0.787	0.819	0.808	1.092	1.249	1.245	1.486	0.0010008
Zm00001d022152_P001	365	K	alanine aminotransferase9 putative leaf alanine transminase GN= alt9	---	1	0.00896037	45.74	GYYGECGK(1)R	2	0.2802	1	0.737	0.675	0.67	1.325	1.214	1.379	1.882	0.00020027
Zm00001d022152_P001	528	K	alanine aminotransferase9 putative leaf alanine transminase GN= alt9	---	1	0.0130607	56.258	LK(1)EFHEK	3	-0.23676	2	0.782	0.746	0.866	1.176	1.281	1.15	1.507	0.00171541
Zm00001d022152_P001	177	K	alanine aminotransferase9 putative leaf alanine transminase GN= alt9	---	1	1.52107e-42	181.71	ATGAYSHSQGIK(1)GLR	3	-1.437	1	0.668	0.667	0.751	1.215	1.318	1.381	1.876	0.0003177
Zm00001d022180_P002	237	K	ribosomal proteinS6 mature mRNA stored in embryo axes GN= rps6	---	1	0.0130955	55.806	SK(1)LSAAAK	2	-0.5496	1	1.032	1.012	1.023	0.936	0.924	1.074	0.957	0.43734
Zm00001d022180_P002	130	K	ribosomal proteinS6 mature mRNA stored in embryo axes GN= rps6	---	0.999996	0.0018784	54.281	KGENDLPGLTDTEK(1)PR	3	-1.4176	2	0.789	0.8	0.641	1.358	1.277	1.136	1.691	0.0040177
Zm00001d022180_P002	144	K	ribosomal proteinS6 mature mRNA stored in embryo axes GN= rps6	---	1	0.00906852	75.109	K(1)LFNLNK	2	0.3277	1	0.87	0.81	0.775	1.178	1.267	1.099	1.444	0.0023159
Zm00001d022180_P002	206	K	ribosomal proteinS6 mature mRNA stored in embryo axes GN= rps6	---	1	0.000189619	91.961	K(1)SEAAEYQK	2	0.9275	3	0.964	0.872	0.874	1.057	1.117	1.116	1.214	0.0067185
Zm00001d022180_P002	168	K	ribosomal proteinS6 mature mRNA stored in embryo axes GN= rps6	---	1	0.0048379	80.688	TFTTK(1)NGK	2	-0.8724	1	0.926	0.781	0.784	1.218	0.998	1.292	1.408	0.024221
Zm00001d022180_P002	156	K	ribosomal proteinS6 mature mRNA stored in embryo axes GN= rps6	---	1	0.00261	100.02	K(1)YVNTYR	2	-0.075553	2	0.935	0.9	0.85	1.003	1.133	1.178	1.234	0.020043
Zm00001d022180_P002	22	K	ribosomal proteinS6 mature mRNA stored in embryo axes GN= rps6	---	1	0.000253736	90.412	KLEIDDDQK(1)LR	3	-0.71831	4	0.939	0.797	0.84	1.085	1.169	1.17	1.329	0.0062449
Zm00001d022180_P002	13	K	ribosomal proteinS6 mature mRNA stored in embryo axes GN= rps6	---	1	0.000165279	84.297	FNIANPSTGCQK(1)K	3	1.0841	1	0.925	0.881	0.854	0.968	1.287	1.085	1.256	0.061716
Zm00001d022277_P001	484	K	tolB protein-related	---	1	0.00037234	62.68	TGHK(1)NLYVVDTAR	3	0.85885	1
Zm00001d022341_P003	279	K	NADH dehydrogenase [ubiquinone] flavoprotein 1 mitochondrial	---	1	0.0283116	51.346	LK(1)VGDAK	2	-0.47347	2	0.924	0.836	0.811	1.027	1.174	1.227	1.333	0.0125378
Zm00001d022378_P132	201	K	Protein transport protein SEC31 homolog B	---	1	3.04906e-05	96.067	ALGGSQATQAK(1)K	3	-0.48631	1	0.949	0.726	0.829	1.034	1.076	1.387	1.397	0.051004
Zm00001d022388_P011	172	K	Ferredoxin-dependent glutamate synthase%2C chloroplastic	---	1	0.00589705	74.415	LLHK(1)AIR	3	0.58925	1	1.349	1.027	0.761	0.805	0.836	1.222	0.913	0.71644
Zm00001d022420_P001	119	K	Stress responsive protein	---	1	0.00252461	42.044	ATGEAIK(1)HSLGQSHPVR	4	-0.39977	1
Zm00001d022421_P002	49	K	hydroxyproline-rich glycoprotein family protein	---	1	0.000171048	58.693	DGAVVLAPVNPK(1)DDHQHWYK	4	-0.0011447	1	0.921	0.783	1.073	0.94	1.101	1.182	1.161	0.24944
Zm00001d022457_P001	49	K	peroxidase3 electrophoretic mobility, anodal GN= px3	---	1	1.6136e-11	125.03	SAVNAAVQK(1)ENR	2	-0.0014973	2	0.404	0.334	0.28	1.702	1.669	1.611	4.894	0.0044573
Zm00001d022462_P001	162	K	60S ribosomal protein L18-3	---	1	4.67211e-07	76.341	HFGPAPGVPHSHTK(1)PYVR	5	0.29131	1	0.92	0.865	0.948	1.066	0.89	1.311	1.195	0.2212
Zm00001d022463_P001	108	K	60S ribosomal protein L22-2	---	1	0.0168279	51.346	VVAANK(1)DR	2	1.166	2	0.732	0.698	0.675	1.242	1.288	1.364	1.85	6.45e-05
Zm00001d022463_P001	49	K	60S ribosomal protein L22-2	---	1	0.000285104	113.7	IK(1)VAGGK	2	0.8558	1	0.831	0.671	0.727	1.187	1.285	1.297	1.691	0.00151693
Zm00001d022463_P001	70	K	60S ribosomal protein L22-2	---	1	0.000137075	83.633	TK(1)VTVTSDGPFSK	3	-1.9884	2	0.81	0.83	0.657	1.194	1.232	1.277	1.612	0.0032593
Zm00001d022463_P001	85	K	60S ribosomal protein L22-2	---	1	0.00889473	77.732	YLK(1)YLTK	2	0.070308	1	0.883	0.68	0.643	1.226	1.318	1.25	1.72	0.0052972
Zm00001d022463_P001	15	K	60S ribosomal protein L22-2	---	1	0.00372391	77.923	GGAVAGK(1)K	2	0.057986	2	0.773	0.791	0.754	1.132	1.273	1.277	1.588	0.0003952
Zm00001d022463_P001	81	K	60S ribosomal protein L22-2	---	1	0.000352641	77.185	VTVTSDGPFSK(1)R	3	0.404	2	0.883	0.771	0.776	1.013	1.424	1.133	1.469	0.026359
Zm00001d022463_P001	54	K	60S ribosomal protein L22-2	---	1	2.00936e-06	84.375	VAGGK(1)AGNLGDSVTISR	3	0.47623	1
Zm00001d022513_P001	32	K	Elongation factor 1-beta 2	---	1	0.000109612	79.639	TYVSGDSITK(1)DDIK	3	0.36466	1	0.821	0.671	0.713	0.968	1.325	1.504	1.722	0.021116
Zm00001d022513_P001	119	K	Elongation factor 1-beta 2	---	1	0.000710308	82.417	AAAAK(1)ASSK	3	-1.8717	3	0.859	0.72	0.828	1.147	1.13	1.316	1.493	0.0051972
Zm00001d022513_P001	147	K	Elongation factor 1-beta 2	---	1	0.0032793	97.431	K(1)LEEAVR	2	0.24577	1	0.727	0.707	0.664	1.246	1.273	1.383	1.86	0.000118917
Zm00001d022513_P001	175	K	Elongation factor 1-beta 2	---	1	4.20555e-12	138.98	LVPVGYGIK(1)K	2	-0.59589	1	1.007	0.763	0.801	1.034	1.225	1.17	1.334	0.042097
Zm00001d022629_P001	52	K	Proteasome subunit alpha type	---	1	0.00650989	52.391	STPK(1)LQDSR	2	0.27148	1	0.835	0.984	0.668	1.039	1.167	1.306	1.412	0.053418
Zm00001d022629_P001	178	K	Proteasome subunit alpha type	---	1	0.00217034	86.898	NYK(1)ETSGK	2	-1.213	1	0.882	0.669	0.725	1.277	1.273	1.173	1.636	0.0045403
Zm00001d022629_P001	47	K	Proteasome subunit alpha type	---	1	0.0011483	54.005	GTDTVVLGVEK(1)K	3	0.95345	1
Zm00001d022629_P001	183	K	Proteasome subunit alpha type	---	1	0.00658435	52.247	ETSGK(1)ETIK	2	-0.82474	1	0.857	0.739	0.755	1.079	1.292	1.278	1.552	0.0041552
Zm00001d022629_P001	241	K	Proteasome subunit alpha type	---	1	0.00752583	64.485	AAAEAAK(1)K	2	-0.50796	1
Zm00001d023376_P002	26	K	aluminum-induced protein homolog1 leaf cDNA csu359 similar to wheat aluminum-induced protein, GenBank accession L28008 GN= alp1	---	1	0.03256	47.574	TPSPK(1)TK	2	-0.85333	1	1.1	0.986	1.048	0.897	0.975	0.993	0.914	0.114065
Zm00001d023379_P001	38	K	pyruvate kinase2 GN= pyk2	---	1	0.0103119	40.714	IVGTLGPK(1)SR	2	0.048374	1	0.669	0.69	0.666	1.15	1.382	1.443	1.963	0.0108831
Zm00001d023379_P001	502	K	pyruvate kinase2 GN= pyk2	---	1	0.00321982	44.543	ASGVIK(1)SHDR	3	-0.95933	1
Zm00001d023379_P001	496	K	pyruvate kinase2 GN= pyk2	---	1	0.000782095	55.98	VALDHGK(1)ASGVIK	3	-0.56733	1
Zm00001d023379_P001	512	K	pyruvate kinase2 GN= pyk2	---	1	0.000130243	76.728	VVVCQK(1)VGDSSVVK	3	1.9505	1
Zm00001d023379_P001	296	K	pyruvate kinase2 GN= pyk2	---	1	0.000649927	57.785	VFLFQK(1)SALHK	3	-0.040403	1	0.827	0.661		0.959	1.092	1.461	1.573	0.091641
Zm00001d023516_P001	5	K	Salt stress-induced protein	---	0.786391	0.00442694	44.998	GK(0.214)PAK(0.786)IGEWGGYAGDR	3	0.10273	1	0.597	0.618	0.656	1.317	1.276	1.537	2.207	0.0002423
Zm00001d023516_P001	72	K	Salt stress-induced protein	---	1	0.00493093	74.841	SLK(1)FVTNK	3	-0.18226	3	0.649	0.516	0.628	1.415	1.339	1.453	2.346	0.00034176
Zm00001d023529_P001	131	K	abscisic acid stress ripening1 protects the major ARS protein in maize GN= aasr1	---	1	8.046e-06	98.257	EAEEAGGEK(1)K	3	-0.40484	1	1.579	1.23	1.444	0.541	0.606	0.6	0.411	0.00040418
Zm00001d023529_P001	14	K	abscisic acid stress ripening1 protects the major ARS protein in maize GN= aasr1	---	1	4.11434e-17	144.77	HHHHHLFHHK(1)K	4	0.46449	6	2.15	1.643	1.567	0.23	0.155	0.255	0.119	0.00029681
Zm00001d023559_P001	49	K	Fructose-bisphosphate aldolase	---	1	0.000285847	80.318	TAK(1)TIASPGR	2	-0.70265	1	0.875	0.76	0.821	1.183	1.17	1.191	1.443	0.0122013
Zm00001d023559_P001	346	K	Fructose-bisphosphate aldolase	---	1	0.00135133	55.261	VK(1)AAQDALLLR	2	1.9059	1
Zm00001d023640_P024	36	K	Ubiquitin carboxyl-terminal hydrolase 13	---	1	0.00635343	59.067	EQEEK(1)EHK	3	0.54069	1	0.987	0.775	0.774	1.01	1.161	1.294	1.366	0.043964
Zm00001d023741_P008	162	K	Alanine--tRNA ligase	---	1	4.59806e-06	100.84	AVHFGHQK(1)LK	4	3.8014	1	0.877	0.753	0.733	1.228	1.338	1.071	1.539	0.0073398
Zm00001d023741_P008	603	K	Alanine--tRNA ligase	---	1	0.000438433	62.528	ASQLEGALLEK(1)K	3	1.0742	1	0.712	0.924	0.892	1.043	1.312	1.117	1.373	0.039817
Zm00001d023802_P001	595	K	Heat shock 70 kDa protein 6 chloroplastic	---	1	5.02306e-08	88.565	DAIDTK(1)NQADSVVYQTEK	3	1.2975	1	0.665		0.68	1.023	1.175	1.457	1.812	0.021959
Zm00001d023802_P001	327	K	Heat shock 70 kDa protein 6 chloroplastic	---	1	0.00159087	73.499	LTEAAEK(1)AK	3	1.488	2	0.69	0.9	0.874	1.074	1.28	1.182	1.435	0.020445
Zm00001d023802_P001	186	K	Heat shock 70 kDa protein 6 chloroplastic	---	1	0.0108134	57.785	K(1)LVDDASK	2	-0.062685	2	0.864	1.001	0.809	1.039	1.234	1.054	1.244	0.058638
Zm00001d023802_P001	134	K	Heat shock 70 kDa protein 6 chloroplastic	---	1	0.000223895	62.861	QAVVNPENTFFSVK(1)R	3	2.0939	1
Zm00001d023802_P001	376	K	Heat shock 70 kDa protein 6 chloroplastic	---	1	0.00659856	43.604	LK(1)TPVNNALR	2	-0.32696	1	0.684	0.612	0.881	1.406	1.128	1.289	1.756	0.0103995
Zm00001d023802_P001	315	K	Heat shock 70 kDa protein 6 chloroplastic	---	1	0.0143118	68.224	DK(1)QALQR	2	-0.72142	1	0.839	0.829	0.842	1.202	1.071	1.217	1.39	0.0152394
Zm00001d023811_P001	118	K	Pathogenesis-related protein STH-21	---	1	0.0222151	57.59	VK(1)VDYER	2	0.79796	1	0.41	0.418	0.368	1.593	1.709	1.502	4.017	1.69767e-05
Zm00001d023811_P001	116	K	Pathogenesis-related protein STH-21	---	1	5.89174e-05	86.803	VEAAGEGACVAK(1)VK	3	0.55767	1	0.546	0.481	0.449	1.45	1.483	1.591	3.065	6.0516e-05
Zm00001d023833_P002	193	K	Nucleoside diphosphate kinase	---	1	0.00159811	51.03	NVVHGSDSPDNGK(1)R	3	-1.6217	1	0.92		0.773	1.328	0.979		1.363	0.22788
Zm00001d023863_P001	283	K	Riboflavin synthase alpha chain	---	1	0.00802591	49.466	YVEK(1)LLAGR	2	1.2958	1	1.086	0.881	0.893	0.995	1.186	0.959	1.098	0.376
Zm00001d023906_P002	62	K	OSJNBb0028M18.1 protein	---	1	0.000494057	81.09	AISSHK(1)EEVGR	3	-1.5732	1
Zm00001d023906_P002	415	K	OSJNBb0028M18.1 protein	---	1	0.018492	49.536	AFGAEK(1)AK	2	-0.22234	1	0.916	0.882	0.941	1.114	1.032	1.115	1.191	0.0053999
Zm00001d023906_P002	489	K	OSJNBb0028M18.1 protein	---	1	0.020652	47.187	SCDAEK(1)AK	2	-0.97789	1	0.966	0.902	0.827	1.22	1.082	1.003	1.226	0.049163
Zm00001d023994_P002	160	K	Beta-glucosidase%2C chloroplastic	---	1	0.0112145	73.26	ILPK(1)GTK	2	0.98552	2	0.764	0.632	0.713	1.208	1.395	1.288	1.845	0.00089921
Zm00001d023994_P002	482	K	Beta-glucosidase%2C chloroplastic	---	1	4.55234e-05	77.746	ETPLPMEAALNDYK(1)R	3	0.95545	1	0.719	0.854	0.882	0.839	1.354	1.353	1.444	0.112639
Zm00001d023994_P002	555	K	Beta-glucosidase%2C chloroplastic	---	0.959692	0.00243922	64.121	EFNTAK(0.96)K(0.04)PSK	3	-0.73015	1	0.769	0.596	0.589	1.285	1.406	1.355	2.071	0.00126374
Zm00001d023994_P002	141	K	Beta-glucosidase%2C chloroplastic	---	1	0.00157232	54.343	LLK(1)EMGMDAYR	2	-0.54943	1	0.698	0.751	0.772	1.079	1.439	1.261	1.701	0.0040243
Zm00001d023994_P002	546	K	Beta-glucosidase%2C chloroplastic	---	1	0.0134664	69.598	ESAK(1)WLK	2	0.44043	2	0.809	0.714	0.737	1.156	1.246	1.339	1.655	0.00088134
Zm00001d023994_P002	367	K	Beta-glucosidase%2C chloroplastic	---	1	0.000259707	90.05	LPFFK(1)DEQK	2	0.66192	1	0.704	0.663	0.712	1.283	1.348	1.29	1.886	1.98493e-05
Zm00001d023994_P002	163	K	Beta-glucosidase%2C chloroplastic	---	1	0.000213521	70.889	GTK(1)EGGINPDGIK	3	-0.80648	2	0.795	0.604	0.586	1.143	1.262	1.611	2.023	0.0074966
Zm00001d023994_P002	328	K	Beta-glucosidase%2C chloroplastic	---	1	8.19767e-07	98.253	VPYGTSFLDK(1)QAEER	3	-0.69892	2	0.906	0.839	0.902	0.859	1.367	1.128	1.267	0.184557
Zm00001d024009_P002	12	K	Chaperone protein ClpC1 chloroplastic	---	1	0.000253655	76.326	AQITALIDK(1)SK	3	2.2565	1	0.83	0.792	0.834	1.318	1.105	1.121	1.443	0.0034825
Zm00001d024048_P006	69	K	Argininosuccinate synthase chloroplastic	---	1	0.000911106	63.624	K(1)HNVPVPVSK	3	-0.64728	1
Zm00001d024048_P006	28	K	Argininosuccinate synthase chloroplastic	---	1	6.98223e-15	114.55	EVGADAVAHGCTGK(1)GNDQVR	3	0.40352	1	0.714	0.736		1.339	1.233	0.978	1.632	0.02898
Zm00001d024141_P001	119	K	Transmembrane 9 superfamily member 9	---	1	0.0130955	55.806	EK(1)IEDEYR	2	-0.94018	1	0.756	0.793	0.787	1.33	1.104	1.23	1.568	0.00132474
Zm00001d024141_P001	46	K	Transmembrane 9 superfamily member 9	---	1	0.0209904	46.819	VNK(1)LTSIK	2	0.16862	1
Zm00001d024210_P004	243	K	terpene synthase6 GN= tps6	---	1	0.00180239	56.087	LSNDIVSTK(1)R	2	0.42936	1	0.257	0.311	0.269	1.757	1.56	1.846	6.168	1.90893e-05
Zm00001d024210_P004	184	K	terpene synthase6 GN= tps6	---	1	0.0160753	51.059	TLK(1)EHLK	3	1.7153	1	0.455	0.388	0.474	1.584	1.526	1.573	3.556	3.6804e-05
Zm00001d024245_P001	168	K	glyoxylase1 GN= glx1	---	1	0.00534553	73.499	LAENIK(1)SK	2	-0.25003	2	0.933	0.854	0.738	1.174	1.036	1.266	1.377	0.023437
Zm00001d024245_P001	226	K	glyoxylase1 GN= glx1	---	1	0.016602	64.711	SIK(1)FYEK	2	1.1014	1	0.872	0.92	0.99	0.881	1.084	1.252	1.156	0.27694
Zm00001d024245_P001	286	K	glyoxylase1 GN= glx1	---	1	7.56786e-06	92.939	SAEAVDLATK(1)ELGGK	3	0.69688	2	0.993	0.819	0.838	1.009	1.207	1.134	1.264	0.042741
Zm00001d024274_P002	197	K	Obg-like ATPase 1	---	1	0.000316054	63.091	VIGHLEEGK(1)DVR	3	-0.54989	1	0.792	0.769	0.905	1.03	1.329	1.176	1.433	0.0159587
Zm00001d024274_P002	360	K	Obg-like ATPase 1	---	1	0.00231958	46.88	ELGSESAVK(1)AAGK	3	1.01	1
Zm00001d024465_P001	34	K	V-type proton ATPase subunit D	---	1	0.00637621	77.748	GHALLK(1)K	3	-0.47661	1
Zm00001d024518_P001	84	K	Acyl-CoA-binding protein1 GN= acb1	---	1	0.00255431	46.704	SK(1)DEAMNDYITK	3	0.30627	1	0.857	0.713	0.843	1.209	1.096	1.281	1.486	0.0058983
Zm00001d024518_P001	94	K	Acyl-CoA-binding protein1 GN= acb1	---	1	0.000518471	68.044	SKDEAMNDYITK(1)VK	3	-1.1858	2	0.833	0.661	0.78	1.127	1.232	1.367	1.639	0.0050191
Zm00001d024518_P001	55	K	Acyl-CoA-binding protein1 GN= acb1	---	1	0.0134664	69.598	AK(1)WDAWK	2	0.38009	1
Zm00001d024518_P001	96	K	Acyl-CoA-binding protein1 GN= acb1	---	1	0.0071382	42.976	VK(1)QLQEEAAAS	2	0.16767	1	0.503	0.413	1.055	1.057	1.555	1.416	2.044	0.062978
Zm00001d024518_P001	12	K	Acyl-CoA-binding protein1 GN= acb1	---	1	0.000584998	57.288	GLQEEFEEHAEK(1)AK	3	-0.14453	1
Zm00001d024633_P009	430	K	Monodehydroascorbate reductase 5 mitochondrial	---	1	2.7786e-06	81.157	SK(1)LQAATSVEDALEIAR	3	0.0081367	1	0.851	1.11	0.553	1.134	1.134	1.218	1.387	0.21522
Zm00001d024633_P009	150	K	Monodehydroascorbate reductase 5 mitochondrial	---	1	0.00640958	70.056	TSSGK(1)VLK	2	0.82955	2	0.852	0.854	0.821	1.134	1.135	1.203	1.374	0.000164598
Zm00001d024633_P009	244	K	Monodehydroascorbate reductase 5 mitochondrial	---	1	0.00230906	66.19	LFTPSLAK(1)K	2	0.2096	1	0.861	0.898	0.809	1.023	1.152	1.256	1.336	0.0126384
Zm00001d024633_P009	259	K	Monodehydroascorbate reductase 5 mitochondrial	---	1	0.000588318	83.862	FIK(1)GALIEK	2	-0.24229	1	0.852	0.935	0.875	1.093	1.081	1.163	1.254	0.003204
Zm00001d024633_P009	428	K	Monodehydroascorbate reductase 5 mitochondrial	---	1	0.000990403	72.2	SQPVVDK(1)SK	3	-0.35334	2	0.839	0.787	0.892	1.143	1.226	1.112	1.382	0.0022008
Zm00001d024734_P001	56	K	Peroxidase 2	---	1	0.00240262	77.282	YHVAK(1)AIK	3	-0.36361	1	0.836	0.683	0.889	1.23	1.148	1.214	1.492	0.0079037
Zm00001d024952_P012	628	K	aconitase2 electrophoretic mobility GN= aco2	---	1	0.0082318	47.302	K(1)VYDSIMER	2	-0.91151	1	0.687	0.875	0.805	1.045	1.187	1.401	1.535	0.0182605
Zm00001d024952_P012	363	K	aconitase2 electrophoretic mobility GN= aco2	---	1	0.000830193	60.157	MFVDK(1)HEPETER	3	-0.62536	1	0.648	0.896	0.717	1.056	1.17	1.514	1.654	0.02522
Zm00001d024952_P012	287	K	aconitase2 electrophoretic mobility GN= aco2	---	1	0.00853914	72.138	K(1)HGAIGK	3	-0.84829	1	0.96	0.817	0.838	1.059	1.116	1.209	1.294	0.0148822
Zm00001d024952_P012	428	K	aconitase2 electrophoretic mobility GN= aco2	---	1	0.00597869	71.451	EQQGK(1)VVK	2	0.21559	1	0.931	1.072	0.699	1.047	1.107	1.144	1.221	0.170916
Zm00001d025047_P001	236	K	APx3-Peroxisomal Ascorbate Peroxidase	---	1	0.000482077	101.72	DYAESHK(1)K	3	0.28811	1	0.911	0.792	0.83	1.072	1.151	1.244	1.369	0.0061976
Zm00001d025100_P008	518	K	Translation elongation factor EF1A/initiation factor IF2gamma family protein	---	1	0.00103969	66.267	TEGK(1)TVAVGK	2	-0.31346	1	0.832	0.665	0.761	0.923	1.559	1.26	1.657	0.042398
Zm00001d025100_P008	131	K	Translation elongation factor EF1A/initiation factor IF2gamma family protein	---	1	0.00730117	82.287	TIQK(1)YEK	2	-0.8895	1	0.68	0.604	0.697	1.352	1.379	1.288	2.029	0.000124388
Zm00001d025100_P008	276	K	Translation elongation factor EF1A/initiation factor IF2gamma family protein	---	1	0.0119537	55.461	SSGYNVK(1)K	2	0.01647	1	0.768	0.842	0.67	1.233	1.251	1.235	1.631	0.0176841
Zm00001d025240_P040	295	K	2-oxoglutarate dehydrogenase E1 component	---	1	0.0119046	69.984	DYVPNK(1)R	2	1.8411	1
Zm00001d025240_P040	258	K	2-oxoglutarate dehydrogenase E1 component	---	1	0.0198003	57.859	K(1)LLESGK	2	0.045904	2	0.896	0.802	0.88	1.015	1.185	1.222	1.327	0.0136798
Zm00001d025240_P040	267	K	2-oxoglutarate dehydrogenase E1 component	---	1	0.0260024	42.718	ISK(1)EDIDR	2	-0.83783	1	0.819	0.943	0.836	1.05	1.175	1.177	1.309	0.0095835
Zm00001d025258_P003	21	K	Dihydrolipoyllysine-residue succinyltransferase component of 2-oxoglutarate dehydrogenase complex	---	1	0.00120923	52.891	TSPSEPQLPPK(1)ER	3	-1.2858	1
Zm00001d025258_P003	75	K	Dihydrolipoyllysine-residue succinyltransferase component of 2-oxoglutarate dehydrogenase complex	---	1	1.38054e-11	121.99	DEFVTK(1)HGVK	3	0.93883	3	0.844	0.78	0.742	1.098	1.205	1.33	1.536	0.0030787
Zm00001d025258_P003	152	K	Dihydrolipoyllysine-residue succinyltransferase component of 2-oxoglutarate dehydrogenase complex	---	1	0.0014687	91.853	GINNLAK(1)K	2	0.89468	1	0.775	0.828	0.92	1.164	1.22	1.094	1.379	0.0054769
Zm00001d025286_P001	108	K	iron-sulfur protein1 cDNA, nuclear-encoded mitochondrial Rieske iron-sulfur protein, functional analysis in yeast GN= isp1	---	1	0.00741174	49.06	YPPGDPSK(1)R	2	-0.53235	1	0.64	0.714	0.773	1.222	1.423	1.228	1.821	0.00126348
Zm00001d025286_P001	90	K	iron-sulfur protein1 cDNA, nuclear-encoded mitochondrial Rieske iron-sulfur protein, functional analysis in yeast GN= isp1	---	1	7.49427e-05	66.246	NPNPK(1)VVYDEYNHER	3	-0.26711	2	0.582	0.735	0.782	1.206	1.436	1.259	1.859	0.0038807
Zm00001d025305_P001	148	K	calnexin homolog2 GN= clx2	---	1	0.00621116	58.604	VHFILK(1)HK	4	-0.23756	1	0.848	0.499	0.49	1.478	1.067	1.617	2.266	0.0190015
Zm00001d025305_P001	153	K	calnexin homolog2 GN= clx2	---	0.999996	0.00154138	89.698	HKNPK(1)TGK	4	0.72054	2	0.587	0.493	0.671	1.33	1.465	1.454	2.427	0.00069892
Zm00001d025305_P001	398	K	calnexin homolog2 GN= clx2	---	0.944595	0.00378937	57.164	TWK(0.055)PK(0.945)YDVEK	3	0.90751	1	0.764	0.596	0.724	1.186	1.436	1.293	1.879	0.0024831
Zm00001d025305_P001	156	K	calnexin homolog2 GN= clx2	---	1	0.00264519	46.844	TGK(1)YVEHHLK	4	-1.0218	1	0.658	0.826	0.966	1.057	1.383	1.109	1.449	0.053715
Zm00001d025314_P001	52	K	AP-4 complex subunit epsilon	---	1	0.012557	63.565	ELEHLK(1)R	3	-0.1476	2	0.941	1.077	0.995	0.918	0.992	1.077	0.991	0.88582
Zm00001d025617_P007	130	K	general regulatory factor2 genomic sequence similar to grf1 GN= grf2	---	1	0.012371	71.379	MK(1)GDYYR	2	-0.6663	1	0.821	0.844	0.879	1.104	1.145	1.207	1.358	0.00071884
Zm00001d025617_P007	141	K	general regulatory factor2 genomic sequence similar to grf1 GN= grf2	---	1	0.000143441	89.43	YLAEFK(1)TGAER	2	-0.25045	1	0.857	0.778	0.852	1.064	1.178	1.272	1.413	0.0047154
Zm00001d025617_P007	35	K	general regulatory factor2 genomic sequence similar to grf1 GN= grf2	---	1	3.16179e-09	112.24	VAK(1)TVDSEELTVEER	2	0.6987	4	0.847	0.753	0.833	1.137	1.143	1.287	1.466	0.0021996
Zm00001d025617_P007	74	K	general regulatory factor2 genomic sequence similar to grf1 GN= grf2	---	1	0.000449348	78.814	IISSIEQK(1)EEGR	2	-0.4477	1	0.919	0.743	0.802	1.062	1.32	1.154	1.435	0.0152574
Zm00001d025617_P007	93	K	general regulatory factor2 genomic sequence similar to grf1 GN= grf2	---	1	4.7223e-06	113.22	GK(1)IETELTK	3	-0.61357	3	0.926	0.796	0.983	1.026	1.213	1.056	1.218	0.071165
Zm00001d025617_P007	128	K	general regulatory factor2 genomic sequence similar to grf1 GN= grf2	---	1	0.00423934	94.407	VFYLK(1)MK	2	-1.0018	2	1.029	0.767	0.797	0.987	1.208	1.212	1.314	0.072703
Zm00001d025617_P007	253	K	general regulatory factor2 genomic sequence similar to grf1 GN= grf2	---	1	0.000516528	70.438	EAPK(1)HDSSEGQ	2	-0.13967	2	1.163	1.013	0.988	1	0.767	1.068	0.896	0.35926
Zm00001d025617_P007	88	K	general regulatory factor2 genomic sequence similar to grf1 GN= grf2	---	1	0.00351206	80.755	VTLIK(1)DYR	2	-0.40439	2	0.871	0.773	0.835	1.119	1.213	1.189	1.42	0.00116498
Zm00001d025617_P007	15	K	general regulatory factor2 genomic sequence similar to grf1 GN= grf2	---	1	7.28935e-05	66.809	EENVYMAK(1)LAEQAER	3	-0.90025	2	0.944	0.858	0.911	1.096	1.097	1.094	1.212	0.020302
Zm00001d025617_P007	147	K	general regulatory factor2 genomic sequence similar to grf1 GN= grf2	---	1	0.000360572	74.987	K(1)DAAENTMVAYK	3	1.5834	2	0.896	0.831	0.914	1.084	1.158	1.116	1.271	0.0022777
Zm00001d025619_P001	190	K	prohibitin2 cDNA GN= phb2	---	1	0.000382976	75.819	K(1)QVAQQEAER	2	0.60128	2	0.64	0.617	0.234	1.474	1.501	1.534	3.024	0.067756
Zm00001d025619_P001	206	K	prohibitin2 cDNA GN= phb2	---	1	0.010295	40.727	FLVAK(1)AEQER	2	0.47234	1	0.898	0.782	0.893	1.052	1.245	1.13	1.332	0.0126198
Zm00001d025619_P001	201	K	prohibitin2 cDNA GN= phb2	---	1	0.00889473	77.732	SK(1)FLVAK	2	0.25751	1	0.694	0.769	0.718	1.306	1.302	1.211	1.751	0.000138002
Zm00001d025777_P010	684	K	Eukaryotic translation initiation factor isoform 4G-2	---	1	0.000416804	83.948	LLEHLYTK(1)K	3	1.2578	1	0.807	0.74	0.793	1.17	1.286	1.204	1.564	0.00031718
Zm00001d025777_P010	210	K	Eukaryotic translation initiation factor isoform 4G-2	---	1	0.0269356	42.19	TVK(1)GILNK	2	-0.40688	1
Zm00001d025784_P010	24	K	60S ribosomal protein L23a-1	---	1	0.00684207	68.657	AVK(1)SGSVK	2	0.87871	1	0.874	0.875	0.811	0.94	1.274	1.225	1.343	0.043835
Zm00001d025784_P010	82	K	60S ribosomal protein L23a-1	---	1	0.000287883	73.327	YPLTTESAMK(1)K	3	1.0888	2
Zm00001d025784_P010	117	K	60S ribosomal protein L23a-1	---	1	0.0200708	40.767	K(1)VNTLIRPDGK	3	-1.0436	1	0.787	0.784	0.764	1.22	1.195	1.25	1.57	4.719e-06
Zm00001d025784_P010	18	K	60S ribosomal protein L23a-1	---	1	0.00435471	76.943	TQALK(1)VAK	2	-0.41154	1	1.065	1.027	0.974	1.014	0.921	0.999	0.957	0.3264
Zm00001d025784_P010	116	K	60S ribosomal protein L23a-1	---	1	0.000868292	93.374	MYDIQAK(1)K	2	-0.61061	3	0.819	0.838	0.739	1.212	1.211	1.181	1.504	0.00049593
Zm00001d025784_P010	109	K	60S ribosomal protein L23a-1	---	1	0.00610387	63.216	K(1)MYDIQAK	3	-0.031957	4	0.832	0.839	0.879	1.119	1.176	1.155	1.353	0.00017759
Zm00001d025784_P010	53	K	60S ribosomal protein L23a-1	---	1	0.0101408	76.679	ARDPK(1)YPR	3	-1.2902	1
Zm00001d025863_P001	132	K	Protein LIGHT-DEPENDENT SHORT HYPOCOTYLS 3	---	1	0.0254877	51.335	GVSYEK(1)K	2	-0.058001	1
Zm00001d025913_P001	145	K	Histone H2B	---	1	0.00794773	65.246	AVTK(1)FTSA	2	-0.92881	2	1.066	0.755	0.903	1.106	0.987	1.182	1.202	0.164657
Zm00001d025913_P001	43	K	Histone H2B	---	1	2.79661e-05	92.866	SAAK(1)EGGEGK	3	0.4878	3	1.096	0.964	1.018	0.911	0.975	1.035	0.949	0.37422
Zm00001d026254_P001	29	K	60S ribosomal protein L7-2	---	1	0.000216903	75.819	EEQWATEK(1)K	3	0.31836	2
Zm00001d026283_P002	151	K	coatomer protein2 cDNA GN= cop2	---	1	0.00152764	65.224	SDYAEK(1)QLK	3	1.3886	1
Zm00001d026286_P001	118	K	ribosomal protein S11 cDNA sequenced GN= rps11	---	1	0.00022377	75.736	VK(1)EGDHVIIGQCRPLSK	4	-0.29895	2	0.87	0.855	0.869	1.211	1.178	1.016	1.313	0.039037
Zm00001d026286_P001	10	K	ribosomal protein S11 cDNA sequenced GN= rps11	---	1	0.00423934	94.407	AFLK(1)QPK	2	-0.091605	2	0.803	0.862	0.8	1.112	1.221	1.203	1.434	0.00067842
Zm00001d026286_P001	56	K	ribosomal protein S11 cDNA sequenced GN= rps11	---	1	0.000310731	77.062	EAIEGTYIDK(1)K	3	3.6349	1	0.785	0.759	0.868	1.282	1.137	1.169	1.488	0.00184227
Zm00001d026286_P001	79	K	ribosomal protein S11 cDNA sequenced GN= rps11	---	1	1.02985e-15	134.75	IIAGTCHSAK(1)MNR	3	-1.2308	2	0.889	0.838	0.749	1.095	1.293	1.136	1.423	0.0077194
Zm00001d026286_P001	152	K	ribosomal protein S11 cDNA sequenced GN= rps11	---	1	4.95724e-08	110.39	VIPAGSAAAGK(1)K	3	0.69327	1	1.041	0.759	0.935	0.95	1.116	1.199	1.194	0.192323
Zm00001d026286_P001	19	K	ribosomal protein S11 cDNA sequenced GN= rps11	---	1	0.00821658	77.058	VFLSSK(1)K	3	0.24591	3	0.939	0.839	0.767	0.966	1.303	1.187	1.358	0.046584
Zm00001d026286_P001	13	K	ribosomal protein S11 cDNA sequenced GN= rps11	---	1	0.00392973	51.445	QPK(1)VFLSSK	3	0.39955	1	1.001	0.758	0.782	1.113	1.162	1.184	1.361	0.024502
Zm00001d026343_P001	47	K	60S ribosomal protein L27	---	1	0.000592997	58.246	DRPYGHCLVAGLAK(1)YPK	4	0.81431	2	0.892	0.772	0.822	0.977	1.382	1.154	1.413	0.035864
Zm00001d026343_P001	112	K	60S ribosomal protein L27	---	1	0.00317342	82.287	VEACK(1)AAK	2	-0.19417	1	0.894	0.85	0.882	1.188	1.247	0.939	1.285	0.052005
Zm00001d026346_P006	67	K	Polyadenylate-binding protein RBP45C	---	1	0.0135451	54.982	TK(1)GYGFVK	2	0.019139	1	0.948	0.658	0.888	1.043	1.309	1.154	1.406	0.055459
Zm00001d026458_P003	305	K	Cysteine protease 1	---	1	0.00352677	80.688	NIK(1)ASSGK	2	0.33912	1	0.88	0.915	0.837	1.081	1.21	1.077	1.28	0.0059602
Zm00001d026458_P003	115	K	Cysteine protease 1	---	1	6.93707e-05	97.734	AK(1)GAVAEVK	2	1.3521	2	0.821	0.773	0.85	1.119	1.231	1.207	1.455	0.00073631
Zm00001d026472_P001	577	K	D-3-phosphoglycerate dehydrogenase 3 chloroplastic	---	1	0.000599274	55.011	K(1)HAVMAIGVDEEPSK	3	-0.28016	1	0.924	0.779	0.818	1.213	1.003	1.262	1.38	0.0215
Zm00001d026472_P001	192	K	D-3-phosphoglycerate dehydrogenase 3 chloroplastic	---	1	5.72363e-05	91.62	NIAQADASLK(1)AGK	3	-0.68183	1	0.772	0.813	0.803	1.171	1.115	1.327	1.513	0.00160196
Zm00001d026483_P002	192	K	NADPH--cytochrome P450 reductase	---	1	0.00286309	46.352	QYEHFNK(1)VAK	3	-2.063	1	0.774	0.8	0.7	1.064	1.37	1.292	1.639	0.0047595
Zm00001d026490_P012	260	K	proton-exporting ATPase4 GN= mha4	---	1	0.00352277	44.511	EIHFLPFNPVDK(1)R	3	0.16963	1				1
Zm00001d026490_P012	297	K	proton-exporting ATPase4 GN= mha4	---	1	0.00626041	63.816	K(1)VHGIIDK	3	-0.36563	2	0.674	0.668	0.621	1.358	1.364	1.316	2.057	1.7001e-05
Zm00001d026490_P012	304	K	proton-exporting ATPase4 GN= mha4	---	1	0.000287027	70.942	VHGIIDK(1)YAER	3	1.2482	1
Zm00001d026490_P012	278	K	proton-exporting ATPase4 GN= mha4	---	1	0.000855675	50.04	VSK(1)GAPEQILDLCHCK	3	-0.69313	1	0.807	0.721	0.932	0.926	1.398	1.216	1.439	0.066583
Zm00001d026490_P012	167	K	proton-exporting ATPase4 GN= mha4	---	1	0.00405456	48.044	LSQQGAITK(1)R	2	-0.40553	1	0.963	0.72	0.75	1.221	1.075	1.272	1.467	0.020182
Zm00001d026490_P012	424	K	proton-exporting ATPase4 GN= mha4	---	1	0.000736133	52.172	ADGFAGVFPEHK(1)YEIVK	3	-0.49851	1
Zm00001d026490_P012	210	K	proton-exporting ATPase4 GN= mha4	---	1	0.000180772	79.875	GVDK(1)DHVLLLAAR	3	0.3061	1	0.796	0.986	0.834	1.335	1.193	0.855	1.293	0.175999
Zm00001d026490_P012	452	K	proton-exporting ATPase4 GN= mha4	---	1	4.16318e-07	82.349	HIVGMTGDGVNDAPALK(1)K	3	-0.45019	1	1.196	0.926	0.695	0.899	1.289	0.995	1.13	0.51742
Zm00001d026490_P012	374	K	proton-exporting ATPase4 GN= mha4	---	1	0.000128372	67.415	MITGDQLAIGK(1)ETGR	3	-0.62206	1	0.98	0.689	0.784	1.149	1.259	1.139	1.446	0.024636
Zm00001d026490_P012	768	K	proton-exporting ATPase4 GN= mha4	---	1	0.00150136	53.013	ELSEIAEQAK(1)R	3	0.53979	1
Zm00001d026490_P012	291	K	proton-exporting ATPase4 GN= mha4	---	1	0.000140159	63.691	GAPEQILDLCHCK(1)EDLR	3	0.4342	1	1.262	0.696	0.711	0.919	1.338	1.074	1.248	0.32622
Zm00001d026490_P012	791	K	proton-exporting ATPase4 GN= mha4	---	1	0.000203379	77.662	GHVESVVK(1)LK	3	-1.2545	1	0.948	1.051	1.034	0.875	1.042	1.049	0.978	0.732
Zm00001d026490_P012	718	K	proton-exporting ATPase4 GN= mha4	---	1	0.00464499	89.698	TAFTTK(1)K	2	-0.092054	2	1	0.732	0.811	1.192	1.115	1.149	1.359	0.028381
Zm00001d026517_P005	206	K	26S proteasome non-ATPase regulatory subunit 7 homolog A	---	1	0.000813467	69.786	LAALK(1)GLDAR	2	-0.49506	1
Zm00001d026599_P001	219	K	light harvesting chlorophyll a/b binding protein6 GN= lhcb6	---	1	0.00334769	71.501	LAEIK(1)HAR	3	-1.1669	1	1.004	0.753	0.805	1.143	1.019	1.276	1.342	0.051756
Zm00001d026610_P001	191	K	Dihydroorotate dehydrogenase	---	1	0.00212621	50.09	LK(1)EHGAVINR	3	0.1918	1
Zm00001d027318_P001	36	K	BTF3 homolog putative transcription factor, homology of mRNA to rice AY224525, identified by yeast two-hybrid assays as a gene for proteins interacting with cell cycling components (TIGR TC338706) GN= btf3	---	1	0.0182404	47.603	TATTDDK(1)R	2	-0.57333	2
Zm00001d027330_P002	133	K	Remorin	---	1	0.00477993	64.207	NK(1)LAMLHR	3	0.75683	1	0.881	0.801	1.006	0.862	1.24	1.209	1.232	0.21198
Zm00001d027389_P001	58	K	NADH ubiquinone oxidoreductase B14 subunit5 GN= nad5	---	1	0.021436	46.334	STIAK(1)EIR	2	-1.002	1	0.677	0.845	0.699	1.319	1.174	1.285	1.701	0.0023243
Zm00001d027468_P001	236	K	ADPATP carrier protein 3 mitochondrial	---	1	0.00359164	60	K(1)TLASDGIR	2	0.28338	1	0.748	0.901	0.889	1.129	1.055	1.278	1.364	0.0193554
Zm00001d027468_P001	372	K	ADPATP carrier protein 3 mitochondrial	---	1	0.00153874	72.607	LQVVVFGK(1)K	2	0.2039	1
Zm00001d027468_P001	343	K	ADPATP carrier protein 3 mitochondrial	---	1	7.15186e-06	102.57	SLFK(1)GAGANILR	2	0.8621	1	0.924	0.617	0.775	1.177	1.249	1.257	1.59	0.0159185
Zm00001d027468_P001	104	K	ADPATP carrier protein 3 mitochondrial	---	1	8.87378e-05	88.101	VK(1)LLIQNQDEMLK	3	-0.021998	2	0.739	0.83	1.003	1.115	1.148	1.165	1.333	0.081663
Zm00001d027468_P001	330	K	ADPATP carrier protein 3 mitochondrial	---	1	0.000141322	71.279	YNSSLDAFK(1)QIVAK	3	0.31284	1	1.047	0.823	0.868	0.904	1.231	1.127	1.191	0.2158
Zm00001d027468_P001	335	K	ADPATP carrier protein 3 mitochondrial	---	1	0.00227707	68.355	QIVAK(1)EGTK	2	-1.1836	1	0.78	0.998	0.82	1.116	1.236	1.05	1.309	0.037341
Zm00001d027524_P001	226	K	Basic endochitinase B	---	1	0.000588318	83.862	STDGAK(1)AAK	2	-0.50437	1	0.676	0.817	0.642	1.304	1.338	1.223	1.81	0.00155671
Zm00001d027524_P001	134	K	Basic endochitinase B	---	1	0.000226907	80.555	GPIQLTHK(1)YNYR	3	-1.0292	1	0.841	0.875	0.872	1.073	1.116	1.223	1.318	0.0025197
Zm00001d027539_P001	80	K	glutathione transferase11 GN= gst11	---	1	3.10313e-05	70.41	YAK(1)QGNPYLIGTGALER	3	1.8857	1
Zm00001d027539_P001	169	K	glutathione transferase11 GN= gst11	---	1	4.28322e-16	128.59	GVAGSQPAASQTK(1)VSAQK	3	1.3439	1	1.001	1.058	0.776	0.835	1.135	1.195	1.116	0.5076
Zm00001d027539_P001	293	K	glutathione transferase11 GN= gst11	---	1	1.19372e-11	86.987	NGQLGQQQHLPSSTDGHGVK(1)TQR	4	0.25852	1	1.419	1.256			0.678	0.647	0.495	0.0085793
Zm00001d027539_P001	258	K	glutathione transferase11 GN= gst11	---	1	0.0029097	48.899	YVK(1)TLQRPPSTSTDASAK	3	-0.44753	1	1.124	1.114	1.157	0.808	1.086	0.712	0.768	0.155302
Zm00001d027539_P001	255	K	glutathione transferase11 GN= gst11	---	1	0.012371	71.379	DTWK(1)YVK	2	-1.9256	3	0.994	0.942	0.918	1.003	1.036	1.107	1.102	0.05986
Zm00001d027539_P001	77	K	glutathione transferase11 GN= gst11	---	1	0.00102534	89.296	HISHK(1)YAK	3	0.46607	3
Zm00001d027540_P001	86	K	glutathione S-transferase12 One of 12 Type I GSTs typed by sequence similarity GN= gst12	---	1	0.000452893	74.611	K(1)LYGTGSLER	2	-1.2228	2	1.103	1.068	1.039	0.797	0.914	1.079	0.869	0.173539
Zm00001d027540_P001	59	K	glutathione S-transferase12 One of 12 Type I GSTs typed by sequence similarity GN= gst12	---	1	1.01584e-06	106.14	LRDPTGQVTFK(1)HGDK	4	0.55381	2	1.028	0.916	0.942	1.001	1.02	1.093	1.079	0.155741
Zm00001d027540_P001	141	K	glutathione S-transferase12 One of 12 Type I GSTs typed by sequence similarity GN= gst12	---	1	0.00854011	76.064	VAENEK(1)K	3	-0.58069	3	1.131	1.064	1.02	0.927	0.906	0.952	0.866	0.0126402
Zm00001d027540_P001	85	K	glutathione S-transferase12 One of 12 Type I GSTs typed by sequence similarity GN= gst12	---	1	0.000278231	72.891	YLCTQFPDDGYK(1)K	3	-0.83469	1	1.046	0.879	0.867	1.013	1.136	1.06	1.149	0.108996
Zm00001d027540_P001	42	K	glutathione S-transferase12 One of 12 Type I GSTs typed by sequence similarity GN= gst12	---	1	0.000553663	79.148	SHK(1)LPEFIK	3	0.18508	1	1.223	0.724	1.062	0.922	1.118	0.952	0.994	0.93648
Zm00001d027541_P001	26	K	Â GN= csu454(gst)	---	1	0.00652506	67.334	K(1)LEFDLVR	2	0.067261	1	0.902	0.684	0.943	1.077	1.201	1.193	1.372	0.037878
Zm00001d027541_P001	38	K	Â GN= csu454(gst)	---	1	2.35888e-06	113.62	IDTFK(1)THHK	4	-1.4422	3	1.044	0.917	0.811	0.963	1.055	1.209	1.164	0.195225
Zm00001d027541_P001	63	K	Â GN= csu454(gst)	---	1	6.8466e-05	86.014	HGDK(1)TLVDSR	3	-0.38082	4	1.043	0.884	0.831	1.031	1.11	1.1	1.175	0.082184
Zm00001d027541_P001	211	K	Â GN= csu454(gst)	---	1	0.00872757	63.816	ETWK(1)QVAK	2	0.49085	1	0.972	1.025	1.063	1.022	0.892	1.027	0.961	0.48138
Zm00001d027541_P001	59	K	Â GN= csu454(gst)	---	1	2.86337e-05	85.493	LRDPNGQVTLK(1)HGDK	4	0.62128	1	1.055	1.04	0.81	0.879	1.071	1.145	1.065	0.61134
Zm00001d027541_P001	218	K	Â GN= csu454(gst)	---	1	0.005134	42.21	MQK(1)EHPGAFE	2	-0.1005	1	1.147	1.198	0.771	1.098	0.82	0.967	0.926	0.70988
Zm00001d027541_P001	215	K	Â GN= csu454(gst)	---	1	0.02979	77.058	QVAK(1)MQK	2	-2.6856	1
Zm00001d027541_P001	42	K	Â GN= csu454(gst)	---	1	1.79574e-07	115.78	THHK(1)LPEFIR	4	0.6674	1	1.059	1.02	0.771	1.169	1.079	0.902	1.105	0.45588
Zm00001d027542_P002	91	K	glutathione transferase10 GN= gst10	---	1	0.00598508	69.275	K(1)EDGAVGR	2	0.057441	2	0.881	0.858	0.895	1.015	1.118	1.232	1.278	0.0134238
Zm00001d027558_P011	832	K	Aconitate hydratase 1	---	1	0.000533405	54.237	GEVGPK(1)TIHVPSGEK	3	-1.3889	1	0.922	0.696	0.953	1.118	1.016	1.295	1.334	0.074743
Zm00001d027558_P011	412	K	Aconitate hydratase 1	---	1	0.00095036	67.656	TLDYLK(1)LTGR	2	0.2137	1
Zm00001d027558_P011	163	K	Aconitate hydratase 1	---	0.999943	0.0074862	44.968	SAPK(1)QVEIPFKPAR	3	-0.41785	1
Zm00001d027558_P011	197	K	Aconitate hydratase 1	---	1	0.00269839	46.069	DAMSK(1)LGSDPNK	3	1.5513	1
Zm00001d027558_P011	432	K	Aconitate hydratase 1	---	1	3.49054e-06	95.662	ANK(1)MFVDHSQVDAER	3	0.73365	1	0.77	0.899	1.002	0.972	1.143	1.214	1.246	0.093702
Zm00001d027558_P011	170	K	Aconitate hydratase 1	---	1	0.00159769	60.255	QVEIPFK(1)PAR	2	-0.18864	1	0.977	0.766	0.775	1.113	1.209	1.16	1.383	0.0162958
Zm00001d027578_P001	91	K	outer mitochondrial membrane porin1 GN= ommp1	---	1	0.014452	42.864	VPDHK(1)SGK	3	1.1788	1	1.022	0.782	0.798	1.033	1.229	1.136	1.306	0.052442
Zm00001d027707_P001	390	K	Cell division control protein 48 homolog D	---	1	0.00852637	67.032	IHTK(1)NMK	3	1.3714	2
Zm00001d027707_P001	758	K	Cell division control protein 48 homolog D	---	1	0.000260197	66.215	K(1)YQAFAQTLQQSR	3	-0.19993	1	0.7	0.885	0.774	1.342	1.223	1.077	1.544	0.009536
Zm00001d027707_P001	319	K	Cell division control protein 48 homolog D	---	1	0.00152663	65.232	EK(1)THGEVER	3	-1.0352	1
Zm00001d027707_P001	255	K	Cell division control protein 48 homolog D	---	1	4.01915e-05	68.481	GILLYGPPGSGK(1)TLIAR	3	0.59141	1	0.78	1.139		0.938	1.007	1.136	1.07	0.63808
Zm00001d027707_P001	65	K	Cell division control protein 48 homolog D	---	1	0.00205393	70.028	GDTVLLK(1)GK	2	0.23196	2	0.691	0.673	0.773	1.088	1.285	1.491	1.808	0.0043015
Zm00001d027707_P001	569	K	Cell division control protein 48 homolog D	---	1	0.0265195	52.937	EIFDK(1)AR	2	0.088958	1	0.722	0.756	0.764	1.277	1.235	1.246	1.676	1.67152e-05
Zm00001d027707_P001	662	K	Cell division control protein 48 homolog D	---	1	0.00355859	61.78	LQIFK(1)ACLR	2	-0.38607	1	0.739	0.666	0.779	1.266	1.343	1.207	1.747	0.00054176
Zm00001d027727_P001	111	K	Phosphoserine aminotransferase 1 chloroplastic	---	1	0.0110652	71.501	K(1)AESDLR	2	-0.98793	1	0.984	0.798	0.741	1.091	1.114	1.273	1.379	0.028941
Zm00001d027727_P001	103	K	Phosphoserine aminotransferase 1 chloroplastic	---	1	0.00383751	51.762	GK(1)EFDAAIK	3	2.5532	1
Zm00001d027727_P001	272	K	Phosphoserine aminotransferase 1 chloroplastic	---	1	4.59024e-06	58.693	K(1)DLIGAAQPITPVMLDFK	3	-1.9506	1
Zm00001d027727_P001	373	K	Phosphoserine aminotransferase 1 chloroplastic	---	1	0.000365442	61.409	GPDFEK(1)QFIAEAAK	3	1.3513	1	0.788	0.979	0.643	1.11	1.067	1.413	1.49	0.053759
Zm00001d027727_P001	110	K	Phosphoserine aminotransferase 1 chloroplastic	---	0.999978	0.00672192	51.286	GKEFDAAIK(1)K	3	-0.81142	1	0.853	0.733	0.752	1.089	1.228	1.346	1.567	0.004402
Zm00001d027727_P001	388	K	Phosphoserine aminotransferase 1 chloroplastic	---	1	0.000274231	74.841	EGMVQLK(1)GHR	3	-0.51802	1	0.879	0.766	0.747	1.147	1.172	1.289	1.508	0.002657
Zm00001d027826_P004	37	K	Serine/threonine-protein phosphatase PP2A-4 catalytic subunit	---	1	0.0133272	69.825	ALCEK(1)AK	3	0.18612	3	0.885	0.799	0.782	1.172	1.131	1.231	1.433	0.00135887
Zm00001d027919_P002	48	K	40S ribosomal protein Sa-1	---	1	7.06544e-12	118.5	AVLK(1)FAQYTGAHAIAGR	3	-2.0661	1	1.06	0.694	0.692	1.145	1.207	1.203	1.453	0.109703
Zm00001d027919_P002	16	K	40S ribosomal protein Sa-1	---	1	0.00963396	41.242	TWEK(1)LQLAAR	2	-0.23057	1
Zm00001d027996_P003	213	K	Alcohol dehydrogenase-like 2	---	1	0.000416804	83.948	THIPVLAK(1)K	3	0.93285	1	1.152	0.867	0.917	0.913	1.159	0.993	1.044	0.70238
Zm00001d028102_P002	130	K	Outer mitochondrial membrane protein porin	---	1	3.17361e-05	95.417	VSGVYHLDEK(1)QK	3	0.4228	1
Zm00001d028102_P002	14	K	Outer mitochondrial membrane protein porin	---	1	0.0194	61.161	AK(1)DLLSK	2	-1.5997	1	0.982	0.825	0.861	1.062	1.125	1.144	1.249	0.0171027
Zm00001d028117_P003	61	K	40S ribosomal protein S3a-2	---	1	3.40088e-06	111.61	IASDGLK(1)HR	3	-1.1362	1	0.936	0.871	0.751	1.052	1.091	1.299	1.346	0.031997
Zm00001d028194_P005	347	K	Probable mitochondrial-processing peptidase subunit beta mitochondrial	---	1	0.000307222	80.69	IDAVDASTVK(1)R	3	1.7586	2	0.798	0.831	0.943	1.033	1.237	1.158	1.333	0.0169017
Zm00001d028194_P005	151	K	Probable mitochondrial-processing peptidase subunit beta mitochondrial	---	1	3.43628e-05	93.096	HEDIVEQAK(1)K	3	1.0616	1	0.863	0.76	0.956	1.168	1.11	1.143	1.326	0.0135042
Zm00001d028194_P005	42	K	Probable mitochondrial-processing peptidase subunit beta mitochondrial	---	1	0.0143267	54.066	VLDK(1)DVPR	2	-1.7324	1	0.888	0.694	0.763	1.45	1.07	1.136	1.559	0.0199415
Zm00001d028218_P013	68	K	Methionine--tRNA ligase cytoplasmic	---	1	0.0226424	45.022	ILAEK(1)TSK	2	0.25206	1	0.95	0.678	0.755	1.039	1.252	1.326	1.518	0.027022
Zm00001d028218_P013	206	K	Methionine--tRNA ligase cytoplasmic	---	1	0.00229384	54.343	EK(1)YAGSQAER	2	-0.41357	1	0.874	1	0.965	0.644	1.286	1.231	1.113	0.79466
Zm00001d028348_P001	55	K	Peroxidase 53	---	1	0.0185844	47.187	K(1)AHEADVR	2	0.0074315	1	0.84	0.925	1.275	0.998	1.031	0.93	0.973	0.9333
Zm00001d028375_P002	123	K	B-cell receptor-associated 31-like	---	1	0.0178364	48.091	ALEETEK(1)R	2	-1.3454	1
Zm00001d028426_P001	73	K	40S ribosomal protein S20-1	---	1	0.000968822	58.885	K(1)SPCGEGTNTWDR	2	0.16619	1	0.838	0.521	0.782	1.235	1.173	1.449	1.801	0.0199
Zm00001d028426_P001	33	K	40S ribosomal protein S20-1	---	1	1.08257e-08	128.38	ITLSSK(1)NVK	3	-0.40643	3	0.876	0.873	0.836	1.095	1.144	1.174	1.32	0.00039543
Zm00001d028426_P001	36	K	40S ribosomal protein S20-1	---	1	0.00559696	87.476	NVK(1)NLEK	2	-0.36172	1	0.879	0.733	0.814	1.161	1.146	1.268	1.474	0.0031805
Zm00001d028426_P001	65	K	40S ribosomal protein S20-1	---	1	0.00252353	46.88	IPTK(1)VLHITTR	3	1.6548	1	0.781	0.811		0.739	1.41	1.26	1.428	0.3036
Zm00001d028426_P001	12	K	40S ribosomal protein S20-1	---	1	3.22893e-05	79.346	GK(1)LGVEDAPELQLNR	3	1.4434	1
Zm00001d028426_P001	47	K	40S ribosomal protein S20-1	---	1	0.00391845	43.308	VCADLVK(1)GAK	3	-1.5256	2	0.689	1.057	0.794	0.951	1.36	1.149	1.362	0.1255
Zm00001d028436_P002	26	K	V-type proton ATPase subunit a3	---	1	0.00889655	61.691	TYAAQIK(1)R	2	0.14496	2	0.773	0.792	0.805	1.241	1.13	1.258	1.531	0.00028295
Zm00001d028436_P002	160	K	V-type proton ATPase subunit a3	---	1	0.0177404	50.353	EK(1)AMAFER	2	0.16324	1	0.844	0.876	0.911	1.059	1.136	1.173	1.28	0.00274
Zm00001d028606_P006	59	K	Oxysterol-binding protein-related protein 3B	---	1	0.0141477	52.549	K(1)LLASDSR	2	1.0459	1	0.8	0.813	0.81	1.082	1.271	1.224	1.476	0.0155563
Zm00001d028622_P002	250	K	60S ribosomal protein L3-1	---	1	0.000287413	80.69	K(1)VACIGAWHPAR	3	0.28543	1
Zm00001d028622_P002	367	K	60S ribosomal protein L3-1	---	1	3.29932e-08	111.63	FIDTSSK(1)FGHGR	3	1.1354	1	1.014	0.953	0.852	1.046	1.089	1.046	1.128	0.079478
Zm00001d028622_P002	226	K	60S ribosomal protein L3-1	---	1	0.00179029	58.274	GK(1)GYEGVVTR	2	-0.99917	1	1.01	0.968	0.969	1.011	1.012	1.031	1.036	0.080223
Zm00001d028622_P002	360	K	60S ribosomal protein L3-1	---	1	0.00650989	52.391	LK(1)FIDTSSK	2	-0.20778	1	1.044	0.691	0.871	1.133	1.191	1.07	1.302	0.087842
Zm00001d028622_P002	142	K	60S ribosomal protein L3-1	---	1	0.0195654	46.001	YENDAGK(1)K	2	0.75025	1	0.796	0.991	0.96	0.991	1.263	1	1.185	0.185103
Zm00001d028622_P002	335	K	60S ribosomal protein L3-1	---	1	0.00385124	77.282	GCCVGPK(1)K	3	-0.21271	2	0.916	0.876	0.885	1.007	1.066	1.251	1.242	0.032857
Zm00001d028622_P002	347	K	60S ribosomal protein L3-1	---	1	0.00994452	45.764	QSLLK(1)QTSR	2	1.7472	1	1.02	0.879	0.92	1.01	0.962	1.209	1.128	0.22524
Zm00001d028622_P002	61	K	60S ribosomal protein L3-1	---	1	0.0156944	52.579	EVEK(1)PGSK	2	0.49145	1	1.059	0.906	0.932	0.826	1.137	1.14	1.071	0.63562
Zm00001d028622_P002	379	K	60S ribosomal protein L3-1	---	1	0.0128703	42.788	FQTTDEK(1)QR	2	0.55239	1	1.198	1.165	0.939	0.909	0.722	1.067	0.817	0.20202
Zm00001d028622_P002	289	K	60S ribosomal protein L3-1	---	1	8.438e-07	91.401	IGK(1)AGQETHDASTEFDR	3	-0.69487	1	1.149	0.634	0.78	1.15	1.217	1.07	1.341	0.144064
Zm00001d028653_P006	237	K	dTDP-glucose dehydratase homolog csu219 leaf cDNA csu219, 5' sequence similar to DTDP-glucose dehydratase GN= tgd1	---	1	8.63182e-05	82.925	GEPLTVQK(1)PGTQTR	3	0.098732	1
Zm00001d028653_P006	181	K	dTDP-glucose dehydratase homolog csu219 leaf cDNA csu219, 5' sequence similar to DTDP-glucose dehydratase GN= tgd1	---	1	4.00561e-05	115.71	SCYDEGK(1)R	2	-0.19931	4	0.803	0.727	0.669	1.22	1.223	1.357	1.728	0.00097978
Zm00001d028653_P006	77	K	dTDP-glucose dehydratase homolog csu219 leaf cDNA csu219, 5' sequence similar to DTDP-glucose dehydratase GN= tgd1	---	1	0.00853914	72.138	K(1)WIGHPR	3	-0.23832	3	0.696	0.866	0.767	1.174	1.322	1.174	1.576	0.0035845
Zm00001d028653_P006	310	K	dTDP-glucose dehydratase homolog csu219 leaf cDNA csu219, 5' sequence similar to DTDP-glucose dehydratase GN= tgd1	---	0.999947	0.00960137	66.568	KPDITK(1)AK	3	-0.11393	1
Zm00001d028653_P006	120	K	dTDP-glucose dehydratase homolog csu219 leaf cDNA csu219, 5' sequence similar to DTDP-glucose dehydratase GN= tgd1	---	1	0.00363856	69.825	HNPVK(1)TIK	3	0.27787	2	0.691	0.831	0.838	1.102	1.239	1.299	1.542	0.005482
Zm00001d028653_P008	5	K	dTDP-glucose dehydratase homolog csu219 leaf cDNA csu219, 5' sequence similar to DTDP-glucose dehydratase GN= tgd1	---	1	0.0079991	77.748	MLGLAK(1)R	2	-0.20135	3	0.85	0.765	0.778	1.158	1.168	1.283	1.508	0.00089609
Zm00001d028709_P001	17	K	ascorbate peroxidase homolog3 GN= apx3	---	1	3.41333e-06	78.501	NYPTVSAEYSEAVDK(1)AR	3	-0.5284	2	0.859	1.074	0.896	0.897	1.457	0.817	1.121	0.67966
Zm00001d028709_P001	240	K	ascorbate peroxidase homolog3 GN= apx3	---	1	0.000240667	75.764	EAHLK(1)LSELGFADA	2	-0.43455	1	0.839	0.667	0.933	1.085	1.139	1.337	1.46	0.030783
Zm00001d028755_P003	83	K	Ran-binding protein 1 homolog a	---	1	0.0023178	83.948	HKDTAK(1)VR	4	-0.15581	2	0.503	0.498	0.607	1.357	1.594	1.44	2.731	0.00022318
Zm00001d028755_P003	74	K	Ran-binding protein 1 homolog a	---	1	0.00123274	76.228	GTGTVK(1)LLK	3	-1.1618	2	0.644	0.418	0.523	1.366	1.59	1.46	2.786	0.00142248
Zm00001d028759_P001	345	K	Pyruvate decarboxylase isozyme 3	---	1	0.00210464	55.04	EK(1)AIIVQPER	2	-1.0777	1	1.057	0.602	0.739	1.158	1.073	1.371	1.502	0.07538
Zm00001d028759_P001	414	K	Pyruvate decarboxylase isozyme 3	---	1	0.00053181	67.704	VNVLFK(1)HVQK	3	-0.091896	1	0.82	0.714	0.593	1.062	1.396	1.414	1.82	0.0106026
Zm00001d028786_P002	7	K	40S ribosomal protein S7	---	1	0.000101095	85.355	K(1)AVVIHVPYR	3	0.25198	1	0.935	0.551	0.709	1.305	1.338	1.162	1.733	0.022761
Zm00001d028786_P002	97	K	40S ribosomal protein S7	---	1	0.00597869	71.451	LDGSK(1)IIK	2	-0.41419	1	0.796	0.914	0.924	1.054	1.141	1.172	1.278	0.0128039
Zm00001d028786_P002	55	K	40S ribosomal protein S7	---	1	0.00161234	81.263	K(1)GSAVLRPR	3	-0.22006	2	1.061	0.892	0.792	1.026	1.066	1.162	1.185	0.129944
Zm00001d028786_P002	106	K	40S ribosomal protein S7	---	1	0.00988629	61.691	IFLDPK(1)ER	2	1.5369	2	0.832	0.82	0.715	1.184	1.239	1.21	1.535	0.00100083
Zm00001d028801_P004	250	K	26S proteasome regulatory subunit 4 homolog A	---	1	0.00444458	70.747	VTHADFK(1)K	3	-1.0599	1	0.826	0.912	0.783	1.116	1.178	1.184	1.38	0.0026353
Zm00001d028810_P003	87	K	LL-diaminopimelate aminotransferase chloroplastic	---	1	0.0023115	47.844	AAHLLK(1)FPDAK	3	-0.039552	1	1.123	0.675	0.672	0.971	1.326	1.234	1.43	0.123355
Zm00001d028810_P003	257	K	LL-diaminopimelate aminotransferase chloroplastic	---	1	0.0121545	57.532	DQLTK(1)LVK	2	-0.19077	1
Zm00001d028815_P001	122	K	AccQ41298_SORBI] GN=Pathogenesis-related protein [source:UniProtKB/TrEMBL	Pathogenesis-related	1	0.000162486	65.219	VESTYK(1)LLPGVEVK	3	0.91193	1	0.426		0.394	1.341	1.588	1.251	3.398	0.00105619
Zm00001d028815_P001	130	K	AccQ41298_SORBI] GN=Pathogenesis-related protein [source:UniProtKB/TrEMBL	Pathogenesis-related	1	1.64088e-06	106.32	LLPGVEVK(1)DEIAK	2	0.60189	2				1.247	0.96	0.793
Zm00001d028815_P001	135	K	AccQ41298_SORBI] GN=Pathogenesis-related protein [source:UniProtKB/TrEMBL	Pathogenesis-related	1	0.00444176	93.374	DEIAK(1)AK	2	1.3447	2	0.237	0.2	0.287	1.637	1.797	1.843	7.289	5.7491e-05
Zm00001d028815_P001	33	K	AccQ41298_SORBI] GN=Pathogenesis-related protein [source:UniProtKB/TrEMBL	Pathogenesis-related	1	7.98786e-19	93.759	AAVMDWHTLAPK(1)VASHVVASAQPVEGDGGVGSVR	4	0.059871	1
Zm00001d028815_P001	116	K	AccQ41298_SORBI] GN=Pathogenesis-related protein [source:UniProtKB/TrEMBL	Pathogenesis-related	1	5.68752e-15	119.47	VEPAAGGGSVVK(1)VESTYK	3	-1.0296	2	0.616	0.645	0.356	1.394	1.644	1.345	2.711	0.0068955
Zm00001d028815_P001	79	K	AccQ41298_SORBI] GN=Pathogenesis-related protein [source:UniProtKB/TrEMBL	Pathogenesis-related	1	1.14735e-08	116.24	LEFLDADK(1)CECK	3	-1.0555	2	0.341	0.363	0.389	1.726	1.486	1.695	4.489	1.78841e-05
Zm00001d028816_P001	135	K	Pathogenesis-related protein 10	---	1	5.65897e-07	101.3	LLPGVEVQDEITK(1)AK	3	0.65206	1	0.65	0.526	0.677	1.303	1.408	1.436	2.238	0.00063743
Zm00001d028816_P001	137	K	Pathogenesis-related protein 10	---	1	0.000100534	86.772	AK(1)ESVTNIFK	2	0.32604	1	0.449	0.305	0.435	1.549	1.617	1.645	4.046	0.0077771
Zm00001d028816_P001	116	K	Pathogenesis-related protein 10	---	1	1.43496e-09	102.08	VESAAGGGCVVK(1)VDSTYK	3	-0.52015	1				0.957	1.009	1.034
Zm00001d028998_P001	314	K	hydroxyproline-rich glycoprotein family protein	---	1	6.60723e-19	125.79	MVNNIYLNFDAFHGDK(1)DHGGVR	4	-1.5071	2	0.966	0.903	0.746	1.127	1.398	0.861	1.295	0.201
Zm00001d028998_P001	26	K	hydroxyproline-rich glycoprotein family protein	---	1	0.000146799	67.326	IFCK(1)SDEGYCLTVR	3	-0.12619	1
Zm00001d028998_P001	239	K	hydroxyproline-rich glycoprotein family protein	---	1	9.00084e-09	94.45	HSNSVK(1)DEEGYPAFALVNR	3	0.1176	2		0.681		0.71	1.351	1.257	1.624
Zm00001d028998_P001	230	K	hydroxyproline-rich glycoprotein family protein	---	1	0.000262722	75.088	DEYQHWIK(1)DMR	3	-0.33848	1	1.019	0.788	0.702	1.08	0.972	1.439	1.391	0.110584
Zm00001d028998_P001	200	K	hydroxyproline-rich glycoprotein family protein	---	1	0.000145472	68.283	IYCK(1)ADEGFSATVR	3	0.27805	2	0.842	0.717	0.798	1.133	1.287	1.222	1.545	0.00190278
Zm00001d028998_P001	56	K	hydroxyproline-rich glycoprotein family protein	---	1	0.000273163	71.176	DEHQHWYK(1)DMR	3	0.035053	4	0.986	0.893	0.789	1.128	1.092	1.112	1.249	0.073838
Zm00001d028998_P001	259	K	hydroxyproline-rich glycoprotein family protein	---	1	3.40347e-07	95.197	VTGEAIK(1)HSQGEGHPVK	4	0.60158	4	0.903	0.902	0.563	1.184	1.213	1.235	1.534	0.103723
Zm00001d028998_P001	78	K	hydroxyproline-rich glycoprotein family protein	---	1	3.14028e-12	99.407	DEEGNPAFALVNK(1)ATGLAIK	3	-0.078745	1	0.875	0.823	0.832	1.138	1.006	1.325	1.371	0.0193966
Zm00001d029036_P002	178	K	Hydroxyacylglutathione hydrolase cytoplasmic	---	1	0.000212052	77.185	VYCGHEYTVK(1)NLK	3	1.1056	1	0.906	0.619	0.925	1.151	1.171	1.229	1.449	0.099361
Zm00001d029036_P002	23	K	Hydroxyacylglutathione hydrolase cytoplasmic	---	1	0.000335729	72.681	K(1)AAAVDPVEPEK	3	0.0068592	1	0.922	0.829	0.895	0.936	1.135	1.282	1.267	0.076919
Zm00001d029084_P001	463	K	Fumarate hydratase 1 mitochondrial	---	1	0.000603443	78.098	AHK(1)EGTTLK	3	1.3228	1
Zm00001d029084_P001	87	K	Fumarate hydratase 1 mitochondrial	---	1	0.0259747	50.855	AFGVLK(1)K	2	-0.09372	1
Zm00001d029084_P001	155	K	Fumarate hydratase 1 mitochondrial	---	1	0.00301067	59.153	ASEILGHK(1)R	3	0.32268	1
Zm00001d029084_P001	429	K	Fumarate hydratase 1 mitochondrial	---	1	0.000505477	101.33	GIQANHK(1)R	3	0.857	1	0.899	0.941	0.946	1.092	1.056	1.066	1.154	0.00166402
Zm00001d029091_P012	6	K	sucrose synthase2 Encodes sucrose synthase-2 (SUS2), one of 3 loci defined for this function GN= sus2	---	1	0.00532459	46.352	K(1)QGLDVSPK	3	-2.5255	1
Zm00001d029170_P006	126	K	Superoxide dismutase [Cu-Zn] 4A	---	1	6.12003e-10	102.57	AVVVHADPDDLGK(1)GGHELR	4	-0.5261	4	0.915	0.795	0.828	1.058	1.225	1.178	1.364	0.0068783
Zm00001d029359_P001	293	K	benzoxazinone synthesis10 GN= bx10	---	1	0.00430758	58.699	NCK(1)QAISPR	2	-0.58503	1			0.104	1.184	1.307	1.405	12.487
Zm00001d029359_P001	275	K	benzoxazinone synthesis10 GN= bx10	---	1	0.000262951	67.234	K(1)TLHDWGDDECVK	3	1.2062	1	0.965	0.415	0.528	1.366	1.077	1.648	2.144	0.043721
Zm00001d029801_P001	76	K	glutathione transferase14 GN= gst14	---	1	0.011944	58.782	HIADK(1)YK	3	-0.88605	1
Zm00001d029801_P001	78	K	glutathione transferase14 GN= gst14	---	1	0.0151877	66.799	YK(1)NQGYR	2	-0.67761	1	0.982	0.934	0.918	1.024	1.089	1.052	1.117	0.0148019
Zm00001d029968_P001	32	K	Nucleoside diphosphate kinase family protein	---	1	0.000996727	97.798	GFYLK(1)ALK	2	0.71496	1	0.693	0.607	0.576	1.24	1.361	1.522	2.198	0.0006219
Zm00001d029968_P001	35	K	Nucleoside diphosphate kinase family protein	---	1	0.000221276	91.549	ALK(1)LVNVER	2	0.33443	1	0.898	0.716	0.764	1.084	1.265	1.273	1.523	0.0077763
Zm00001d029968_P001	85	K	Nucleoside diphosphate kinase family protein	---	1	1.39277e-06	89.484	K(1)IIGATNPLASEPGTIR	3	-0.80376	1	0.973	0.856	0.798	0.925	1.276	1.172	1.284	0.095397
Zm00001d029968_P001	46	K	Nucleoside diphosphate kinase family protein	---	1	0.000220726	74.296	SFAEK(1)HYADLASK	3	-0.30312	1
Zm00001d030346_P001	191	K	Hsp20/alpha crystallin family protein	---	1	0.00157323	73.632	VTVVK(1)VTER	2	-0.3767	2	1.06	1.165	0.989	0.98	0.841	0.965	0.867	0.103162
Zm00001d030346_P001	47	K	Hsp20/alpha crystallin family protein	---	1	0.010731	67.169	K(1)GDHNPK	3	0.1351	1
Zm00001d030373_P003	108	K	enolase2 constitutive cDNA pENO2 GN= eno2	---	1	0.0134252	79.148	NEWGWCK(1)QK	3	-1.9952	1
Zm00001d030373_P003	285	K	enolase2 constitutive cDNA pENO2 GN= eno2	---	1	3.3485e-05	94.465	ISGDSLK(1)NVYK	3	0.35271	3	0.834	0.878	0.661	1.378	1.068	1.181	1.528	0.020463
Zm00001d030373_P003	65	K	enolase2 constitutive cDNA pENO2 GN= eno2	---	1	4.13636e-13	81.807	GVSK(1)AVNNVNSVIGPALIGK	3	1.7412	1
Zm00001d030373_P003	131	K	enolase2 constitutive cDNA pENO2 GN= eno2	---	1	0.026201	50.632	AGASIK(1)R	2	-0.43645	1	0.831	0.807	0.801	1.222	1.117	1.222	1.46	0.00029711
Zm00001d030373_P003	345	K	enolase2 constitutive cDNA pENO2 GN= eno2	---	1	0.00130417	54.259	EK(1)SCNALLLK	3	0.33737	1	1.056	0.941	0.888	0.957	1.017	1.14	1.079	0.3504
Zm00001d030373_P003	61	K	enolase2 constitutive cDNA pENO2 GN= eno2	---	1	0.00201532	48.527	DGGSDYLGK(1)GVSK	3	0.8752	1
Zm00001d030694_P005	20	K	Thaumatin-like protein	---	1	0.00130341	90.15	K(1)HAEESLK	3	0.75104	1	0.621	0.819	0.831	1.201	1.263	1.265	1.642	0.0063556
Zm00001d030694_P005	69	K	Thaumatin-like protein	---	1	1.27252e-15	148.28	NALDAK(1)EQHR	3	-1.8415	2	0.855	0.86	0.902	1.171	1.037	1.175	1.293	0.0045447
Zm00001d030725_P007	566	K	Heat shock protein 70	---	1	0.000221405	86.944	IASK(1)LAADDKK	3	0.8499	1
Zm00001d030725_P007	333	K	Heat shock protein 70	---	1	3.95583e-05	72.359	MDK(1)SSVHDVVLVGGSTR	3	-0.24003	1	0.674	0.677	0.849	1.522	1.086	1.191	1.727	0.0127412
Zm00001d030725_P007	572	K	Heat shock protein 70	---	1	0.00651808	82.452	LAADDK(1)K	2	-0.37587	3	0.731	0.746	0.767	1.284	1.224	1.247	1.673	1.63703e-05
Zm00001d031128_P001	146	K	5-methyltetrahydropteroyltriglutamate--homocysteine methyltransferase 1	---	1	0.00889473	77.732	PAK(1)GVEK	2	1.7153	2	0.983	0.707	0.753	1.166	1.101	1.291	1.456	0.025938
Zm00001d031128_P001	666	K	5-methyltetrahydropteroyltriglutamate--homocysteine methyltransferase 1	---	1	1.39385e-07	81.144	EGVK(1)YGAGIGPGVYDIHSPR	3	-0.16516	3	1.025	0.606	0.46	1.467	1.459	0.984	1.87	0.068999
Zm00001d031128_P001	435	K	5-methyltetrahydropteroyltriglutamate--homocysteine methyltransferase 1	---	1	0.0002824	80.96	K(1)ISEEEYVTAIK	3	-0.16926	1	1.053	0.779	0.945	0.9	1.093	1.231	1.161	0.30632
Zm00001d031128_P001	27	K	5-methyltetrahydropteroyltriglutamate--homocysteine methyltransferase 1	---	1	5.02264e-15	120.63	FALESFWDGK(1)STAEDLEK	3	0.59718	1
Zm00001d031128_P001	119	K	5-methyltetrahydropteroyltriglutamate--homocysteine methyltransferase 1	---	1	0.000536189	84.479	AVNEYK(1)EAK	2	-0.42199	1	0.868	0.708	0.584	1.202	1.241	1.397	1.778	0.0089175
Zm00001d031128_P001	35	K	5-methyltetrahydropteroyltriglutamate--homocysteine methyltransferase 1	---	1	1.0786e-15	133.86	STAEDLEK(1)VATDLR	2	-1.1597	3	0.879	0.866	0.889	0.989	1.294	1.083	1.278	0.094745
Zm00001d031128_P001	451	K	5-methyltetrahydropteroyltriglutamate--homocysteine methyltransferase 1	---	1	0.000678281	101.65	EEINK(1)VVK	3	0.2426	3	0.896	0.769	0.795	1.135	1.141	1.264	1.439	0.0032962
Zm00001d031128_P001	384	K	5-methyltetrahydropteroyltriglutamate--homocysteine methyltransferase 1	---	1	0.000182495	81.335	AAAALK(1)GSDHR	2	-0.88918	4	0.937	0.893	0.735	1.206	1.15	1.079	1.339	0.021535
Zm00001d031128_P001	113	K	5-methyltetrahydropteroyltriglutamate--homocysteine methyltransferase 1	---	1	3.94652e-25	152.16	FSYASHK(1)AVNEYK	3	-1.3688	2	0.82	0.739	0.771	1.098	1.268	1.304	1.575	0.00178419
Zm00001d031128_P001	46	K	5-methyltetrahydropteroyltriglutamate--homocysteine methyltransferase 1	---	1	2.55944e-11	123.29	ASIWK(1)QMADAGIK	2	2.6389	3	0.703	0.9	0.679	1.457	0.82	1.44	1.629	0.091763
Zm00001d031128_P001	595	K	5-methyltetrahydropteroyltriglutamate--homocysteine methyltransferase 1	---	1	0.000352192	60.062	K(1)AEHAFYLDWAVHSFR	3	2.7952	1	0.942	0.811	0.88	1.197	1.157	1.013	1.279	0.021415
Zm00001d031128_P001	656	K	5-methyltetrahydropteroyltriglutamate--homocysteine methyltransferase 1	---	1	0.0013606	62.694	SDEK(1)LLSVFR	2	-0.83373	1	0.972	0.83	0.674	1.131	1.122	1.271	1.423	0.033044
Zm00001d031128_P001	378	K	5-methyltetrahydropteroyltriglutamate--homocysteine methyltransferase 1	---	1	9.85541e-09	113.25	VTNEEVQK(1)AAAALK	3	0.51199	1	0.905	0.803	0.906	0.997	1.22	1.168	1.295	0.024898
Zm00001d031128_P001	350	K	5-methyltetrahydropteroyltriglutamate--homocysteine methyltransferase 1	---	1	1.67902e-27	145.02	ALAGQK(1)DEAYFAANAAAQASR	3	0.53399	2	0.899	0.686	1.129	1.11	1.11	1.066	1.211	0.28106
Zm00001d031128_P001	403	K	5-methyltetrahydropteroyltriglutamate--homocysteine methyltransferase 1	---	1	0.00585211	84.568	LDAQQK(1)K	2	0.23581	4	0.864	0.846	0.82	1.112	1.19	1.169	1.372	0.00023891
Zm00001d031132_P003	50	K	Copper transport protein ATX1	---	1	5.74774e-14	126.63	GNVTPDAVLQTVSK(1)TGK	3	-1.0349	1	0.859	0.752	0.723	1.236	1.265	1.165	1.571	0.00140349
Zm00001d031136_P002	111	K	cysteine synthase2 cDNA sequence similar to wheat cysteine synthase GN= cys2	---	1	0.00224544	85.355	K(1)AEEIQAK	2	-0.72562	2	0.757	0.772	0.691	1.187	1.346	1.247	1.703	0.00044147
Zm00001d031136_P002	293	K	cysteine synthase2 cDNA sequence similar to wheat cysteine synthase GN= cys2	---	1	0.00953136	40.496	K(1)EAESMVVEP	2	-0.78387	1
Zm00001d031136_P002	262	K	cysteine synthase2 cDNA sequence similar to wheat cysteine synthase GN= cys2	---	1	0.00951525	47.302	LAK(1)RPENAGK	3	1.098	1	0.695	0.775	0.753	1.118	1.458	1.201	1.699	0.003616
Zm00001d031136_P002	152	K	cysteine synthase2 cDNA sequence similar to wheat cysteine synthase GN= cys2	---	1	5.36404e-12	88.573	ATAGK(1)IDGLVSGIGTGGTITGTGR	3	-1.4956	1	1.026	0.867	0.998	0.897	1.325	0.887	1.075	0.70704
Zm00001d031168_P001	71	K	Glycine-rich RNA-binding protein 2	---	1	2.43445e-06	99.927	NAIEGMNGK(1)ELDGR	3	-0.84994	4	0.886	0.758	0.715	1.065	1.335	1.24	1.543	0.0093369
Zm00001d031209_P002	144	K	benzoxazinone synthesis9 cytosolic glucosyl transferase GN= bx9	---	1	0.00872757	63.816	EGEEIK(1)ER	2	1.3382	1	0.767	0.853	0.588	1.206	1.306	1.28	1.717	0.0081765
Zm00001d031209_P002	128	K	benzoxazinone synthesis9 cytosolic glucosyl transferase GN= bx9	---	1	0.0157247	42.338	GQVK(1)AAIDR	2	-0.52409	1
Zm00001d031332_P007	394	K	Heat shock protein 90-2	---	1	0.0007139	57.095	NLK(1)LGIHEDSTNR	3	0.77532	1	0.587	0.645	0.645	1.322	1.31	1.491	2.197	0.000116682
Zm00001d031429_P007	10	K	pfkB-like carbohydrate kinase family protein	---	1	0.0211911	55.898	K(1)EEVVTR	2	-1.3322	1
Zm00001d031569_P001	162	K	Peptidyl-prolyl isomerase	---	1	0.0304645	46.426	DGGIFK(1)K	2	-0.40446	1	0.938	0.812	0.953	1.049	1.101	1.147	1.22	0.024624
Zm00001d031569_P001	553	K	Peptidyl-prolyl isomerase	---	1	0.00794797	80.438	LEYK(1)ILK	2	-0.55771	1	0.952	0.734	0.931	0.96	1.211	1.211	1.292	0.086299
Zm00001d031569_P001	313	K	Peptidyl-prolyl isomerase	---	1	0.00466382	43.68	LQDGAVFTK(1)K	3	1.2124	1
Zm00001d031569_P001	404	K	Peptidyl-prolyl isomerase	---	1	0.00830584	76.774	IEAAGK(1)K	2	0.36336	1
Zm00001d031569_P001	510	K	Peptidyl-prolyl isomerase	---	1	0.00170721	57.175	K(1)ALEIDPDNR	2	1.1464	1	0.965	0.858	0.615	1.307	1.189	1.065	1.461	0.055978
Zm00001d031611_P006	26	K	ribosomal protein L17c GN= rpl17c	---	1	0.00015416	113.89	VHFK(1)NTR	2	0.092565	3	0.853	0.888	0.915	1.085	1.195	1.064	1.259	0.005117
Zm00001d031611_P006	2	K	ribosomal protein L17c GN= rpl17c	---	1	0.000136044	86.803	VK(1)YSQEPGNPTK	3	2.7397	1	1.123	0.827	0.803	0.916	1.209	1.121	1.179	0.27824
Zm00001d031611_P006	124	K	ribosomal protein L17c GN= rpl17c	---	1	0.000261267	49.036	GLDVDNLYVSHIQVNQAQK(1)QR	3	-0.3054	1
Zm00001d031611_P006	12	K	ribosomal protein L17c GN= rpl17c	---	1	2.00828e-08	112.44	YSQEPGNPTK(1)SAK	3	-0.28668	1	0.822	0.792	0.685	1.14	1.237	1.324	1.61	0.0024792
Zm00001d031611_P006	42	K	ribosomal protein L17c GN= rpl17c	---	1	0.00955839	67.334	LSLTK(1)AK	2	-1.2145	2	0.8	0.707	0.755	1.198	1.284	1.255	1.652	0.00025826
Zm00001d031611_P006	159	K	ribosomal protein L17c GN= rpl17c	---	1	0.00388908	48.568	K(1)EADNIVAAR	2	1.054	1	1.111	1.008	0.87	0.924	0.962	1.126	1.008	0.92794
Zm00001d031611_P006	54	K	ribosomal protein L17c GN= rpl17c	---	1	1.98929e-05	85.287	YLEDVIAHK(1)QAIPFR	3	0.57238	1
Zm00001d031674_P002	381	K	Glycine--tRNA ligase mitochondrial 1	---	1	0.0217485	55.112	DVVITK(1)K	2	-1.3146	1
Zm00001d031727_P003	90	K	Sorbitol dehydrogenase	---	1	0.00619324	40.154	VDVK(1)PLITHR	3	-0.63135	1	0.964	0.903	0.855	0.984	1.058	1.236	1.204	0.073436
Zm00001d031740_P001	8	K	Activator of 90 kDa heat shock protein ATPase	---	1	0.0240882	52.716	YGEGDK(1)R	2	-0.071184	1	0.808	0.908	0.859	0.979	1.178	1.267	1.33	0.028725
Zm00001d031749_P003	471	K	Pyridoxal phosphate (PLP)-dependent transferases superfamily protein	---	1	0.0171	48.981	K(1)SVLEIER	2	-0.88357	2	1.214	1.144	1.128	0.801	0.848	0.865	0.721	0.00053545
Zm00001d031749_P003	470	K	Pyridoxal phosphate (PLP)-dependent transferases superfamily protein	---	1	1.61438e-14	128.74	VATATAEQSGDGVVAK(1)K	3	0.61267	1	0.997	1.328	1.235	0.741	0.731	0.969	0.686	0.039518
Zm00001d031825_P004	7	K	ATP synthase subunit d mitochondrial	---	1	0.00684317	66.19	K(1)VVDAAVK	2	-0.13413	3
Zm00001d031825_P004	101	K	ATP synthase subunit d mitochondrial	---	1	3.04265e-06	103.91	YVDTVTPQYK(1)PK	3	-0.33	1	0.994	0.916	0.805	0.999	1.138	1.148	1.21	0.064837
Zm00001d031825_P004	36	K	ATP synthase subunit d mitochondrial	---	1	0.0120001	69.812	K(1)EFAALR	2	-2.1686	1	1.153	1.065	0.932	0.844	1	1.006	0.905	0.305
Zm00001d031825_P004	75	K	ATP synthase subunit d mitochondrial	---	1	0.00416899	47.712	GIGSK(1)VVDMYK	2	0.20849	1	1.007	0.94	0.959	0.982	0.966	1.147	1.065	0.35962
Zm00001d031825_P004	116	K	ATP synthase subunit d mitochondrial	---	1	0.00464329	64.654	EAEK(1)EHQK	3	1.2571	1	1.044	1.12	1.055	0.932	0.956	0.893	0.864	0.0078012
Zm00001d031825_P004	14	K	ATP synthase subunit d mitochondrial	---	1	0.00452008	52.576	VVDAAVK(1)AGR	2	0.56862	4	1.009	0.81	0.905	1.059	1.13	1.088	1.203	0.046423
Zm00001d031825_P004	120	K	ATP synthase subunit d mitochondrial	---	1	0.00364081	69.812	EHQK(1)ESER	3	-1.3826	1	1.286	0.743	0.998	0.977	1.31	0.685	0.982	0.91464
Zm00001d031908_P001	55	K	Superoxide dismutase [Cu-Zn]	---	1	0.00506369	87.323	K(1)AVAVLK	2	-0.57501	2	0.921	0.741	0.803	1.124	1.222	1.19	1.434	0.0058958
Zm00001d031939_P001	58	K	40S ribosomal protein S25-2	---	1	0.0002594	78.324	YK(1)QITPSILSER	3	-0.099653	1	0.805	0.546	1.138	1.303	1.491	0.718	1.411	0.33044
Zm00001d031939_P001	56	K	40S ribosomal protein S25-2	---	1	0.00166709	72.928	LLSEVPK(1)YK	2	-1.3551	1
Zm00001d031939_P001	35	K	40S ribosomal protein S25-2	---	1	2.31316e-07	97.502	EK(1)VNNAVLFDQATYDK	3	1.458	1	0.997	0.681	0.696	1.072	1.204	1.35	1.527	0.036276
Zm00001d031939_P001	16	K	40S ribosomal protein S25-2	---	0.996263	0.00301677	51.03	APPPSSK(0.004)PAK(0.996)SGGGK	3	-0.18173	1	0.932	0.823	0.708	1.132	1.101	1.304	1.436	0.0184813
Zm00001d031939_P001	13	K	40S ribosomal protein S25-2	---	1	0.0105917	40.496	APPPSSK(1)PAK	2	1.085	1	1.195	0.756	0.887	0.991	1.141	1.03	1.114	0.42546
Zm00001d031957_P001	154	K	60S ribosomal protein L10a-1	---	1	0.00592835	71.614	ATVK(1)FQLK	2	-0.7714	2
Zm00001d031957_P001	62	K	60S ribosomal protein L10a-1	---	1	0.000613887	54.103	MK(1)VCMLGDAQHVEEAEK	3	-1.1511	1	0.872	0.653		0.679	1.073	1.723	1.519	0.39792
Zm00001d031957_P001	52	K	60S ribosomal protein L10a-1	---	1	0.0025146	46.88	FSGSVK(1)LPHIPR	3	0.40364	1
Zm00001d031957_P001	20	K	60S ribosomal protein L10a-1	---	1	3.57287e-05	94.023	DAISQIVGDAK(1)EK	3	1.5377	1
Zm00001d031957_P001	150	K	60S ribosomal protein L10a-1	---	1	0.000210714	91.961	VNETK(1)ATVK	3	0.18443	3	0.833	0.757	0.865	1.191	1.092	1.263	1.444	0.0031761
Zm00001d031957_P001	131	K	60S ribosomal protein L10a-1	---	1	3.91535e-10	108.18	AGK(1)FPTLVTHQESLESK	3	-0.72995	1	0.709	0.72	0.823	1.032	1.28	1.436	1.664	0.0095772
Zm00001d031957_P001	116	K	60S ribosomal protein L10a-1	---	1	2.96039e-06	90.707	YHAFLASEAIIK(1)QIPR	3	0.078206	1	1.053	0.659	0.798	1.115	1.216	1.159	1.39	0.065839
Zm00001d031957_P001	104	K	60S ribosomal protein L10a-1	---	1	1.63607e-08	114.7	K(1)YHAFLASEAIIK	3	-0.70406	1	1.009	0.731	0.856	1.084	1.113	1.207	1.311	0.047441
Zm00001d031957_P001	194	K	60S ribosomal protein L10a-1	---	1	0.0150423	64.567	K(1)NWQNVR	2	-2.2395	2	0.813	0.76	0.728	1.171	1.271	1.257	1.608	0.0003204
Zm00001d032049_P003	56	K	12-oxo-phytodienoic acid reductase7 peroxisomal GN= opr7	---	1	0.00735877	45.158	K(1)VVDAVHAK	3	0.83685	1
Zm00001d032070_P001	22	K	Histone H2B	---	1	1.91133e-16	130.27	KPAEEEPAAEK(1)TTAGK	3	0.57552	3	0.961	0.905	0.751	1.136	1.061	1.186	1.293	0.032184
Zm00001d032070_P001	12	K	Histone H2B	---	1	0.000809244	58.17	K(1)PAEEEPAAEK	3	-0.50747	1	0.869	0.924	0.923	0.959	1.083	1.242	1.209	0.075436
Zm00001d032165_P011	23	K	Defective in cullin neddylation protein	---	1	0.0141512	68.485	AGLK(1)ALR	2	-1.534	1	0.986	0.856	0.847	0.934	1.18	1.197	1.231	0.095937
Zm00001d032181_P002	28	K	60S ribosomal protein L34-3	---	1	0.00050187	59.227	TPGGK(1)LVYQYTK	3	0.92827	1	1.079	0.72	0.961	1.106	1.022	1.112	1.174	0.23194
Zm00001d032231_P002	248	K	14-3-3-like protein GF14 nu	---	1	2.17137e-05	96.745	EAPK(1)GEAGDGQ	2	0.43551	1	0.789	0.867	1.115	0.961	1.179	1.088	1.165	0.25032
Zm00001d032257_P002	86	K	Aminoaldehyde dehydrogenase 1b	---	1	0.0127995	42.835	AIAAK(1)VIER	2	-0.51334	1	0.932	0.8	0.972	1.259	0.952	1.084	1.219	0.123856
Zm00001d032353_P001	171	K	blue-light receptor phototropin 2 GN= phot2	---	1	0.0277279	51.864	DAVK(1)TGR	2	-0.49813	1	0.629	0.5	0.594	1.208	1.595	1.474	2.482	0.00108345
Zm00001d032423_P001	42	K	dormancy associated1 lower expression overcomes tiller repression of tb1 in certain maize lines GN= drm1	---	1	0.00361186	59.908	DADGGSYK(1)R	2	-1.4291	1	1.711	1.856	1.57	0.276	0.268	0.319	0.168	1.8015e-05
Zm00001d032442_P008	87	K	Cytochrome b5 isoform E	---	1	1.13282e-06	97.45	YHIGQIDASTIPAK(1)R	3	0.29351	1	0.866	0.742	0.787	1.093	1.403	1.11	1.506	0.0119229
Zm00001d032465_P001	58	K	SH3 domain-containing protein 2	---	1	0.0133943	55.504	AAK(1)HFQR	3	0.45161	1
Zm00001d032531_P004	91	K	Membrane steroid-binding protein 1	---	1	0.00828528	79.474	FMSK(1)YVK	2	-0.96374	1
Zm00001d032531_P004	94	K	Membrane steroid-binding protein 1	---	1	0.0226424	45.022	YVK(1)VGTVK	2	-0.25837	1
Zm00001d032531_P004	18	K	Membrane steroid-binding protein 1	---	1	0.00951237	60.436	K(1)PLLMAIK	2	1.255	1
Zm00001d032695_P001	239	K	Malate dehydrogenase%2C cytoplasmic	---	1	5.81904e-18	137.32	K(1)FSSALSAASSACDHIR	3	-0.52988	1	0.573	0.889	0.689	1.105	1.131	1.614	1.79	0.029999
Zm00001d032695_P001	236	K	Malate dehydrogenase%2C cytoplasmic	---	1	8.46235e-07	127.12	GAAIIK(1)AR	2	0.51007	2	0.709	0.73	0.864	1.39	1.023	1.284	1.605	0.0132759
Zm00001d032695_P001	311	K	Malate dehydrogenase%2C cytoplasmic	---	1	0.000642189	60.55	K(1)MDATAQELTEEK	3	0.17399	3	0.833	1.002	0.782	1.181	1.11	1.091	1.292	0.028701
Zm00001d032695_P001	150	K	Malate dehydrogenase%2C cytoplasmic	---	1	2.57337e-06	91.657	EFAPSIPEK(1)NVTCLTR	3	0.73864	1	0.953	0.829	0.741	1.088	1.185	1.203	1.378	0.0148568
Zm00001d032695_P001	207	K	Malate dehydrogenase%2C cytoplasmic	---	1	0.00123274	76.228	TSTGEK(1)PVR	2	0.49012	2	0.759	0.754	0.804	1.205	1.274	1.204	1.59	7.7193e-05
Zm00001d032695_P001	104	K	Malate dehydrogenase%2C cytoplasmic	---	0.985399	0.000734171	66.004	K(0.015)DVMSK(0.985)NVSIYK	3	0.26156	1	0.922	0.87	0.792	1.029	1.191	1.196	1.322	0.0137166
Zm00001d032775_P001	34	K	Eukaryotic translation initiation factor isoform 4E	---	1	0.00208706	97.071	GPHK(1)LHR	3	-2.1331	1	0.892	0.953	0.85	0.974	1.189	1.143	1.227	0.043801
Zm00001d032859_P006	321	K	Cell division control protein 48 homolog D	---	1	0.0147849	42.976	REK(1)TNGEVER	3	0.099002	1	0.681	0.646	0.736	1.298	1.506	1.132	1.908	0.0021205
Zm00001d032950_P003	260	K	GDP-mannose 35-epimerase	---	1	0.0265195	52.937	LTK(1)SDFR	2	0.0338	1	0.777	0.576	0.681	1.316	1.421	1.229	1.95	0.002197
Zm00001d032950_P003	291	K	GDP-mannose 35-epimerase	---	1	0.000239699	61.409	K(1)LPIHHIPGPEGVR	4	-0.91036	1	0.975	0.961	0.746	0.965	1.167	1.186	1.237	0.119442
Zm00001d032950_P003	212	K	GDP-mannose 35-epimerase	---	1	0.00257187	42.947	FHNIYGPFGTWK(1)GGR	3	0.32432	1
Zm00001d032950_P003	225	K	GDP-mannose 35-epimerase	---	1	0.00652506	67.334	K(1)AQTSTER	2	-0.13329	1	0.569	0.397	0.35	1.466	1.733	1.486	3.56	0.00114405
Zm00001d033108_P010	96	K	Lysine--tRNA ligase cytoplasmic	---	1	0.00117738	45.873	ALDSLK(1)ATGVNPYPHK	3	-0.56886	1	0.826	0.809	0.678	1.057	1.244	1.386	1.594	0.0099554
Zm00001d033108_P010	186	K	Lysine--tRNA ligase cytoplasmic	---	1	0.00508007	82.913	YHSGVK(1)R	3	-0.97142	1
Zm00001d033128_P001	73	K	60S ribosomal protein L10-3	---	1	5.09545e-05	100.88	IACNK(1)YMTK	2	-0.79748	1	0.852	0.786	0.804	1.151	1.205	1.201	1.457	0.000180817
Zm00001d033128_P001	38	K	60S ribosomal protein L10-3	---	1	0.0104953	58.433	IYDVGMK(1)R	2	2.2774	2	0.888	0.76	0.906	1.147	1.128	1.17	1.349	0.0059015
Zm00001d033128_P001	197	K	60S ribosomal protein L10-3	---	1	7.96432e-10	112.02	IVPDGVNAK(1)LLGNHGR	3	-0.17765	2	1.078	0.751	1.14	0.891	0.909	1.231	1.021	0.88528
Zm00001d033128_P001	29	K	60S ribosomal protein L10-3	---	1	0.0059631	71.501	GVPDPK(1)IR	2	-0.074069	2	0.954	0.79	0.869	1.116	1.136	1.135	1.296	0.040903
Zm00001d033128_P001	140	K	60S ribosomal protein L10-3	---	1	6.82844e-05	85.469	CK(1)DNNAAHASEALR	3	-0.16332	1	0.77	0.701	0.515	0.936	1.586	1.492	2.021	0.028416
Zm00001d033128_P001	182	K	60S ribosomal protein L10-3	---	1	0.00764773	81.296	ADYLK(1)YK	2	-0.24209	2	0.865	0.746	0.807	1.156	1.161	1.265	1.481	0.0016153
Zm00001d033128_P001	77	K	60S ribosomal protein L10-3	---	1	0.00684207	68.657	YMTK(1)SAGK	2	1.1092	2	0.918	0.943	1.003	0.987	1.104	1.045	1.095	0.095718
Zm00001d033128_P001	81	K	60S ribosomal protein L10-3	---	1	3.63196e-07	112.83	SAGK(1)DAFHLR	3	1.1134	2	0.839	0.733	0.79	1.074	1.296	1.267	1.54	0.0037448
Zm00001d033174_P001	103	K	Golgi associated protein homolog GN= gap1	---	1	0.00017951	71.879	K(1)YIYTIDDDCFVAK	3	2.4703	1	0.94	0.703	0.593	0.985	1.281	1.498	1.683	0.044781
Zm00001d033174_P001	59	K	Golgi associated protein homolog GN= gap1	---	1	0.000989354	49.595	TIK(1)VPEGFDYELYNR	3	0.081813	1	0.89		0.753	1.111	1.219	1.026	1.362	0.04064
Zm00001d033174_P001	325	K	Golgi associated protein homolog GN= gap1	---	1	7.08163e-05	92.19	EK(1)LGTIDPYFVK	2	-1.5744	2	0.608	0.707	0.701	1.239	1.314	1.431	1.976	0.00044482
Zm00001d033174_P001	101	K	Golgi associated protein homolog GN= gap1	---	1	0.0014928	69.825	CFGYMVSK(1)K	3	-0.14244	1	0.915	0.75	0.801	1.242	1.205	1.087	1.433	0.0070356
Zm00001d033174_P001	88	K	Golgi associated protein homolog GN= gap1	---	1	0.00025084	71.268	ASCISFK(1)DSACR	3	-1.4667	3	0.622	0.805	0.713	1.226	1.323	1.311	1.804	0.00160416
Zm00001d033174_P001	121	K	Golgi associated protein homolog GN= gap1	---	1	3.06291e-12	119.92	DPSGK(1)DINALEQHIK	4	-0.20287	3	0.837	0.793	0.726	1.097	1.365	1.183	1.547	0.0047242
Zm00001d033174_P001	313	K	Golgi associated protein homolog GN= gap1	---	1	3.30795e-05	69.979	DCDTVQK(1)CYIYLSGQVK	3	-0.89358	1	0.718	0.787	0.609	1.262	1.416	1.209	1.839	0.0023003
Zm00001d033210_P003	38	K	Chaperone protein dnaJ 3	---	1	0.000842703	74.173	AAIK(1)NHPDK	3	0.6787	1	0.74	0.646	0.646	1.127	1.308	1.534	1.953	0.0026615
Zm00001d033210_P003	43	K	Chaperone protein dnaJ 3	---	1	2.98536e-06	102.87	NHPDK(1)GGDPEK	3	-0.57932	1	0.734	0.602	0.441	1.387	1.443	1.392	2.376	0.027024
Zm00001d033291_P003	78	K	Probable WRKY transcription factor 74	---	1	0.0181738	62.717	ILYGK(1)FK	2	3.6352	1	0.898	0.717	0.82	1.19	1.124	1.251	1.464	0.0060202
Zm00001d033480_P002	135	K	5-methyltetrahydropteroyltriglutamate--homocysteine methyltransferase	---	1	8.04328e-09	116.19	FTYASHK(1)AVSEYK	3	-0.53442	2	1.185	0.751	0.837	0.951	1.028	1.248	1.164	0.36082
Zm00001d033480_P002	141	K	5-methyltetrahydropteroyltriglutamate--homocysteine methyltransferase	---	1	6.93707e-05	97.734	AVSEYK(1)EAK	3	-0.54286	2	0.944	0.844	0.808	1.078	1.182	1.144	1.311	0.0070649
Zm00001d033480_P002	272	K	5-methyltetrahydropteroyltriglutamate--homocysteine methyltransferase	---	1	0.00176417	72.2	GAK(1)TLDLIR	2	0.37632	3	0.921	0.866	0.837	1.082	1.131	1.164	1.287	0.00198141
Zm00001d033480_P002	472	K	5-methyltetrahydropteroyltriglutamate--homocysteine methyltransferase	---	1	0.00419568	77.662	EEISK(1)VVK	2	-0.98894	2	0.999	0.891	0.836	0.934	1.194	1.145	1.201	0.122124
Zm00001d033558_P001	297	K	Tetratricopeptide repeat (TPR)-like superfamily protein	---	1	0.000387947	82.645	GHIDSAK(1)ER	3	2.205	1	0.837	0.639	0.826	1.273	1.321	1.104	1.606	0.0098552
Zm00001d033559_P001	10	K	Costars family protein	---	1	7.1477e-06	119.29	LK(1)EEIHR	3	0.40321	2	0.931	0.822	0.865	0.996	1.153	1.232	1.291	0.025044
Zm00001d033623_P008	529	K	Lipoxygenase	---	1	0.0180274	60.358	ALAAFK(1)R	2	-1.419	1	0.639	0.57	0.577	1.325	1.446	1.443	2.359	4.4788e-05
Zm00001d033649_P009	20	K	Beta-glucosidase 44	---	1	0.000676215	57.175	VK(1)HWFTFNEPR	3	0.086506	1	0.619	0.78	1.241	0.957	1.442	0.962	1.273	0.34086
Zm00001d033850_P013	24	K	alpha tubulin1 mRNA expressed primarily in root tips and pollen GN= tua1	---	1	3.19771e-31	142.79	TIGGGDDAFNTFFSETGAGK(1)HVPR	3	0.16721	1
Zm00001d033850_P013	127	K	alpha tubulin1 mRNA expressed primarily in root tips and pollen GN= tua1	---	1	0.000468869	103.55	LSVDYGK(1)K	3	0.37934	6	0.602	0.579	0.606	1.343	1.382	1.488	2.358	1.70956e-05
Zm00001d033850_P013	358	K	alpha tubulin1 mRNA expressed primarily in root tips and pollen GN= tua1	---	1	3.25309e-06	102.4	IDHK(1)FDLMYAK	3	2.9029	2	0.719	0.778	0.679	1.17	1.387	1.268	1.758	0.00086341
Zm00001d033850_P013	290	K	alpha tubulin1 mRNA expressed primarily in root tips and pollen GN= tua1	---	1	7.58723e-10	112.34	GDVVPK(1)DVNAAVATIK	3	-1.6833	1	0.64	0.619	0.69	1.335	1.491	1.226	2.079	0.00036055
Zm00001d033850_P013	365	K	alpha tubulin1 mRNA expressed primarily in root tips and pollen GN= tua1	---	1	0.0107773	57.859	FDLMYAK(1)R	2	-0.65523	3	0.777	0.637	0.721	1.202	1.373	1.289	1.81	0.00102107
Zm00001d033850_P013	60	K	alpha tubulin1 mRNA expressed primarily in root tips and pollen GN= tua1	---	1	2.38347e-22	132.83	QLFHPEQLISGK(1)EDAANNFAR	3	1.9186	2	0.679	0.784	0.642	1.075	1.309	1.511	1.85	0.0061391
Zm00001d033850_P013	300	K	alpha tubulin1 mRNA expressed primarily in root tips and pollen GN= tua1	---	1	0.000206461	66.004	DVNAAVATIK(1)TK	3	0.74092	1	0.958	0.763	0.622	1.334	1.172	1.15	1.56	0.026261
Zm00001d033925_P001	60	K	cystathionine beta synthase domain protein1 single-copy sequence in Adh1-F region, homoeologous to exons of rice cDNA GN= cbs1	---	1	1.67582e-08	109.44	GFETATVADVLK(1)SK	3	0.025295	2	0.868	0.754	0.827	1.348	1.135	1.069	1.45	0.0103415
Zm00001d033925_P001	198	K	cystathionine beta synthase domain protein1 single-copy sequence in Adh1-F region, homoeologous to exons of rice cDNA GN= cbs1	---	1	0.00546014	85.813	K(1)IIVQGR	2	-0.66899	2	0.911	0.868	0.97	1.021	1.078	1.152	1.183	0.024237
Zm00001d033925_P001	210	K	cystathionine beta synthase domain protein1 single-copy sequence in Adh1-F region, homoeologous to exons of rice cDNA GN= cbs1	---	1	9.90897e-05	86.944	STK(1)VGDIMTEENK	3	-0.048711	1	1.108	0.935	0.778	1.092	1.077	1.01	1.127	0.28528
Zm00001d033931_P006	206	K	Alcohol dehydrogenase 1	---	0.999993	0.000771635	76.759	TLK(1)GTFFGNYKPR	3	0.031488	1	0.903	0.706	0.805	1.128	1.251	1.206	1.485	0.0066449
Zm00001d033931_P006	18	K	Alcohol dehydrogenase 1	---	1	0.00126338	63.694	GVMIADGK(1)SR	2	-0.2324	2	0.952	0.793	0.784	1.022	1.079	1.369	1.372	0.04652
Zm00001d034015_P001	407	K	exoglucanase1 genomic and cDNA clones GN= exg1	---	1	0.0195297	40.058	K(1)SLVLLK	2	-2.1469	1
Zm00001d034015_P001	146	K	exoglucanase1 genomic and cDNA clones GN= exg1	---	1	0.0164259	41.652	DPDLVK(1)R	2	-0.63965	1
Zm00001d034015_P001	30	K	exoglucanase1 genomic and cDNA clones GN= exg1	---	0.969195	0.0133815	43.306	YK(0.031)DPK(0.969)QPVAVR	3	-0.33234	1	0.69	0.729	0.61	1.329	1.332	1.311	1.958	0.0061004
Zm00001d034059_P007	168	K	60S ribosomal protein L13a-1	---	1	0.00613605	70.942	AEK(1)AAEEK	2	-0.13454	2	1.01	0.841	0.871	1.079	1.042	1.157	1.204	0.042422
Zm00001d034072_P001	117	K	UDP-glucose 6-dehydrogenase	---	1	0.000232258	77.062	MIADVSK(1)SDK	2	-0.75505	5	0.687	0.627	0.617	1.303	1.334	1.432	2.107	7.5139e-05
Zm00001d034072_P001	138	K	UDP-glucose 6-dehydrogenase	---	1	0.000136461	74.789	TAEAIEK(1)ILTHNSK	3	-0.51958	1	0.811	0.766	0.789	1.201	1.294	1.14	1.536	0.00044173
Zm00001d034072_P001	306	K	UDP-glucose 6-dehydrogenase	---	1	0.00193339	89.08	INDYQK(1)SR	2	-0.35032	3	0.604	0.53	0.572	1.345	1.489	1.46	2.517	4.3447e-05
Zm00001d034072_P001	90	K	UDP-glucose 6-dehydrogenase	---	1	0.000182426	61.096	HVAEADIIFVSVNTPTK(1)TR	3	-0.40655	1
Zm00001d034072_P001	453	K	UDP-glucose 6-dehydrogenase	---	1	7.39311e-14	141.1	NIVDSEK(1)LR	2	-1.0953	4	0.641	0.611	0.637	1.35	1.373	1.388	2.176	6.9445e-07
Zm00001d034072_P001	120	K	UDP-glucose 6-dehydrogenase	---	1	0.00345423	81.017	SDK(1)IVVEK	3	0.13577	4	0.69	0.536	0.662	1.344	1.342	1.426	2.178	0.00062458
Zm00001d034072_P001	335	K	UDP-glucose 6-dehydrogenase	---	1	0.0117543	70.256	K(1)DTGDTR	2	0.18869	2	0.558	0.664	0.495	1.388	1.46	1.436	2.495	0.00044051
Zm00001d034072_P001	185	K	UDP-glucose 6-dehydrogenase	---	1	0.00256577	100.19	K(1)AVQALK	2	-0.37541	2	0.66	0.767	0.791	1.275	1.261	1.246	1.705	0.0108376
Zm00001d034072_P001	131	K	UDP-glucose 6-dehydrogenase	---	1	1.92508e-11	121.24	STVPVK(1)TAEAIEK	3	0.044109	1	0.95	0.715	0.711	1.107	1.265	1.252	1.525	0.0148594
Zm00001d034072_P001	350	K	UDP-glucose 6-dehydrogenase	---	1	1.54937e-05	87.647	ETPAIDVCK(1)GLLGDK	3	-1.7379	2	0.782	0.762	0.652	1.184	1.301	1.319	1.732	0.00113575
Zm00001d034072_P001	324	K	UDP-glucose 6-dehydrogenase	---	1	0.000223575	77.185	VVSSMFNTVAGK(1)K	3	-0.19552	1	0.794	0.685	0.644	1.301	1.138	1.437	1.826	0.0028039
Zm00001d034072_P001	300	K	UDP-glucose 6-dehydrogenase	---	1	2.68938e-05	93.096	QVIK(1)INDYQK	3	-0.35736	2
Zm00001d034256_P004	24	K	phosphohexose isomerase1 electrophoretic mobility GN= phi1	---	1	2.42821e-05	82.651	ALQAHVGAIQK(1)THLR	4	-1.5053	2
Zm00001d034256_P004	72	K	phosphohexose isomerase1 electrophoretic mobility GN= phi1	---	1	0.0282879	41.427	LADAAK(1)LK	2	-0.068809	1	0.933	0.826	0.959	1.083	1.102	1.097	1.208	0.053965
Zm00001d034256_P004	519	K	phosphohexose isomerase1 electrophoretic mobility GN= phi1	---	1	0.0164262	56.721	K(1)QLHGTR	3	-0.53083	1	1.108	0.763	0.876	1.076	1.117	1.061	1.185	0.24126
Zm00001d034356_P001	191	K	glutathione transferase5 cDNA, safener-induced GN= gst5	---	1	0.0287522	48.115	LAAWAK(1)R	2	0.43846	1
Zm00001d034356_P001	121	K	glutathione transferase5 cDNA, safener-induced GN= gst5	---	1	0.000649263	72.34	LK(1)GDGQAQAR	2	-2.1816	2	0.902	0.912	0.712	1.057	1.264	1.153	1.375	0.028221
Zm00001d034356_P001	43	K	glutathione transferase5 cDNA, safener-induced GN= gst5	---	1	0.0123497	57.174	NK(1)SELLLR	2	-0.022826	1	0.965	0.952	0.761	1.023	1.069	1.231	1.241	0.083277
Zm00001d034420_P008	260	K	Glutamate dehydrogenase	---	1	0.00202319	61.593	HSAENK(1)GIK	3	-0.35064	1
Zm00001d034420_P008	302	K	Glutamate dehydrogenase	---	1	0.00552988	73.435	DNANDIK(1)AK	2	0.79726	1
Zm00001d034420_P008	25	K	Glutamate dehydrogenase	---	1	0.00180018	58.172	LEK(1)SLLIPFR	2	-0.33584	1
Zm00001d034420_P008	11	K	Glutamate dehydrogenase	---	1	0.00285122	100.19	NFK(1)QAAK	2	-0.37958	2	0.84	0.762	0.751	1.136	1.238	1.273	1.55	0.00087525
Zm00001d034429_P005	94	K	PITH domain-containing protein	---	1	0.0217688	45.972	YVK(1)FQNVR	2	-0.90775	1	0.724	0.75	0.86	1.122	1.433	1.11	1.57	0.0105392
Zm00001d034429_P005	53	K	PITH domain-containing protein	---	1	0.00451283	76.228	TVK(1)LFSNK	2	-0.11041	1
Zm00001d034505_P004	4	K	Vesicle-associated membrane protein 722	---	1	0.0232645	56.258	VK(1)EDFTK	2	0.81943	2	0.83	0.699	0.856	1.179	1.18	1.257	1.516	0.0032233
Zm00001d034505_P004	53	K	Vesicle-associated membrane protein 722	---	1	0.0019321	70.942	VK(1)AQVSEVK	2	-0.45036	1	0.909	0.971	0.749	1.114	1.192	1.066	1.283	0.039675
Zm00001d034550_P001	169	K	40S ribosomal protein S2-1	---	1	0.000187165	86.803	VTGK(1)CGSVTVR	2	-0.7357	1	0.885	0.861	0.734	1.155	1.197	1.168	1.419	0.0039752
Zm00001d034550_P001	127	K	40S ribosomal protein S2-1	---	1	0.00137672	62.528	CAK(1)EVATAIR	2	-0.57832	1	0.897	0.831	0.835	1.151	1.123	1.164	1.341	0.00039808
Zm00001d034550_P001	165	K	40S ribosomal protein S2-1	---	1	0.00013287	76.358	IGQPHTVPCK(1)VTGK	3	-0.08702	1	0.899	0.685	0.692	1.275	1.169	1.28	1.636	0.005976
Zm00001d034550_P001	48	K	40S ribosomal protein S2-1	---	1	0.00200932	70.363	WVPVTK(1)LGR	2	-0.38768	1	0.995	0.912	0.79	1.132	1.042	1.13	1.225	0.046516
Zm00001d034550_P001	96	K	40S ribosomal protein S2-1	---	1	0.0100023	45.653	ITPVQK(1)QTR	2	-0.56851	2	0.915	0.766	0.823	1.116	1.224	1.156	1.396	0.0044953
Zm00001d034550_P001	213	K	40S ribosomal protein S2-1	---	1	0.000288276	70.728	GSTK(1)TLGNFVK	3	-2.1525	1	1.078	0.691	0.809	1.087	1.149	1.186	1.327	0.086679
Zm00001d034602_P006	397	K	brown midrib2 brown pigmentation in the leaf midrib and tissues accumulate reduced levels of lignin GN= bm2	---	1	0.00332501	43.897	AYLEFFCAK(1)EK	3	-1.3701	1
Zm00001d034602_P006	488	K	brown midrib2 brown pigmentation in the leaf midrib and tissues accumulate reduced levels of lignin GN= bm2	---	1	0.0047624	64.265	ELLEK(1)VQK	3	-1.4568	3
Zm00001d034602_P006	194	K	brown midrib2 brown pigmentation in the leaf midrib and tissues accumulate reduced levels of lignin GN= bm2	---	1	0.00406104	76.228	K(1)ILATGIK	2	1.5356	1	0.936	0.773	0.792	1.086	1.277	1.136	1.399	0.0119595
Zm00001d034638_P002	54	K	ras-related protein ARA-3 GN= ara3	---	1	0.000688144	52.93	AVPTSK(1)GQALADEYGIK	3	0.068567	1	1.028	0.822	0.873	1.131	0.98	1.166	1.203	0.094484
Zm00001d034638_P002	47	K	ras-related protein ARA-3 GN= ara3	---	1	0.0149927	51.528	ADMDESK(1)R	2	0.7736	1
Zm00001d034644_P001	108	K	actin depolymerizing factor3 leaf cDNA similar to vertebrate actin polymerization/depolymerization factors, not expressed in pollen GN= adf3	---	1	2.22029e-06	104.22	MLYASSNQK(1)FK	3	1.0957	2	0.946	0.873	0.857	1.013	1.144	1.167	1.242	0.0158006
Zm00001d034644_P001	38	K	actin depolymerizing factor3 leaf cDNA similar to vertebrate actin polymerization/depolymerization factors, not expressed in pollen GN= adf3	---	1	3.16027e-15	134.88	FK(1)EIVVDQVGDR	2	-0.40896	3	0.899	0.812	0.879	1.074	1.164	1.171	1.316	0.0027176
Zm00001d034644_P001	23	K	actin depolymerizing factor3 leaf cDNA similar to vertebrate actin polymerization/depolymerization factors, not expressed in pollen GN= adf3	---	1	0.00637298	67.881	FGELQSK(1)R	2	-1.4565	2	0.874	0.827	0.829	1.087	1.137	1.245	1.371	0.0019977
Zm00001d034644_P001	99	K	actin depolymerizing factor3 leaf cDNA similar to vertebrate actin polymerization/depolymerization factors, not expressed in pollen GN= adf3	---	1	5.51758e-06	98.407	SK(1)MLYASSNQK	3	-0.097484	2
Zm00001d034760_P001	146	K	ferredoxin3 ubiquitous, cDNA clone, gene specific probe, amino acid sequence GN= fdx3	---	1	0.000147265	66.989	SDCVIHTHK(1)EGDLY	3	-0.23696	1	0.721	0.818	0.718	1.149	1.205	1.389	1.658	0.0021009
Zm00001d034768_P006	41	K	Glycine-rich RNA-binding protein RZ1A	---	1	0.0101816	45.307	VVLDK(1)FSGR	2	2.3517	1
Zm00001d034776_P006	570	K	Elongation factor 2	---	1	0.000144359	90.15	ETVLEK(1)SCR	3	0.55865	4	0.724	0.767	0.77	1.221	1.306	1.213	1.654	8.1546e-05
Zm00001d034776_P006	502	K	Elongation factor 2	---	1	0.00261504	45.28	VASDLPK(1)LVEGLK	3	-0.30128	1				1.125	0.644	1.231
Zm00001d034776_P006	578	K	Elongation factor 2	---	1	0.00040492	82.287	TVMSK(1)SPNK	2	-0.81239	4	0.76	0.75	0.781	1.133	1.238	1.338	1.619	0.00063752
Zm00001d034776_P006	388	K	Elongation factor 2	---	1	0.00265327	65.535	MIPASDK(1)GR	2	-0.30693	2	0.796	0.827	0.764	1.127	1.256	1.231	1.514	0.00050483
Zm00001d034776_P006	437	K	Elongation factor 2	---	1	0.000113605	109.71	TVIWMGK(1)K	2	0.11582	2	0.788	0.692	0.813	1.188	1.272	1.247	1.617	0.00082455
Zm00001d034776_P006	401	K	Elongation factor 2	---	1	0.000579598	59.418	VFSGK(1)VATGMK	2	-0.69523	4	0.983	0.711	0.916	1.045	1.133	1.213	1.299	0.06618
Zm00001d034776_P006	426	K	Elongation factor 2	---	1	5.62633e-06	112.13	DLYVK(1)SVQR	3	1.0342	4	0.851	0.805	0.665	1.082	1.3	1.298	1.586	0.0086417
Zm00001d034776_P006	582	K	Elongation factor 2	---	1	0.00742187	69.998	SPNK(1)HNR	3	-0.25536	3	0.815	0.727	0.989	1.186	1.106	1.178	1.371	0.025059
Zm00001d034776_P006	309	K	Elongation factor 2	---	1	0.000144359	90.15	ADEK(1)ELIGK	3	-2.7396	4	0.902	0.767	0.809	1.146	1.245	1.131	1.421	0.0033212
Zm00001d034776_P006	279	K	Elongation factor 2	---	1	3.34003e-05	78.814	GFVQFCYEPIK(1)QIIK	3	-0.20816	1
Zm00001d034776_P006	2	K	Elongation factor 2	---	1	0.00231016	68.107	VK(1)FTAEELR	2	-1.5866	2	0.907	0.762	0.705	1.024	1.288	1.315	1.528	0.0180213
Zm00001d034776_P006	470	K	Elongation factor 2	---	1	5.96201e-13	120.63	NATLTNEK(1)ETDACPIR	3	-0.51657	3	0.8	0.833	0.803	1.178	1.24	1.145	1.463	0.000140359
Zm00001d034776_P006	508	K	Elongation factor 2	---	1	0.000283981	113.14	LVEGLK(1)R	2	1.587	2	0.877	0.878	0.784	1.104	1.219	1.137	1.363	0.0028836
Zm00001d034776_P006	267	K	Elongation factor 2	---	1	0.00530936	53.567	NTGSPTCK(1)R	2	0.42985	2	0.707	0.74	0.675	1.307	1.277	1.294	1.828	2.2526e-05
Zm00001d034776_P006	407	K	Elongation factor 2	---	1	0.0202696	47.603	VATGMK(1)VR	2	1.1647	1	0.835	0.691	0.708	1.245	1.348	1.173	1.686	0.00187684
Zm00001d034776_P006	231	K	Elongation factor 2	---	1	0.000911391	59.227	MYASK(1)FGVDETK	3	-0.9587	1	0.94	0.789	0.762	1.097	1.106	1.306	1.409	0.0163759
Zm00001d034776_P006	259	K	Elongation factor 2	---	1	3.79372e-06	102.87	WTTK(1)NTGSPTCK	3	-0.56596	1	0.737	0.737	0.789	1.3	1.269	1.169	1.652	0.00021952
Zm00001d034776_P006	495	K	Elongation factor 2	---	1	2.70215e-06	102.87	VAVQCK(1)VASDLPK	3	-1.1781	2	1.261	0.665	0.792	0.929	1.276	1.076	1.207	0.3625
Zm00001d034776_P006	292	K	Elongation factor 2	---	1	0.0001407	94.692	EK(1)LWPMLQK	2	1.721	1	0.78	0.757	0.734	1.214	1.233	1.282	1.642	3.5903e-05
Zm00001d034790_P001	245	K	40S ribosomal protein S4-3	---	1	0.0017746	56.404	DFAAQAAAK(1)A	2	-0.6672	1	0.94	0.786	0.899	1.125	1.123	1.126	1.285	0.042061
Zm00001d034795_P002	211	K	prohibitin4 cDNA GN= phb4	---	0.996894	0.0176557	41.684	FIVEK(0.997)AEQDK(0.003)R	3	-2.1073	1	0.731	0.647	0.673	1.372	1.209	1.368	1.925	0.00028317
Zm00001d034795_P002	206	K	prohibitin4 cDNA GN= phb4	---	1	0.0231279	56.432	AK(1)FIVEK	2	0.16966	1	0.8	0.664	0.607	1.341	1.187	1.402	1.898	0.0024955
Zm00001d034795_P002	195	K	prohibitin4 cDNA GN= phb4	---	1	2.079e-15	125.73	EFTHAIEAK(1)QVAAQEAER	3	0.35783	1	0.784			0.959	0.883	1.373	1.367
Zm00001d034807_P004	253	K	Late embryogenesis abundant protein group 2	---	1	0.00699988	51.445	GTGYTIK(1)GK	2	0.29968	1	0.861	0.649	0.82	1.137	1.381	1.152	1.575	0.0130578
Zm00001d034807_P004	27	K	Late embryogenesis abundant protein group 2	---	0.793241	5.37526e-05	58.024	DK(0.207)HEDGGDK(0.793)EQGGGGFIDK	4	0.18318	1	0.676	0.581	0.54	1.27	1.517	1.417	2.339	0.00053623
Zm00001d034807_P004	39	K	Late embryogenesis abundant protein group 2	---	1	0.00127112	52.576	VK(1)DFIHDIGEK	3	-0.43673	1	0.648	0.853	0.894	1.2	1.126	1.279	1.505	0.01748
Zm00001d034807_P004	218	K	Late embryogenesis abundant protein group 2	---	1	0.00282526	83.862	IEK(1)QGITR	2	0.068206	1	0.729	0.692	0.797	1.283	1.289	1.21	1.705	0.00031615
Zm00001d034855_P002	36	K	Basic transcription factor 3	---	1	0.01124	56.916	TVTTDDK(1)R	2	-0.11738	1	0.816	0.789	0.671	1.188	1.366	1.17	1.636	0.0031831
Zm00001d034856_P006	321	K	elongation factor TU mitochondrial1 genomic sequence, low copy numberl SSR umc2100 GN= tufm1	---	1	0.000989608	51.566	K(1)ILDHGEAGDNVGLLLR	3	1.0031	1
Zm00001d034865_P001	300	K	Pentatricopeptide repeat-containing protein mitochondrial	---	1	0.00103973	52.527	NK(1)NTALHYAAGYGR	3	-0.88313	1	0.88	0.712	0.706	1.151	1.091	1.46	1.611	0.0145753
Zm00001d035038_P004	245	K	Fructokinase-like 1 chloroplastic	---	1	3.96067e-05	94.767	LLVVTDGDK(1)GCR	3	-2.7518	2	0.834	0.755	0.869	0.9	1.538	1.103	1.441	0.101818
Zm00001d035038_P004	169	K	Fructokinase-like 1 chloroplastic	---	1	2.69626e-06	91.355	AAK(1)AAGVLCSYDPNVR	3	-0.46851	2	1.089	0.839	0.706	0.906	1.296	1.164	1.278	0.20318
Zm00001d035038_P004	295	K	Fructokinase-like 1 chloroplastic	---	1	5.71289e-06	100.22	DDSIFHNEEK(1)LR	3	-0.29399	1	0.878	0.689	0.813	1.305	1.009	1.306	1.521	0.020236
Zm00001d035038_P004	252	K	Fructokinase-like 1 chloroplastic	---	1	0.00306583	99.442	YFTK(1)DFK	2	1.8878	2	0.839	0.782	0.743	1.153	1.24	1.243	1.538	0.00055802
Zm00001d035038_P004	60	K	Fructokinase-like 1 chloroplastic	---	1	1.09439e-07	72.316	APGGAPANVACAIAK(1)LGGSSAFVGK	4	-1.2378	2	1.098	0.772	0.849	0.831	1.2	1.251	1.207	0.33442
Zm00001d035038_P004	110	K	Fructokinase-like 1 chloroplastic	---	1	7.52633e-21	141.54	TALAFVTLK(1)HDGER	3	-0.27418	3	0.888	0.783	0.875	1.026	1.207	1.221	1.357	0.011596
Zm00001d035038_P004	313	K	Fructokinase-like 1 chloroplastic	---	1	0.000283531	74.853	FSNACGAICTTK(1)K	3	1.339	4	0.794	0.83	0.797	1.132	1.098	1.348	1.478	0.0041158
Zm00001d035139_P002	178	K	MA3 domain-containing protein	---	1	0.00135204	45.28	ELGHDGFHCYFVK(1)K	4	-0.59725	1
Zm00001d035156_P008	24	K	Glyceraldehyde-3-phosphate dehydrogenase 2%2C cytosolic	---	1	0.000625807	72.705	DSK(1)TLLFGEK	2	-0.6486	2	0.688	0.747	0.727	1.253	1.324	1.26	1.775	4.1644e-05
Zm00001d035156_P008	31	K	Glyceraldehyde-3-phosphate dehydrogenase 2%2C cytosolic	---	1	4.73249e-05	73.834	TLLFGEK(1)PVTVFGIR	2	-0.68924	2	0.775	0.813	0.68	1.248	1.099	1.385	1.646	0.0043962
Zm00001d035156_P008	218	K	Glyceraldehyde-3-phosphate dehydrogenase 2%2C cytosolic	---	1	0.00100524	74.92	GASYEEIK(1)K	3	0.14707	1	0.83	0.841	0.76	1.061	1.198	1.311	1.469	0.0052406
Zm00001d035156_P008	178	K	Glyceraldehyde-3-phosphate dehydrogenase 2%2C cytosolic	---	1	0.000332282	79.492	AVGK(1)VLPELNGK	3	-1.368	3	0.779	0.618	0.725	1.183	1.427	1.268	1.828	0.002317
Zm00001d035156_P008	257	K	Glyceraldehyde-3-phosphate dehydrogenase 2%2C cytosolic	---	1	1.87985e-15	126.07	SSIFDAK(1)AGIALNDHFIK	3	1.1584	1	0.775	0.91	0.885	1.234	1.273	0.923	1.335	0.068921
Zm00001d035156_P008	210	K	Glyceraldehyde-3-phosphate dehydrogenase 2%2C cytosolic	---	1	5.7638e-08	110.31	IEK(1)GASYEEIKK	4	-0.030445	4	0.936	0.841	0.723	1.04	1.258	1.202	1.4	0.022942
Zm00001d035312_P003	49	K	40S ribosomal protein S29	---	1	0.0134742	55.112	DIGFIK(1)YR	2	-0.54759	1	0.82	0.701	0.809	1.104	1.237	1.329	1.575	0.0035243
Zm00001d035312_P003	43	K	40S ribosomal protein S29	---	1	0.0011519	74.611	SNAK(1)DIGFIK	3	-2.7409	2	0.878	0.663	0.614	1.2	1.39	1.255	1.784	0.0073206
Zm00001d035443_P001	413	K	Putative acetylornithine/succinylornithine aminotransferase family protein	---	1	0.00130417	54.259	AK(1)LSGNPHVR	3	0.98841	1
Zm00001d035637_P001	53	K	uncharacterized protein	---	1	0.0215305	49.833	FVQEHK(1)K	3	0.5058	1	0.702	0.67	0.582	1.209	1.332	1.506	2.071	0.00102105
Zm00001d035689_P001	374	K	cysteine protease5 apoplastic GN= ccp5	---	1	0.0097902	40.724	MASYPTK(1)DH	2	0.65672	1
Zm00001d035722_P009	51	K	Actin-7	---	1	7.35494e-08	77.575	HTGVMVGMGQK(1)DAYVGDEAQSK	4	-0.66012	3	0.803	1.018			0.76	1.42	1.197	0.71814
Zm00001d035722_P009	316	K	Actin-7	---	1	9.89336e-05	76.358	MSK(1)EITSLAPSSMK	3	0.033156	2	0.914	0.754	0.872	1.116	1.244	1.1	1.362	0.0111769
Zm00001d035722_P009	216	K	Actin-7	---	1	0.000144264	63.302	EK(1)LAYIALDYEQELETAK	3	0.22938	1
Zm00001d035722_P009	62	K	Actin-7	---	1	0.000330943	66.004	DAYVGDEAQSK(1)R	2	-0.34714	1	0.653	0.756	0.904	1.29	1.303	1.093	1.594	0.0127557
Zm00001d035722_P009	329	K	Actin-7	---	1	0.000710308	82.417	IK(1)VVAPPER	3	2.214	5	0.935	0.783	0.854	1.1	1.096	1.232	1.333	0.0107779
Zm00001d035722_P009	327	K	Actin-7	---	1	2.32513e-05	95.417	EITSLAPSSMK(1)IK	3	-3.6387	2	0.973	0.725	0.783	0.981	1.294	1.245	1.419	0.047019
Zm00001d035722_P009	114	K	Actin-7	---	1	3.32134e-22	130.02	VAPEEHPVLLTEAPLNPK(1)ANR	4	0.34841	4	0.956	0.564	1.019	0.978	1.171	1.311	1.363	0.17906
Zm00001d036001_P009	159	K	Peroxisomal membrane protein 11C	---	1	0.00046512	81.017	ELK(1)HQELYK	3	-0.80556	1	0.965	0.886	0.827	1.019	1.16	1.143	1.24	0.023523
Zm00001d036024_P005	117	K	aldo/keto reductase AKR1 leaf cDNA csu190, similar to auxin-induced protein GN= akr1	---	1	0.00333756	61.161	AACEASLK(1)R	2	0.18325	1	0.838	0.591	0.811	1.141	1.249	1.369	1.678	0.0128623
Zm00001d036031_P002	104	K	protein phosphatase homolog17 responds to Pi starvation GN= prh17	---	1	0.00708233	51.286	DK(1)AVESLCR	2	0.37508	1	0.753	0.872	0.922	1.103	1.236	1.114	1.356	0.0121785
Zm00001d036031_P002	340	K	protein phosphatase homolog17 responds to Pi starvation GN= prh17	---	1	0.00236554	65.719	DAAANNLK(1)R	2	-0.80209	1	0.844	0.702	0.775	1.139	1.293	1.246	1.585	0.0020987
Zm00001d036151_P001	22	K	Nucleic acid-binding OB-fold-like protein	---	0.999878	0.0172095	42.031	GKNEADDDK(1)R	3	-0.099098	1	0.728	0.641	0.604	1.148	1.396	1.484	2.042	0.00170306
Zm00001d036151_P001	15	K	Nucleic acid-binding OB-fold-like protein	---	0.999962	0.0092276	47.712	GK(1)NEADDDKR	3	0.88198	1	0.593	0.516	0.555	1.501	1.368	1.468	2.606	4.0023e-05
Zm00001d036293_P001	136	K	Caffeoyl-CoA O-methyltransferase1 GN= omt1	---	1	1.5737e-09	101.5	ENYELGLPCIEK(1)AGVAHK	4	-0.18741	2	0.901	0.858	0.789	1.051	1.191	1.21	1.355	0.00682
Zm00001d036293_P001	31	K	Caffeoyl-CoA O-methyltransferase1 GN= omt1	---	1	0.000519763	60.255	HSEVGHK(1)SLLK	4	0.78428	1
Zm00001d036293_P001	57	K	Caffeoyl-CoA O-methyltransferase1 GN= omt1	---	1	0.00700473	51.436	EPESMK(1)ELR	2	-0.69132	2	0.891	0.855	0.834	1.129	1.18	1.111	1.326	0.00043739
Zm00001d036293_P001	142	K	Caffeoyl-CoA O-methyltransferase1 GN= omt1	---	1	0.000103236	83.862	AGVAHK(1)IDFR	3	-0.46431	2
Zm00001d036480_P003	188	K	eukaryotic initiation factor4a GN= eif4a	---	0.989337	0.00965708	47.849	K(0.989)FMNK(0.011)PVR	3	0.36734	1	0.617	0.698	0.693	1.258	1.117	1.617	1.988	0.0043213
Zm00001d036480_P003	17	K	eukaryotic initiation factor4a GN= eif4a	---	1	2.96039e-06	90.707	GIYAYGFEK(1)PSAIQQR	3	-0.66647	1	0.809	0.798	0.894	1.036	1.214	1.248	1.399	0.0080839
Zm00001d036480_P003	331	K	eukaryotic initiation factor4a GN= eif4a	---	1	3.0409e-05	94.791	K(1)GVAINFVTR	2	-1.5311	1	0.811	0.801	0.791	1.139	1.253	1.205	1.497	0.000143943
Zm00001d036480_P003	246	K	eukaryotic initiation factor4a GN= eif4a	---	1	0.00481038	73.499	K(1)VDWLTDK	2	0.63238	1	0.829	0.846	0.784	1.072	1.228	1.24	1.44	0.0022577
Zm00001d036480_P003	81	K	eukaryotic initiation factor4a GN= eif4a	---	1	0.000600815	65.043	ELAQQIEK(1)VMR	2	-1.0858	2
Zm00001d036570_P001	112	K	60S ribosomal protein L27	---	1	0.000314517	106.04	VAACK(1)AAK	2	-3.202	1	0.865	0.858	0.803	1.156	1.219	1.1	1.376	0.00109639
Zm00001d036741_P038	517	K	Isoleucine--tRNA ligase cytoplasmic	---	1	0.000272409	73.435	LSGVK(1)VTDLHR	3	-1.9165	1
Zm00001d036959_P004	216	K	Elongation factor gamma1	---	1	0.00020215	83.045	QAESAPPIPK(1)K	3	1.4845	1
Zm00001d036959_P004	176	K	Elongation factor gamma1	---	1	2.55213e-05	82.59	ILTK(1)TFTSDFPHVER	3	0.27594	1
Zm00001d036959_P004	281	K	Elongation factor gamma1	---	1	0.00364903	50.484	LYSNTK(1)TNFR	2	-0.55686	1	0.631	0.714	0.765	1.299	1.35	1.241	1.844	0.00055982
Zm00001d036959_P004	274	K	Elongation factor gamma1	---	1	0.0085178	62.463	MVLDDWK(1)R	2	1.6894	1
Zm00001d036959_P004	225	K	Elongation factor gamma1	---	0.988157	0.00833809	48.981	AAPSK(0.012)EPK(0.988)AK	3	-0.93557	1	0.915	0.797	0.838	1.076	1.175	1.199	1.353	0.0044163
Zm00001d036959_P004	222	K	Elongation factor gamma1	---	1	0.0054672	61.962	AAPSK(1)EPK	3	-0.3935	1	0.779	0.653	0.769	1.17	1.143	1.486	1.726	0.0058834
Zm00001d036961_P008	374	K	Putative ATPase%2C V1 complex%2C subunit B protein isoform 1%3B Putative ATPase%2C V1 complex%2C subunit B protein isoform 2%3B Vacuolar ATP synthase subunit B isoform 1	---	1	0.000266135	73.082	IPAK(1)TLDQYYSR	3	-0.60388	1
Zm00001d037018_P001	97	K	DUF538 family protein	---	1	0.000490563	68.847	MHGLAGVK(1)SK	3	0.49967	1	0.809	0.951	0.798	1	1.05	1.392	1.346	0.069596
Zm00001d037108_P007	125	K	3-oxoacyl-[acyl-carrier-protein] synthase	---	1	0.00817668	59.35	YCIVSGK(1)K	3	0.93517	2	0.987	0.774	0.948	1.071	1.113	1.107	1.215	0.1196
Zm00001d037211_P001	273	K	annexin1 GN= anx1	---	1	0.0187687	61.962	YFEK(1)VAR	2	0.29249	1	0.931	0.837	0.892	1.172	1.073	1.096	1.256	0.0050047
Zm00001d037211_P001	203	K	annexin1 GN= anx1	---	1	0.000114423	91.867	LLHEK(1)IHHK	4	1.0027	1	0.933	0.718	0.766	1.081	1.275	1.226	1.482	0.0130214
Zm00001d037211_P001	172	K	annexin1 GN= anx1	---	1	0.000436654	73.435	K(1)LLVPLVSTYR	2	-1.8041	1
Zm00001d037211_P001	223	K	annexin1 GN= anx1	---	1	1.84608e-15	122.44	SK(1)PQLIATFNHYNDAFGHR	4	-1.3872	1	0.965	0.839	0.854	1.18	1.028	1.134	1.257	0.0188763
Zm00001d037211_P001	198	K	annexin1 GN= anx1	---	1	0.000115996	88.021	LAHSEAK(1)LLHEK	3	-0.47934	2	0.861	0.841	0.899	1.054	1.165	1.179	1.306	0.0027782
Zm00001d037211_P001	207	K	annexin1 GN= anx1	---	1	1.82034e-05	95.981	IHHK(1)AYSDDEIIR	3	-0.57467	3	0.995	0.858	0.658	1.096	1.195	1.197	1.389	0.051396
Zm00001d037214_P005	330	K	Putative ARM repeat-containing protein containing family protein	---	1	0.00143161	73.499	TLADSDAK(1)R	2	-0.088465	1	1.049	0.812	0.974	0.997	1.143	1.024	1.116	0.26042
Zm00001d037453_P002	239	K	Reticulon	---	1	0.00116229	77.062	VLDAK(1)VLSK	2	0.16267	1
Zm00001d037453_P002	217	K	Reticulon	---	1	5.51758e-06	98.407	YQDK(1)VDHVAGR	3	0.32919	1	0.934	0.849	0.884	1.089	1.227	1.017	1.25	0.022918
Zm00001d037453_P002	234	K	Reticulon	---	1	0.00687282	68.557	QYK(1)VLDAK	2	-0.18086	1	1.001	0.813	1.079	0.894	1.166	1.047	1.074	0.5612
Zm00001d037489_P005	18	K	60S ribosomal protein L23a-1	---	1	0.0078284	65.465	AQALK(1)VAK	2	0.17411	1
Zm00001d037492_P005	262	K	Pyrophosphate-energized vacuolar membrane proton pump 1	---	1	0.0172545	48.794	EIEPALK(1)K	2	-0.21293	1	0.668	0.666	0.907	1.171	1.33	1.257	1.677	0.0084245
Zm00001d037590_P001	320	K	protein disulfide isomerase7 GN= pdi7	---	1	0.0133662	53.493	IYVTAAK(1)K	2	-1.7454	1
Zm00001d037590_P001	331	K	protein disulfide isomerase7 GN= pdi7	---	1	0.0325696	44.349	GSDYTK(1)K	2	-0.40589	1	0.842	0.647	0.696	1.102	1.436	1.278	1.746	0.0070436
Zm00001d037590_P001	356	K	protein disulfide isomerase7 GN= pdi7	---	1	0.00670358	66.692	ADEFIVK(1)K	2	-0.31842	1
Zm00001d037590_P001	310	K	protein disulfide isomerase7 GN= pdi7	---	1	2.68938e-05	93.096	LSGSAAK(1)HGK	3	0.32051	1	0.755	0.727	0.613	1.329	1.176	1.4	1.864	0.00162191
Zm00001d037603_P003	73	K	60S ribosomal protein L18-3	---	1	0.0211187	58.981	FMEGK(1)EK	2	0.56076	1	0.748	0.75	0.827	1.167	1.303	1.204	1.58	0.00060036
Zm00001d037603_P003	49	K	60S ribosomal protein L18-3	---	1	0.00217329	52.247	SNFNAVILK(1)R	3	-0.50885	1		1.039	0.786	0.867		1.308	1.192	0.57674
Zm00001d037603_P003	40	K	60S ribosomal protein L18-3	---	1	0.000279119	72.29	TK(1)SNFNAVILK	3	0.40381	1	0.795	0.924	0.681	1.076	1.371	1.153	1.5	0.023079
Zm00001d037603_P003	152	K	60S ribosomal protein L18-3	---	1	0.000220802	62.162	HFGK(1)APGVPHSHTK	5	-1.1885	1
Zm00001d037603_P003	162	K	60S ribosomal protein L18-3	---	1	3.81863e-05	90.412	APGVPHSHTK(1)PYVR	4	0.16806	1	0.442	0.596	0.697	1.558	1.387	1.32	2.458	0.0030202
Zm00001d037603_P003	68	K	60S ribosomal protein L18-3	---	1	0.0128491	56.258	LVK(1)FMEGK	2	-0.61014	1	0.989	0.79	0.663	1.04	1.185	1.334	1.457	0.047563
Zm00001d037603_P003	97	K	60S ribosomal protein L18-3	---	1	0.00689066	42.947	IQEVPAMK(1)VTALR	2	-1.0977	1
Zm00001d037603_P003	30	K	60S ribosomal protein L18-3	---	1	0.0181738	62.717	LLVK(1)LYR	2	-0.97548	1	0.776	0.761	0.902	1.131	1.247	1.184	1.46	0.0032825
Zm00001d037620_P002	86	K	60S ribosomal protein L13	---	1	0.0127345	68.485	AAGIPK(1)K	2	-0.38622	2	0.969	0.765	0.807	1.084	1.249	1.127	1.362	0.0198593
Zm00001d037620_P002	180	K	60S ribosomal protein L13	---	1	0.00115137	77.192	SFAAYGK(1)LR	2	-1.3852	2	0.991	0.856	0.936	1.019	1.038	1.161	1.156	0.06932
Zm00001d037620_P002	87	K	60S ribosomal protein L13	---	1	0.00264887	48.214	K(1)LAPTIGISVDHR	3	-1.5371	1	0.886	0.823	0.81	1.147	1.166	1.168	1.382	0.00032397
Zm00001d037620_P002	2	K	60S ribosomal protein L13	---	1	9.96466e-05	89.301	VK(1)HNNVIPNGHFK	4	-0.27869	1	0.867	0.755	1.022	1.09	1.07	1.196	1.269	0.059779
Zm00001d037620_P002	167	K	60S ribosomal protein L13	---	1	2.54755e-08	113.24	SVEVVK(1)VTDEMK	3	0.28062	1
Zm00001d037620_P002	43	K	60S ribosomal protein L13	---	1	0.00527439	89.123	AVK(1)IFPR	2	-0.57289	1	0.947	0.86	0.905	0.966	1.118	1.205	1.213	0.055042
Zm00001d037620_P002	14	K	60S ribosomal protein L13	---	1	0.000115582	107.9	K(1)HWQNYVK	3	0.93031	2	0.894	0.899	0.762	1.014	1.155	1.276	1.348	0.025704
Zm00001d037620_P002	13	K	60S ribosomal protein L13	---	1	0.000136872	66.267	HNNVIPNGHFK(1)K	4	-0.18006	2	0.951	0.847	0.824	1.007	1.173	1.199	1.289	0.022879
Zm00001d037700_P005	73	K	Heat shock protein 4	---	1	0.00263476	64.374	K(1)YSDPEVQR	2	-0.93917	1	0.55	0.722	0.752	1.395	1.166	1.415	1.964	0.0042439
Zm00001d037700_P005	239	K	Heat shock protein 4	---	1	4.61721e-05	92.856	DFDEALFK(1)HFAAK	3	1.7593	1	0.851	0.714	0.69	1.122	1.209	1.414	1.661	0.005758
Zm00001d037700_P005	688	K	Heat shock protein 4	---	1	0.00791325	40.154	FEHIDMSEK(1)R	3	-0.12591	1
Zm00001d037700_P005	244	K	Heat shock protein 4	---	1	0.0055879	75.311	HFAAK(1)FK	3	0.64717	2	0.826	0.685	0.795	1.112	1.244	1.337	1.601	0.0038408
Zm00001d037700_P005	283	K	Heat shock protein 4	---	1	0.0297822	50.04	VK(1)GPLEK	2	0.75433	1	0.859	0.696	0.835	1.108	1.248	1.254	1.51	0.0058237
Zm00001d037700_P005	67	K	Heat shock protein 4	---	1	0.0159644	50.353	NSISQIK(1)R	2	0.22848	2	0.749	0.705	0.731	1.227	1.334	1.254	1.746	5.6794e-05
Zm00001d037700_P005	269	K	Heat shock protein 4	---	1	0.0211187	58.981	VACEK(1)LK	2	-0.13023	1	0.735	0.742	0.783	1.156	1.277	1.307	1.655	0.00029616
Zm00001d037725_P001	102	K	Mitochondrial dicarboxylate/tricarboxylate transporter DTC	---	1	0.00938501	46.844	VLTNK(1)AVEK	2	-0.58979	1	0.911	0.756	0.835	1.233	1.041	1.225	1.398	0.0122577
Zm00001d037725_P001	266	K	Mitochondrial dicarboxylate/tricarboxylate transporter DTC	---	1	0.0182972	42.802	TFK(1)SGGPFK	3	-0.60821	1
Zm00001d037732_P002	2	K	60S ribosomal protein L17-2	---	1	3.4568e-05	95.183	VK(1)YSTEPSNPTK	3	-0.78188	1	0.85	0.809	1.001	1.082	1.243	1.015	1.256	0.060179
Zm00001d037732_P002	44	K	60S ribosomal protein L17-2	---	1	0.000206461	66.004	AK(1)SYLEDVIAHK	3	0.66864	1	0.98	0.941	0.765	1.022	1.359	0.933	1.234	0.21256
Zm00001d037732_P002	12	K	60S ribosomal protein L17-2	---	1	0.000205551	67.118	YSTEPSNPTK(1)SAK	3	1.5659	1
Zm00001d037732_P002	54	K	60S ribosomal protein L17-2	---	1	4.34814e-22	142.45	SYLEDVIAHK(1)QAIPFR	3	1.5068	1	1.014	0.895	0.887	1.218	0.975	1.012	1.146	0.17546
Zm00001d037859_P001	169	K	Superoxide dismutase [Mn] 3.1%2C mitochondrial	---	1	2.47093e-06	93.226	K(1)LSVETTANQDPLVTK	3	-1.8647	1	0.876	0.738	0.605	1.205	1.469	1.108	1.704	0.0166849
Zm00001d037859_P001	114	K	Superoxide dismutase [Mn] 3.1%2C mitochondrial	---	1	0.00130257	44.252	NLK(1)PISEGGGEPPHGK	3	-0.91131	1	0.655	0.529	0.819	1.399	1.151	1.447	1.996	0.0083952
Zm00001d037859_P001	61	K	Superoxide dismutase [Mn] 3.1%2C mitochondrial	---	1	0.000223636	58.723	LHHQK(1)HHATYVANYNK	5	2.7779	1	0.721	0.607	0.761	1.203	1.255	1.453	1.872	0.0021213
Zm00001d037873_P012	317	K	elongation factor alpha3 shares high (89-99%) nucleotide sequence identity with genes elf1a to elf1g, with a 99% sequence identity with elf1a. GN= elfa3	---	1	3.25526e-20	141.58	GFVASNSK(1)DDPAK	2	0.73582	3	0.929	0.88	0.831	1.136	1.13	1.094	1.273	0.0021199
Zm00001d037876_P001	102	K	Putative ribosomal protein S4 (RPS4A) family protein	---	1	5.397e-08	112.13	LNAPK(1)HWMLNK	3	-0.045925	1	0.871	0.837	0.797	1.179	1.136	1.179	1.395	0.00030306
Zm00001d037905_P018	372	K	elongation factor alpha11 GN= elfa11	---	1	0.031978	48.091	SGK(1)ELEK	2	0.45524	1	0.982	0.885	0.789	1.222	0.987	1.136	1.259	0.060522
Zm00001d037905_P018	160	K	elongation factor alpha11 GN= elfa11	---	1	0.000136131	85.522	MDATTPK(1)YSK	2	0.35535	5	0.764	0.795	0.708	1.179	1.283	1.271	1.647	0.00032108
Zm00001d037905_P018	440	K	elongation factor alpha11 GN= elfa11	---	1	0.00889473	77.732	VTK(1)AAIK	2	-0.53381	1	1.071	1.018	1.032	0.934	0.978	0.967	0.922	0.0171238
Zm00001d037905_P018	437	K	elongation factor alpha11 GN= elfa11	---	1	0.000959956	72.607	DPTGAK(1)VTK	2	0.53227	4	0.983	0.874	0.943	1.052	1.039	1.108	1.143	0.027781
Zm00001d037905_P018	242	K	elongation factor alpha11 GN= elfa11	---	1	2.69157e-12	113.86	LPLQDVYK(1)IGGIGTVPVGR	3	-0.21156	3	0.874	0.767	0.767	1.262	1.215	1.115	1.492	0.0021432
Zm00001d037905_P018	171	K	elongation factor alpha11 GN= elfa11	---	1	0.000219946	73.927	YDEIVK(1)EVSSYLK	3	0.62067	1	0.938	0.654		0.969	1.055	1.383	1.427	0.159142
Zm00001d037905_P018	153	K	elongation factor alpha11 GN= elfa11	---	1	2.53925e-05	82.651	QMICCCNK(1)MDATTPK	3	-1.2455	1	0.849	0.636	0.482	1.228	1.421	1.384	2.05	0.0118615
Zm00001d037905_P018	178	K	elongation factor alpha11 GN= elfa11	---	1	0.000468869	103.55	EVSSYLK(1)K	2	-0.76595	7	0.54	1.607	0.865	1.082	0.976	0.929	0.992	0.80592
Zm00001d037905_P018	317	K	elongation factor alpha11 GN= elfa11	---	1	1.91172e-20	145.31	GYVASNSK(1)DDPAK	2	1.1428	3	0.833	0.75	0.727	1.247	1.293	1.15	1.597	0.00095757
Zm00001d037905_P018	431	K	elongation factor alpha11 GN= elfa11	---	1	0.0170993	55.531	K(1)DPTGAK	3	-0.17714	4	0.91	0.845	0.932	1.037	1.151	1.125	1.233	0.0084189
Zm00001d037905_P018	4	K	elongation factor alpha11 GN= elfa11	---	1	5.28078e-08	100.02	EK(1)SHINIVVIGHVDSGK	4	-0.24572	1	0.865	0.886	0.919	1.098	1.075	1.157	1.247	0.00141564
Zm00001d037929_P002	57	K	40S ribosomal protein S5-2	---	1	0.00797897	47.844	K(1)AQCAIVER	2	-0.17225	1	0.935	0.887	0.855	0.975	1.039	1.308	1.241	0.088415
Zm00001d037992_P001	339	K	ERBB-3 BINDING PROTEIN 1	---	1	0.000207509	68.044	ITSHPLQELK(1)PTK	3	0.34961	1	0.818	0.512	0.715	1.39	1.421	1.145	1.934	0.0122422
Zm00001d037992_P001	22	K	ERBB-3 BINDING PROTEIN 1	---	1	0.00013511	75.764	ELDLSSNDVVTK(1)YK	3	0.68484	1
Zm00001d038065_P002	303	K	Annexin D4	---	1	0.00142953	49.298	LEDVIAAK(1)AHGHYR	4	-0.18008	1	1.137	0.752	0.844	0.881	1.21	1.175	1.195	0.31316
Zm00001d038065_P002	266	K	Annexin D4	---	1	0.000198247	67.952	DSADHHGK(1)EALTR	4	-0.79787	1
Zm00001d038136_P003	101	K	alpha/beta-Hydrolases superfamily protein	---	1	8.77326e-05	90.793	SHTPEK(1)GFEETK	3	-0.93403	1	0.976	0.65	0.639	1.36	1.261	1.115	1.649	0.026144
Zm00001d038136_P003	114	K	alpha/beta-Hydrolases superfamily protein	---	1	0.00551388	46.001	QVIGALK(1)EK	3	2.3295	1	0.782	0.881	0.954	0.879	1.025	1.479	1.293	0.22606
Zm00001d038200_P005	32	K	Guanosine nucleotide diphosphate dissociation inhibitor 2	---	1	0.000552614	58.172	AVDGSYVFSK(1)GK	3	-0.81617	1	0.909	0.909	0.936	1.042	1.093	1.11	1.178	0.00156077
Zm00001d038200_P005	56	K	Guanosine nucleotide diphosphate dissociation inhibitor 2	---	1	0.0013425	61.344	SPLMGLFEK(1)R	2	-0.0040788	1
Zm00001d038218_P002	35	K	Cytochrome c-2	---	1	1.21201e-06	96.135	GAGHK(1)QGPNLNGLFGR	3	0.79637	3	0.873	0.773	0.831	1.079	1.181	1.262	1.422	0.0036421
Zm00001d038218_P002	30	K	Cytochrome c-2	---	1	0.00281332	43.337	CAQCHTVDK(1)GAGHK	4	0.56295	1
Zm00001d038262_P001	378	K	Patellin-1	---	1	0.00252531	83.948	AFGDEEK(1)R	2	0.09388	2	0.416	0.434	0.493	1.425	1.548	1.684	3.468	5.9816e-05
Zm00001d038351_P002	67	K	Adenine nucleotide alpha hydrolases-like superfamily protein	---	1	0.00512157	45.28	EK(1)LCDAVEDLR	2	-0.84777	1	0.889	0.562	0.786	0.991	1.084	1.69	1.683	0.076044
Zm00001d038374_P008	108	K	60S ribosomal protein L36	---	1	0.000376422	84.615	SAGTHTDK(1)K	3	0.2239	2	0.955	0.774	0.765	1.074	1.188	1.244	1.406	0.0149814
Zm00001d038374_P008	21	K	60S ribosomal protein L36	---	1	0.0130363	62.717	GHVVTK(1)R	3	0.19345	2
Zm00001d038374_P008	6	K	60S ribosomal protein L36	---	1	7.1704e-05	67.136	APPQPK(1)SGLFVGINK	3	-0.50123	1	0.899	0.9	0.978	1.085	1.099	1.038	1.16	0.0104751
Zm00001d038374_P008	64	K	60S ribosomal protein L36	---	1	4.13187e-05	102.52	ITELLK(1)VGK	2	0.57117	1
Zm00001d038374_P008	57	K	60S ribosomal protein L36	---	1	0.000355991	78.548	EVAGFAPYEK(1)R	2	0.90566	1	0.899	0.788	0.618	1.097	1.183	1.415	1.603	0.023017
Zm00001d038381_P001	136	K	Histone H2A	---	1	0.000729972	71.085	TAVAAAK(1)EGK	2	0.58548	1	0.882	0.945	1.012	1.009	1.022	1.131	1.114	0.1144
Zm00001d038381_P001	151	K	Histone H2A	---	1	0.00552211	72.928	AAAAK(1)SPK	2	-0.32576	1	1.133	1.114	1.116	0.855	0.863	0.919	0.784	0.00047599
Zm00001d038381_P001	129	K	Histone H2A	---	1	0.00348009	79.148	K(1)TAVAAAK	2	0.33123	2	1.116	1	1.081	0.873	0.944	0.987	0.877	0.053498
Zm00001d038441_P001	31	K	F1N21.17	---	1	0.0118559	58.981	EHVYK(1)MK	3	0.98898	1
Zm00001d038442_P001	164	K	Protein LIGHT-DEPENDENT SHORT HYPOCOTYLS 5	---	1	0.0110516	60.799	DAHAK(1)AR	3	-0.25584	1
Zm00001d038530_P003	609	K	Putative inositol polyphosphate phosphatase (Synaptogenin-like) family protein	---	1	0.0156934	42.864	CVVLK(1)TSTR	2	0.40113	1
Zm00001d038535_P003	31	K	60S ribosomal protein L30-2	---	1	0.00336714	51.286	YTLGYK(1)TVLK	2	-0.69098	1	0.927	0.809	0.851	1.039	1.245	1.129	1.319	0.0136633
Zm00001d038535_P003	56	K	60S ribosomal protein L30-2	---	1	0.0069637	41.242	K(1)SEIEYYAMLAK	3	0.50849	1	0.677	0.659	0.995	1.044	1.624		1.717	0.110258
Zm00001d038535_P003	25	K	60S ribosomal protein L30-2	---	1	0.00311012	63.624	SGK(1)YTLGYK	2	2.362	1	0.776	0.744	0.716	1.234	1.203	1.328	1.684	0.000159301
Zm00001d038535_P003	22	K	60S ribosomal protein L30-2	---	1	0.000259707	90.05	LQLVMK(1)SGK	2	0.12049	2	0.829	0.715	0.823	1.179	1.213	1.24	1.534	0.0010234
Zm00001d038535_P003	8	K	60S ribosomal protein L30-2	---	1	0.00777369	48.284	K(1)STESINNK	2	1.3488	1	0.74	0.857	0.635	1.143	1.284	1.342	1.689	0.0058838
Zm00001d038543_P001	21	K	Calmodulin-7	---	1	1.26409e-13	123.4	EAFSLFDK(1)DGDGCITTK	3	0.32732	1	1.02	0.934	0.802	1.047	1.135	1.062	1.177	0.08812
Zm00001d038543_P001	86	K	Calmodulin-7	---	1	0.000222187	74.987	DTDSEEELK(1)EAFR	3	0.6276	1
Zm00001d038543_P001	94	K	Calmodulin-7	---	1	2.37354e-05	73.279	VFDK(1)DQNGFISAAELR	3	-0.42243	2	1.088	0.603	0.579	0.741	1.364	1.625	1.643	0.194358
Zm00001d038543_P001	75	K	Calmodulin-7	---	0.978913	0.00100349	74.987	K(0.979)MK(0.021)DTDSEEELK	3	-0.79631	2	0.952	0.82	1.009	1.118	0.895	1.206	1.157	0.26108
Zm00001d038543_P001	77	K	Calmodulin-7	---	1	0.00036767	72.29	MK(1)DTDSEEELK	2	0.30912	3	0.891	0.824	0.781	1.162	1.11	1.232	1.404	0.0022221
Zm00001d038594_P003	52	K	Protein translation factor SUI1 homolog 2	---	1	0.0014879	55.353	SLTTVQGLK(1)K	3	0.57959	1	0.513	0.516	0.513	1.339	1.647	1.471	2.89	0.0031846
Zm00001d038616_P001	172	K	ER6 protein	---	1	0.00105121	56.548	IHIVK(1)DHDMK	4	-1.8456	1
Zm00001d038616_P001	177	K	ER6 protein	---	1	0.00627388	73.324	DHDMK(1)ER	3	-0.20582	3	1.225	0.898	1.027	0.48	1.479	0.891	0.905	0.5975
Zm00001d038625_P001	583	K	sulfite reductase1 GN= sir1	---	1	0.0127693	56.404	VK(1)LDDIEK	2	1.4047	1
Zm00001d038653_P001	114	K	uncharacterized protein	---	1	6.4827e-06	101.72	VVGAAK(1)EELAR	2	-1.1237	2	0.776	0.644	0.718	1.11	1.265	1.487	1.806	0.0042617
Zm00001d038689_P005	185	K	Proline iminopeptidase	---	1	0.00294882	68.847	HIK(1)GFIVQGR	3	-0.052034	1
Zm00001d038709_P005	7	K	Ras-related protein RABG3f	---	1	0.0268006	50.04	K(1)FSNQYK	2	0.9183	1	0.867	0.826	0.829	1.029	1.163	1.286	1.379	0.0087232
Zm00001d038808_P015	90	K	Vesicle-fusing ATPase	---	1	0.00446006	65.252	AHK(1)HIYQR	3	-0.044702	1	1.165	1.013	0.91	0.975	1.005	0.931	0.943	0.50796
Zm00001d038840_P001	21	K	voltage-dependent anion channel protein2 GN= vdac2	---	1	0.000264526	75.102	DLLYK(1)DYHTDQK	3	0.012232	2	0.809	0.974	0.785	1.076	1.1	1.255	1.336	0.024316
Zm00001d038840_P001	263	K	voltage-dependent anion channel protein2 GN= vdac2	---	1	0.0104739	74.464	AIEK(1)SSK	2	-0.61468	2	0.794	0.844	0.728	1.262	1.124	1.247	1.536	0.00160441
Zm00001d038865_P013	54	K	60S ribosomal protein L28-1	---	1	0.000911106	63.624	K(1)TVTIQPAAK	3	-0.012072	1
Zm00001d038865_P013	53	K	60S ribosomal protein L28-1	---	1	0.00411585	72.23	HSGLANK(1)K	3	0.17673	2	0.939	0.699	0.88	1.102	1.201	1.179	1.383	0.023779
Zm00001d038923_P001	141	K	Guanine nucleotide-binding protein beta subunit-like protein	---	1	0.00305177	44.511	TIK(1)LWNTLGECK	3	1.7698	1
Zm00001d038923_P001	191	K	Guanine nucleotide-binding protein beta subunit-like protein	---	1	5.12445e-08	108.56	TVK(1)VWNLTNCK	3	-0.58238	1	0.848	0.794	0.725	1.03	1.294	1.309	1.535	0.0093003
Zm00001d038923_P001	287	K	Guanine nucleotide-binding protein beta subunit-like protein	---	1	5.33412e-05	87.863	HVVQDLK(1)PDIQISK	3	0.075547	1	0.992	0.791	0.874	1.022	1.269	1.051	1.258	0.072345
Zm00001d038929_P001	548	K	ATP synthase2 cDNA clone GN= atp2	---	1	0.0224584	57.281	IAK(1)ESAS	2	-0.51965	1
Zm00001d038929_P001	449	K	ATP synthase2 cDNA clone GN= atp2	---	1	3.26358e-05	91.867	GVQK(1)VLQNYK	3	-0.59437	1	1.106	0.678	0.828	1.035	1.315	1.038	1.297	0.167404
Zm00001d038929_P001	180	K	ATP synthase2 cDNA clone GN= atp2	---	1	1.19735e-11	124.07	GDIK(1)TNHFLPIHR	3	0.099871	2	0.628	0.828	0.884	1.188	1.266	1.206	1.564	0.0126959
Zm00001d038929_P001	222	K	ATP synthase2 cDNA clone GN= atp2	---	1	4.32881e-06	99.941	GGK(1)IGLFGGAGVGK	2	0.35876	2	1.073	0.802	1.26	0.818	0.832	1.215	0.914	0.6506
Zm00001d038929_P001	512	K	ATP synthase2 cDNA clone GN= atp2	---	1	6.49473e-05	90.759	ESVK(1)SFQGVLDGK	3	0.27995	1	0.884	1.002	0.712	1.202	0.933	1.267	1.309	0.120103
Zm00001d038955_P002	103	K	Dynamin-related protein 1A	---	1	0.00245858	65.179	K(1)EIADETDR	2	-1.0141	1	0.773	0.899	0.789	1.112	1.178	1.248	1.438	0.0032566
Zm00001d038955_P002	371	K	Dynamin-related protein 1A	---	1	0.000293308	61.409	VYHVFDNQFPVAIK(1)R	3	0.73835	1	0.954	0.801	0.956	1.002	1.282	1.006	1.214	0.131135
Zm00001d038955_P002	294	K	Dynamin-related protein 1A	---	1	0.0203936	41.164	HLEQVIK(1)SR	3	-0.52831	1
Zm00001d038955_P002	437	K	Dynamin-related protein 1A	---	1	0.000694219	67.385	K(1)AINETHELK	3	-0.14338	1
Zm00001d039079_P002	73	K	isocitrate dehydrogenase2 electrophoretic mobility GN= idh2	---	1	2.99659e-07	97.235	YNVAIK(1)CATITPDEAR	3	0.37035	1	1.093	0.729	0.868	0.956	1.259	1.095	1.23	0.20386
Zm00001d039079_P002	237	K	isocitrate dehydrogenase2 electrophoretic mobility GN= idh2	---	1	6.21147e-16	136.83	TK(1)FEAAGIWYEHR	3	0.12297	1	0.776	0.737	0.74	1.139	1.385	1.223	1.663	0.00105532
Zm00001d039079_P002	344	K	isocitrate dehydrogenase2 electrophoretic mobility GN= idh2	---	1	0.000170036	107.79	AK(1)LDDNAR	2	-0.79792	5	0.794	0.812	0.797	1.217	1.193	1.187	1.497	1.2697e-06
Zm00001d039079_P002	203	K	isocitrate dehydrogenase2 electrophoretic mobility GN= idh2	---	1	0.00127056	74.841	K(1)WPLYLSTK	2	0.43996	1	0.733	0.801	0.753	1.121	1.281	1.312	1.624	0.00096077
Zm00001d039079_P002	25	K	isocitrate dehydrogenase2 electrophoretic mobility GN= idh2	---	1	0.0267681	52.716	VFWK(1)SIK	2	1.5225	1	0.716	0.784	0.592	1.278	1.215	1.414	1.868	0.0025849
Zm00001d039089_P002	21	K	Malate dehydrogenase	---	1	0.00538015	71.451	AGTYDEK(1)K	2	-0.18751	2	0.906	0.786	0.854	1.054	1.164	1.236	1.357	0.0080175
Zm00001d039089_P002	190	K	Malate dehydrogenase	---	1	0.0059631	71.501	GIK(1)FAHGN	2	-0.70611	2	0.789	0.736	0.79	1.261	1.103	1.321	1.592	0.00142071
Zm00001d039089_P002	35	K	Malate dehydrogenase	---	1	0.000976026	98.048	AK(1)TFYAGK	3	2.9855	3	0.907	0.823	0.829	1.123	1.172	1.146	1.345	0.0009023
Zm00001d039089_P002	182	K	Malate dehydrogenase	---	1	0.00148272	65.627	GELK(1)SSIDK	3	0.43561	1
Zm00001d039089_P002	187	K	Malate dehydrogenase	---	1	0.00199683	88.495	SSIDK(1)GIK	2	0.023613	1	0.944	0.92	0.774	1.071	0.982	1.31	1.275	0.086379
Zm00001d039089_P002	22	K	Malate dehydrogenase	---	1	0.000874404	58.32	K(1)LFGVTTLDVVR	2	-0.68336	1
Zm00001d039089_P002	14	K	Malate dehydrogenase	---	1	0.00282989	82.417	K(1)AGTYDEK	2	-0.18751	3	0.832	0.778	0.795	1.241	1.164	1.19	1.495	0.00012166
Zm00001d039106_P004	21	K	40S ribosomal protein S12	---	1	6.23633e-06	99.5	SGAHDGLVK(1)GLR	3	-0.6037	3	0.706	0.804	1.145	1.244	1.265	0.836	1.26	0.3008
Zm00001d039106_P004	32	K	40S ribosomal protein S12	---	1	4.64247e-05	46.273	AIEK(1)HAAQLCVLAEDCDQPDYVK	4	-0.493	1	1	0.742		0.824	1.12	1.314	1.247	0.38194
Zm00001d039106_P004	87	K	40S ribosomal protein S12	---	1	0.0249577	43.308	IDSEGK(1)AR	2	2.0172	1	0.849	0.659	0.799	0.997	1.192	1.504	1.601	0.030883
Zm00001d039106_P004	12	K	40S ribosomal protein S12	---	1	0.000948278	63.091	K(1)SGAHDGLVK	3	0.47288	3	0.74	0.596	1.003	1.39	1.071	1.2	1.565	0.05102
Zm00001d039106_P004	28	K	40S ribosomal protein S12	---	1	0.00314472	82.417	EAAK(1)AIEK	2	0.34304	1	0.791	0.911	0.875	1.084	1.179	1.16	1.328	0.0044375
Zm00001d039106_P004	81	K	40S ribosomal protein S12	---	1	9.20341e-06	79.346	TLGEWAGLCK(1)IDSEGK	3	-0.15075	1	0.848	0.877	0.916	0.899	1.295	1.166	1.272	0.106624
Zm00001d039283_P002	7	K	Plasma membrane-associated cation-binding protein 1	---	1	0.00424747	53.756	TK(1)VLPGLNK	3	-0.055044	2	0.941	0.908	0.954	0.974	1.056	1.166	1.14	0.07596
Zm00001d039283_P002	22	K	Plasma membrane-associated cation-binding protein 1	---	1	4.18063e-05	101.65	K(1)AAAAGFLK	3	0.08956	3	0.899	0.817	0.816	1.116	1.195	1.157	1.37	0.00111829
Zm00001d039283_P002	78	K	Plasma membrane-associated cation-binding protein 1	---	1	0.00688051	66.056	K(1)NSAAVTK	2	0.2167	2	0.829	0.819	0.844	1.124	1.236	1.148	1.408	0.00034241
Zm00001d039299_P001	18	K	40S ribosomal protein S15a-1	---	1	0.0174139	48.602	SMYNAEK(1)R	2	-0.020818	1	0.836	0.667	0.862	1.169	1.079	1.388	1.537	0.0171951
Zm00001d039505_P003	347	K	Probable mitochondrial-processing peptidase subunit alpha-2 chloroplastic/mitochondrial	---	1	0.0161885	41.117	QGK(1)GLHSR	3	0.09789	1
Zm00001d039505_P003	451	K	Probable mitochondrial-processing peptidase subunit alpha-2 chloroplastic/mitochondrial	---	1	0.0080075	59.35	K(1)PAEHLLK	3	-0.10134	1	0.654	0.788	0.666	1.17	1.334	1.389	1.847	0.00145841
Zm00001d039505_P003	149	K	Probable mitochondrial-processing peptidase subunit alpha-2 chloroplastic/mitochondrial	---	1	1.44997e-05	88.311	EIEAIGGSAK(1)ASASR	3	1.2069	1
Zm00001d039518_P013	51	K	eukaryotic initiation factor3 cDNA encodes a protein homologous to the large subunit (eIF3) of the eukaryotic initiation factor essential to protein initiation GN= eif3	---	1	0.00275006	48.568	K(1)HVVVEGELTK	3	-0.36563	1	1.147	0.905	0.832	1.068	0.999	1.049	1.08	0.42848
Zm00001d039518_P013	142	K	eukaryotic initiation factor3 cDNA encodes a protein homologous to the large subunit (eIF3) of the eukaryotic initiation factor essential to protein initiation GN= eif3	---	1	0.000248264	79.089	QHHASDLQEK(1)NR	3	-0.11594	1
Zm00001d039518_P013	241	K	eukaryotic initiation factor3 cDNA encodes a protein homologous to the large subunit (eIF3) of the eukaryotic initiation factor essential to protein initiation GN= eif3	---	1	0.00719768	51.064	LDAIAEK(1)QR	2	-0.23623	1
Zm00001d039535_P001	401	K	HXXXD-type acyl-transferase family protein	---	1	3.75067e-06	88.768	MLASCVTK(1)EHSEEFAR	3	-1.0628	1	0.877	0.713	0.526	0.882	1.31	1.692	1.836	0.069098
Zm00001d039535_P001	278	K	HXXXD-type acyl-transferase family protein	---	1	0.0183619	47.443	HLLK(1)LDR	3	-0.33369	1	0.563		0.631	1.672	0.816	1.319	2.126	0.081265
Zm00001d039542_P001	272	K	Phospholipase A1-Igamma1 chloroplastic	---	1	0.00454516	52.725	K(1)LVDLYHGR	3	-0.8298	1
Zm00001d039664_P006	91	K	Retrovirus-related Pol polyprotein LINE-1	---	1	0.0329656	42.718	NNGFAVEK(1)K	2	1.1864	1	0.754	0.716	0.855	1.077	1.24	1.357	1.58	0.0059392
Zm00001d039841_P001	62	K	Putative 4-hydroxy-4-methyl-2-oxoglutarate aldolase 2	---	1	0.000414968	70.942	EFLEEK(1)GHGR	3	0.92301	1	0.484	0.904	0.977	0.996	1.444	1.195	1.537	0.133424
Zm00001d039865_P001	148	K	triose phosphate isomerase4 electrophoretic mobility GN= tpi4	---	1	4.28129e-11	107.72	EAGSTMDVVAAQTK(1)AIAEK	3	-2.4142	1
Zm00001d039865_P001	21	K	triose phosphate isomerase4 electrophoretic mobility GN= tpi4	---	1	0.00017064	80.746	CNGTTDQVEK(1)IVK	3	-0.25852	1	1.043	0.886	0.756	1.332	0.921	1.063	1.235	0.21676
Zm00001d039865_P001	3	K	triose phosphate isomerase4 electrophoretic mobility GN= tpi4	---	1	0.000887484	79.148	K(1)FFVGGNWK	2	-0.6091	1	0.936	0.652	0.816	1.18	1.262	1.153	1.495	0.0192388
Zm00001d039865_P001	153	K	triose phosphate isomerase4 electrophoretic mobility GN= tpi4	---	1	0.00444176	93.374	AIAEK(1)IK	2	-0.76294	1	0.868	0.929	0.776	1.153	1.111	1.164	1.332	0.0059837
Zm00001d039865_P001	69	K	triose phosphate isomerase4 electrophoretic mobility GN= tpi4	---	1	6.34613e-05	88.561	QEFHVAAQNCWVK(1)K	3	-0.52857	1	0.683	0.861	0.65	1.323	1.393	1.091	1.735	0.0083599
Zm00001d039865_P001	193	K	triose phosphate isomerase4 electrophoretic mobility GN= tpi4	---	1	1.75878e-07	100.04	DWLK(1)TNASPEVAESTR	3	0.70629	1	1.017	0.671	0.714	1.094	1.129	1.374	1.498	0.048138
Zm00001d040027_P002	68	K	uncharacterized protein	---	1	9.90897e-05	86.944	NCVPVSTGK(1)GATK	3	-0.043591	1	0.891	0.614	0.655	1.263	1.297	1.279	1.777	0.036184
Zm00001d040028_P001	68	K	uncharacterized protein	---	1	1.15657e-11	124.47	NCVPVSTDK(1)GTTK	3	-0.45688	1	0.665	0.531	0.524	1.551	1.248	1.482	2.489	0.00085598
Zm00001d040029_P002	60	K	uncharacterized protein	---	1	5.72363e-05	91.62	NCVPVSTDK(1)GAIK	3	-0.22691	2	0.757	0.66	0.787	1.163	1.314	1.319	1.722	0.00128053
Zm00001d040190_P001	162	K	hydroxyproline-rich glycoprotein family protein	---	1	7.81765e-06	92.773	IYCK(1)AGEDQYSLASR	3	-0.38699	1	0.873	0.824	0.671	0.998	1.32	1.313	1.533	0.025238
Zm00001d040190_P001	196	K	hydroxyproline-rich glycoprotein family protein	---	1	0.0127174	70.816	DMK(1)YSTR	2	-0.42878	1	0.914	0.942	0.932	1.131	1.028	1.053	1.152	0.0093582
Zm00001d040190_P001	176	K	hydroxyproline-rich glycoprotein family protein	---	1	0.0121448	57.55	DGK(1)VCLVR	2	0.48941	1	0.764	0.891	0.945	1.042	1.139	1.219	1.308	0.025716
Zm00001d040257_P009	91	K	T-complex protein 1 subunit beta	---	1	0.00927981	60.91	K(1)IGIGQPK	2	0.6223	1
Zm00001d040278_P003	66	K	GTP-binding protein SAR1B	---	1	2.24338e-06	103.76	FK(1)AFDLGGHQIAR	3	-0.48786	1	0.907	0.811	0.728	1.238	1.159	1.157	1.453	0.0049645
Zm00001d040341_P001	65	K	Peroxiredoxin-2F mitochondrial	---	1	0.0081458	77.282	DIFYGK(1)K	2	0.82022	2	1.007	0.814	0.72	1.177	1.028	1.254	1.361	0.051039
Zm00001d040446_P001	224	K	Pyruvate kinase	---	1	0.00712985	61.593	K(1)VLGEHAK	3	-0.061616	1
Zm00001d040503_P001	400	K	Retrovirus-related Pol polyprotein LINE-1	---	1	0.00159769	60.255	DADDANK(1)LNR	2	-0.034178	3	0.83	0.792	0.747	1.143	1.188	1.301	1.533	0.00095882
Zm00001d040503_P001	19	K	Retrovirus-related Pol polyprotein LINE-1	---	1	0.00331596	48.948	ALASPNLDVK(1)R	2	-0.042219	1
Zm00001d040515_P002	31	K	Gamma carbonic anhydrase 1 mitochondrial	---	1	0.00224169	47.301	LQGK(1)YFFHEQISR	3	-0.60632	1	0.813	0.751	0.804	1.207	1.11	1.316	1.534	0.00149942
Zm00001d040603_P003	114	K	ATP-citrate synthase beta chain protein 2	---	1	0.00341484	44.968	SIGLIGHTFDQK(1)R	3	-0.47991	1	0.686	0.884	0.818	1.167	1.341	1.104	1.513	0.0117759
Zm00001d040697_P001	68	K	S-adenosylmethionine synthase 1	---	1	4.58275e-05	93.345	ATVDYEK(1)IVR	2	-0.10751	2	1.056	1.077	1.039	1.001	0.859	0.968	0.892	0.070042
Zm00001d040697_P001	148	K	S-adenosylmethionine synthase 1	---	1	5.26796e-19	77.026	RPEEIGAGDQGHMFGYATDETPELMPLSHVLATK(1)LGAR	5	0.18785	1
Zm00001d040697_P001	364	K	S-adenosylmethionine synthase 1	---	1	7.40192e-07	107.09	FIK(1)TAAYGHFGR	3	-0.36308	2	1.041	0.887	0.733	0.974	1.209	1.156	1.255	0.126324
Zm00001d040697_P001	228	K	S-adenosylmethionine synthase 1	---	1	2.2512e-06	96.489	YLDEK(1)TIFHLNPSGR	3	-2.0655	1	0.932	0.723	0.938	1.008	1.165	1.235	1.314	0.057563
Zm00001d040697_P001	217	K	S-adenosylmethionine synthase 1	---	1	9.36984e-05	88.021	EHVIK(1)PVIPEK	3	0.37216	1	0.768	0.714	0.793	1.208	1.246	1.271	1.637	0.000138362
Zm00001d040697_P001	292	K	S-adenosylmethionine synthase 1	---	1	0.000129354	84.297	QAAK(1)SIVASGLAR	3	0.50859	1	0.98	0.912	0.804	1.101	0.993	1.209	1.225	0.066418
Zm00001d040766_P001	80	K	protein disulfide isomerase6 GN= pdi6	---	1	0.00729029	67.207	AK(1)SVLIAK	2	-0.81152	2
Zm00001d040766_P001	86	K	protein disulfide isomerase6 GN= pdi6	---	1	0.000111448	85.837	SVLIAK(1)VDCDEHK	3	-1.2622	2	0.893	0.699	0.72	1.133	1.208	1.346	1.595	0.0069588
Zm00001d040766_P001	290	K	protein disulfide isomerase6 GN= pdi6	---	1	0.00449823	46.64	EFLGASGDK(1)R	2	-0.14668	2	0.758	0.737	0.66	1.397	1.249	1.198	1.784	0.00075615
Zm00001d040766_P001	255	K	protein disulfide isomerase6 GN= pdi6	---	1	0.00302976	52.247	FINEK(1)SGTSR	2	-0.34852	1	0.683	0.498	0.563	1.327	1.344	1.584	2.44	0.00115726
Zm00001d040766_P001	263	K	protein disulfide isomerase6 GN= pdi6	---	1	0.000476251	64.104	DTK(1)GQLTSEAGR	2	-0.72067	1	0.868	0.561	0.61	1.168	1.317	1.475	1.942	0.0106158
Zm00001d040766_P001	210	K	protein disulfide isomerase6 GN= pdi6	---	1	9.7366e-07	95.582	LDEGVVIANLDADK(1)HR	3	1.1244	2
Zm00001d040766_P001	357	K	protein disulfide isomerase6 GN= pdi6	---	1	0.00252531	83.948	ADEFIIK(1)K	2	0.48919	1
Zm00001d040880_P001	383	K	ATP synthase subunit 1	---	1	0.00134344	52.247	VGSAAQLK(1)AMK	3	-0.58945	1
Zm00001d040880_P001	188	K	ATP synthase subunit 1	---	1	3.81207e-36	168.41	TAIAIDTILNQK(1)QMNSR	3	-0.093425	2	1.008	0.846	0.687	1.137	1.133	1.189	1.361	0.103418
Zm00001d040880_P001	119	K	ATP synthase subunit 1	---	1	8.67885e-15	113.54	VVDALGVPIDGK(1)GALSDHER	3	1.2973	2	0.886	0.772	0.808	0.958	1.398	1.178	1.433	0.039922
Zm00001d040880_P001	133	K	ATP synthase subunit 1	---	1	0.00102153	75.589	RVEVK(1)APGIIER	3	-1.5725	2
Zm00001d040880_P001	141	K	ATP synthase subunit 1	---	1	1.41847e-06	106.58	K(1)SVHEPMQTGLK	3	0.14743	3	0.855	0.871	0.774	1.194	1.127	1.179	1.4	0.0011438
Zm00001d041550_P006	103	K	Heat shock 70 kDa protein 3	---	1	1.99852e-07	98.943	VISGPGEK(1)PMIVVQHK	3	2.7619	2
Zm00001d041550_P006	566	K	Heat shock 70 kDa protein 3	---	1	0.00202238	56.205	IASK(1)LPADDK	3	-0.63155	2	0.637	0.649	0.799	1.191	1.368	1.355	1.877	0.00175744
Zm00001d041550_P006	362	K	Heat shock 70 kDa protein 3	---	1	2.69626e-06	91.355	VQQLLQDFFNGK(1)ELCK	3	-0.27004	1
Zm00001d041550_P006	559	K	Heat shock 70 kDa protein 3	---	1	0.013202	70.028	NTIK(1)DEK	2	2.0054	2	0.692	0.682	0.776	1.285	1.365	1.201	1.791	0.00045518
Zm00001d041550_P006	531	K	Heat shock 70 kDa protein 3	---	1	1.52445e-19	154.24	YK(1)SEDEEHKK	4	-0.28177	5	0.631	0.701	0.63	1.304	1.331	1.403	2.058	6.1985e-05
Zm00001d041550_P006	317	K	Heat shock 70 kDa protein 3	---	1	0.0108134	57.785	K(1)CMEPVEK	3	-0.81985	4	0.913	0.808	0.685	1.075	1.251	1.269	1.494	0.014743
Zm00001d041550_P006	256	K	Heat shock 70 kDa protein 3	---	1	0.0103651	58.699	K(1)DITGNPR	2	0.50014	2	0.581	0.621	0.681	1.392	1.37	1.355	2.186	7.6841e-05
Zm00001d041550_P006	324	K	Heat shock 70 kDa protein 3	---	1	0.00159769	60.255	CMEPVEK(1)CLR	2	-0.59868	1	0.68	0.615	0.618	1.346	1.386	1.355	2.136	2.1696e-05
Zm00001d041550_P006	512	K	Heat shock 70 kDa protein 3	---	1	0.0032714	67.548	ITITNDK(1)GR	2	-0.44216	3	0.865	0.683	0.724	1.188	1.235	1.305	1.641	0.0027824
Zm00001d041550_P006	73	K	Heat shock 70 kDa protein 3	---	1	2.01488e-07	99.344	NQVAMNPINTVFDAK(1)R	3	0.22488	2	1.063	0.61	0.661	1.151	1.305	1.209	1.57	0.053137
Zm00001d041550_P006	333	K	Heat shock 70 kDa protein 3	---	1	2.9151e-06	80.585	MDK(1)STVHDVVLVGGSTR	3	0.049497	3	0.86	0.747	0.864	1.046	1.262	1.22	1.428	0.009056
Zm00001d041550_P006	251	K	Heat shock 70 kDa protein 3	---	1	2.22738e-08	115.29	MVNHFVQEFK(1)R	3	-2.9819	3	0.865	0.762	0.923	1.081	1.165	1.205	1.353	0.0092953
Zm00001d041550_P006	562	K	Heat shock 70 kDa protein 3	---	1	0.000217663	82.069	DEK(1)IASK	2	-1.2052	4	0.6	0.733	0.683	1.219	1.394	1.373	1.977	0.00070063
Zm00001d041550_P006	517	K	Heat shock 70 kDa protein 3	---	1	0.000605604	96.948	LSK(1)EEIEK	3	1.2573	3	0.823	0.764	0.648	1.221	1.396	1.147	1.684	0.0046186
Zm00001d041550_P006	191	K	Heat shock 70 kDa protein 3	---	1	0.00254241	83.862	K(1)ATSVGEK	2	0.37869	2	0.727	0.679	0.624	1.283	1.383	1.304	1.956	0.000176636
Zm00001d041550_P006	428	K	Heat shock 70 kDa protein 3	---	1	0.00119122	94.692	NTTIPTK(1)K	2	-0.6249	4	0.855	0.766	0.848	1.111	1.261	1.158	1.43	0.0022428
Zm00001d041550_P006	190	K	Heat shock 70 kDa protein 3	---	1	1.0414e-22	145.69	IINEPTAAAIAYGLDK(1)K	3	-0.42456	1	0.734	0.652	0.742	1.241	1.187	1.443	1.819	0.00116446
Zm00001d041550_P006	529	K	Heat shock 70 kDa protein 3	---	1	0.000828499	81.017	MVQDAEK(1)YK	2	0.23483	2	0.73	0.677	0.597	1.425	1.323	1.248	1.994	0.00059532
Zm00001d041550_P006	538	K	Heat shock 70 kDa protein 3	---	1	0.00140072	71.379	SEDEEHK(1)K	3	0.61915	4	0.743	0.82	0.661	1.174	1.348	1.254	1.698	0.00198358
Zm00001d041550_P006	572	K	Heat shock 70 kDa protein 3	---	1	0.00986793	73.665	LPADDK(1)K	2	-0.36411	3	0.778	0.7	0.741	1.221	1.245	1.315	1.704	0.000142809
Zm00001d041550_P006	503	K	Heat shock 70 kDa protein 3	---	1	0.0267681	52.716	TTGQK(1)NK	2	0.12003	1	0.793	0.81	0.773	1.069	1.351	1.204	1.525	0.0037402
Zm00001d041568_P001	148	K	60S ribosomal protein L2	---	1	0.019515	48.423	IK(1)LPSGAK	2	-0.74969	1	0.81	0.764	0.742	1.176	1.267	1.24	1.59	0.000163276
Zm00001d041568_P001	180	K	60S ribosomal protein L2	---	0.998694	3.91907e-05	92.939	TEK(0.001)PMLK(0.999)AGNAYHK	4	0.32757	1	0.886	0.766	0.77	0.978	1.227	1.373	1.477	0.025779
Zm00001d041568_P001	155	K	60S ribosomal protein L2	---	1	0.0105871	58.246	K(1)IVPSSCR	2	0.021613	2	0.833	0.807	0.849	1.097	1.201	1.212	1.41	0.00061715
Zm00001d041568_P001	197	K	60S ribosomal protein L2	---	1	0.0286265	51.066	NSWPK(1)VR	2	-1.3256	1	0.933	0.797	0.737	1.126	1.177	1.23	1.432	0.0079409
Zm00001d041568_P001	187	K	60S ribosomal protein L2	---	1	0.00516891	47.187	AGNAYHK(1)YR	3	-0.19668	1
Zm00001d041568_P001	16	K	60S ribosomal protein L2	---	1	9.13233e-07	106.26	GAGSVFK(1)SHTHHR	4	-1.9845	2	0.862	0.917	1.069	0.91	1.182	1.06	1.107	0.37114
Zm00001d041568_P001	41	K	60S ribosomal protein L2	---	1	2.48446e-06	86.367	NGYLK(1)GVVTDVIHDPGR	3	0.46329	1	1.186	0.999	0.626	1.146	1.11	0.933	1.134	0.47986
Zm00001d041568_P001	59	K	60S ribosomal protein L2	---	1	1.12199e-05	98.254	GAPLAK(1)VTFR	2	1.2221	2	0.854	0.827	0.734	1.101	1.257	1.227	1.484	0.003003
Zm00001d041568_P001	176	K	60S ribosomal protein L2	---	1	0.0267681	52.716	TEK(1)PMLK	2	0.52475	1	0.807	0.85	0.917	1.085	1.126	1.216	1.331	0.0046032
Zm00001d041568_P001	255	K	60S ribosomal protein L2	---	1	0.000275992	77.185	GQAAATASK(1)ADK	3	0.56251	1	1.129	1.086	0.933	0.885	0.871	1.095	0.906	0.34148
Zm00001d041568_P001	9	K	60S ribosomal protein L2	---	1	0.0114206	56.548	K(1)GAGSVFK	2	-0.53378	1	0.834	0.716	0.823	1.17	1.229	1.228	1.528	0.00115805
Zm00001d041750_P009	108	K	Glycine-rich RNA-binding protein 3 mitochondrial	---	1	0.000171426	84.365	VNHANEK(1)TGGFR	3	1.3085	1
Zm00001d041760_P001	180	K	40S ribosomal protein S9-2	---	1	0.000320123	64.52	K(1)ASGGGDAGDEDEE	2	0.17451	1				1
Zm00001d041760_P001	116	K	40S ribosomal protein S9-2	---	1	0.0109989	40.475	LQTLVFK(1)AGMAK	3	1.5193	1
Zm00001d041760_P001	121	K	40S ribosomal protein S9-2	---	1	0.000183066	80.706	AGMAK(1)SIHHAR	4	-0.42106	1	1.019	0.995	0.939	0.732	0.934	1.381	1.032	0.9895
Zm00001d041760_P001	11	K	40S ribosomal protein S9-2	---	1	0.00559696	87.476	NYGK(1)TFK	2	-0.1234	2	0.804	0.787	0.8	1.166	1.227	1.217	1.51	1.87745e-05
Zm00001d041775_P001	58	K	2-dehydro-3-deoxyphosphooctonate aldolase 2	---	1	0.0117649	58.246	SSFDK(1)ANR	2	1.0145	1	0.878	0.884	0.715	1.108	1.117	1.299	1.423	0.014998
Zm00001d041775_P001	40	K	2-dehydro-3-deoxyphosphooctonate aldolase 2	---	1	0.00418207	66.692	HIK(1)AITTK	3	0.77735	2	0.872	0.722	0.919	1.072	1.244	1.17	1.387	0.0177044
Zm00001d041785_P010	20	K	coatomer protein1 GN= cop1	---	1	7.10333e-07	92.439	LVGTGK(1)QHTYVETENVR	3	-0.15484	1		0.874	0.731	0.797	1.258	1.34	1.41	0.24158
Zm00001d041785_P010	274	K	coatomer protein1 GN= cop1	---	1	0.0211881	55.902	LNVVVK(1)R	2	2.3622	1
Zm00001d041880_P005	74	K	Beta-galactosidase 9	---	1	0.00149089	91.626	ALILGGK(1)R	2	1.0711	1	0.813	0.808	0.806	1.266	1.159	1.148	1.472	0.0064994
Zm00001d041963_P001	93	K	Cytochrome B5 isoform D	---	1	0.000137075	83.633	YTPPK(1)QPHYNQDK	3	-0.13375	1	0.624	0.655	0.598	1.321	1.625	1.177	2.197	0.00135836
Zm00001d042022_P001	48	K	Peroxidase 12	---	1	0.00128488	63.473	SCPK(1)AESIVR	2	0.58919	2	0.362	0.358	0.362	1.518	1.75	1.649	4.544	0.00074444
Zm00001d042022_P001	262	K	Peroxidase 12	---	1	9.89357e-05	64.454	TPNAFDNK(1)YYVDLLNR	3	1.3003	1	0.894	0.728	0.716	1.121	1.156	1.383	1.565	0.0097777
Zm00001d042090_P001	181	K	UMP synthase	---	1	0.00471467	64.42	HGK(1)VTEEK	3	-0.058222	1	0.988	0.762	0.837	1.111	1.329	0.973	1.319	0.080445
Zm00001d042184_P001	365	K	6-phosphogluconate dehydrogenase%2C decarboxylating	---	1	0.000257537	90.135	IWK(1)GGCIIR	2	-1.1214	1	0.88	0.755	0.702	1.201	1.228	1.234	1.567	0.021181
Zm00001d042184_P001	177	K	6-phosphogluconate dehydrogenase%2C decarboxylating	---	1	1.35097e-06	61.612	VAAQVPDSGPCVTYIGK(1)GGSGNFVK	4	0.31461	2	0.9	0.922	0.69	1.085	1.159	1.245	1.389	0.029379
Zm00001d042184_P001	259	K	6-phosphogluconate dehydrogenase%2C decarboxylating	---	1	0.0064183	70.028	VLDK(1)TGMK	2	-0.18314	2	0.719	0.845	0.767	1.069	1.452	1.147	1.574	0.0126017
Zm00001d042184_P001	263	K	6-phosphogluconate dehydrogenase%2C decarboxylating	---	1	0.0115182	58.699	TGMK(1)GTGK	2	1.0455	2	0.733	0.698	0.637	1.232	1.398	1.303	1.902	0.00030335
Zm00001d042184_P001	345	K	6-phosphogluconate dehydrogenase%2C decarboxylating	---	1	1.29325e-06	103.76	ICSYAQGMNIIK(1)AK	3	0.24385	2	0.885	0.807	0.801	1.131	1.221	1.154	1.406	0.00097829
Zm00001d042216_P001	180	K	Glutathione S-transferase 3	---	1	9.71042e-05	87.184	TPK(1)AGLVAAR	2	-0.41194	2	0.582	0.601	0.593	1.328	1.413	1.483	2.378	1.64943e-05
Zm00001d042216_P001	141	K	Glutathione S-transferase 3	---	1	1.1104e-05	73.688	HAEQLAK(1)VLDVYEAHLAR	3	0.62594	1	0.95	0.795	0.832	1.147	1.112	1.164	1.328	0.0065152
Zm00001d042308_P003	86	K	60S ribosomal protein L13	---	1	0.0287522	48.115	AAGIPK(1)R	2	0.37109	1	0.825	0.72	0.996	1.107	1.204	1.148	1.361	0.031096
Zm00001d042308_P003	180	K	60S ribosomal protein L13	---	1	0.00107057	78.149	AFAAYGK(1)LR	2	-0.94586	1	0.943	1.048	0.866	0.98	1.123	1.041	1.1	0.22488
Zm00001d042453_P001	282	K	aldolase1 cytosolic aldolase GN= ald1	---	1	0.0019588	50.354	NLNAMNK(1)LSTK	3	-0.022677	2	0.839	0.698	0.743	1.576	1.003	1.14	1.631	0.030824
Zm00001d042453_P001	23	K	aldolase1 cytosolic aldolase GN= ald1	---	1	3.35288e-20	118.51	NAAYIGTPGK(1)GILAADESTGTIGK	4	-1.3168	3	0.87	0.727	0.714	1.147	1.278	1.264	1.596	0.0028036
Zm00001d042453_P001	8	K	aldolase1 cytosolic aldolase GN= ald1	---	1	0.00611551	85.676	YK(1)DELIK	2	-0.97347	1	0.699	0.736	0.528	1.212	1.48	1.345	2.057	0.0035247
Zm00001d042453_P001	310	K	aldolase1 cytosolic aldolase GN= ald1	---	1	1.74324e-08	115.29	AWAGK(1)VENLEK	3	0.63965	1	0.891	0.509	0.657	1.169	1.491	1.283	1.917	0.0190593
Zm00001d042453_P003	8	K	aldolase1 cytosolic aldolase GN= ald1	---	1	5.77922e-05	89.171	MVTPGSDSK(1)K	3	1.5168	1	0.949	0.721	0.681	1.162	1.24	1.247	1.552	0.012762
Zm00001d042525_P003	196	K	60S ribosomal protein L5-1 homolog a endosperm cDNA 5C05D11 (uaz189), similar to ribosomal protein GN= rpl5a	---	1	0.000252869	78.401	K(1)YIYGGHVADYMR	3	-0.17141	1	0.76	0.73	0.655	1.312	1.213	1.331	1.798	0.00037749
Zm00001d042525_P003	5	K	60S ribosomal protein L5-1 homolog a endosperm cDNA 5C05D11 (uaz189), similar to ribosomal protein GN= rpl5a	---	1	0.00528844	62.546	GGFVK(1)THK	3	-0.76881	2
Zm00001d042525_P003	14	K	60S ribosomal protein L5-1 homolog a endosperm cDNA 5C05D11 (uaz189), similar to ribosomal protein GN= rpl5a	---	1	0.0257607	51.066	TNAYFK(1)R	2	-0.97723	1	0.684	0.608	0.646	1.213	1.411	1.438	2.096	0.00031808
Zm00001d042525_P003	257	K	60S ribosomal protein L5-1 homolog a endosperm cDNA 5C05D11 (uaz189), similar to ribosomal protein GN= rpl5a	---	1	0.0267681	52.716	STK(1)QPPK	2	0.052975	1	0.439	0.696	0.44	1.464	1.326	1.635	2.81	0.0030633
Zm00001d042525_P003	277	K	60S ribosomal protein L5-1 homolog a endosperm cDNA 5C05D11 (uaz189), similar to ribosomal protein GN= rpl5a	---	1	0.0190045	58.981	K(1)ASLIER	2	-0.68717	1	0.609	0.513	0.686	1.476	1.4	1.316	2.319	0.00073507
Zm00001d042525_P003	48	K	60S ribosomal protein L5-1 homolog a endosperm cDNA 5C05D11 (uaz189), similar to ribosomal protein GN= rpl5a	---	1	0.0183085	62.546	YNTPK(1)YR	2	0.96229	1	0.529	0.564	0.457	1.475	1.433	1.542	2.871	8.3762e-05
Zm00001d042525_P003	177	K	60S ribosomal protein L5-1 homolog a endosperm cDNA 5C05D11 (uaz189), similar to ribosomal protein GN= rpl5a	---	1	9.74048e-07	98.943	GALDGGLDIPHSEK(1)R	3	0.89914	1	1.012	0.777	0.801	1.084	1.139	1.186	1.316	0.032383
Zm00001d042525_P003	43	K	60S ribosomal protein L5-1 homolog a endosperm cDNA 5C05D11 (uaz189), similar to ribosomal protein GN= rpl5a	---	1	0.0112218	73.248	NK(1)YNTPK	2	0.40426	1	0.481	0.477	0.419	1.567	1.427	1.629	3.357	3.7167e-05
Zm00001d042525_P003	241	K	60S ribosomal protein L5-1 homolog a endosperm cDNA 5C05D11 (uaz189), similar to ribosomal protein GN= rpl5a	---	1	0.0175386	54.774	K(1)VHAAIR	3	-0.098694	1
Zm00001d042540_P007	627	K	Linoleate 9S-lipoxygenase 1	---	1	0.000227987	63.989	GMAVPDPSSPYK(1)VR	3	1.5258	2	0.579	0.886	0.975	1.054	1.337	1.169	1.459	0.084863
Zm00001d042540_P007	273	K	Linoleate 9S-lipoxygenase 1	---	1	3.16179e-09	112.24	FGHIK(1)NSDFYGYTIK	3	1.2638	1	0.772	0.667	0.691	1.301	1.312	1.257	1.817	0.000199944
Zm00001d042540_P007	23	K	Linoleate 9S-lipoxygenase 1	---	1	3.08781e-15	131.12	NAHLK(1)GNLVLMR	3	1.0133	2	0.799	0.893	0.79	1.123	1.174	1.222	1.418	0.00161596
Zm00001d042540_P007	588	K	Linoleate 9S-lipoxygenase 1	---	1	0.00188523	69.721	K(1)YAIEISSK	3	2.4338	2	0.857	0.659	0.768	1.188	1.274	1.253	1.627	0.0033994
Zm00001d042540_P007	229	K	Linoleate 9S-lipoxygenase 1	---	1	2.2163e-05	72.898	PVLGGSK(1)HHPYPR	3	1.1386	2	0.921	0.773	0.915	1.132	1.161	1.098	1.3	0.0112379
Zm00001d042540_P007	828	K	Linoleate 9S-lipoxygenase 1	---	1	0.000675783	78.488	VEAMNK(1)DPR	2	0.068818	2	0.76	0.633	0.731	1.275	1.176	1.425	1.825	0.00157708
Zm00001d042540_P007	354	K	Linoleate 9S-lipoxygenase 1	---	1	0.00297021	83.206	LPMPK(1)IIK	2	-0.045194	1	0.656	0.816	0.666	1.232	1.457	1.174	1.807	0.0035189
Zm00001d042541_P003	811	K	lipoxygenase2 GN= lox2	---	1	0.00723814	80.165	AQEAFK(1)R	2	0.070441	2	0.739	0.671	0.737	1.303	1.283	1.267	1.795	5.8731e-05
Zm00001d042541_P003	385	K	lipoxygenase2 GN= lox2	---	1	1.56734e-15	135.02	EILAGVNPMLVK(1)R	2	0.74353	2	0.622	0.623	0.701	1.196	1.306	1.551	2.083	0.00105936
Zm00001d042541_P003	554	K	lipoxygenase2 GN= lox2	---	1	9.44378e-07	87.138	QLSVTHPVHK(1)LLLPHYR	4	-0.82116	2	0.635		0.643	1.243		1.48	2.131	0.0132409
Zm00001d042541_P003	416	K	lipoxygenase2 GN= lox2	---	1	2.68524e-28	149.72	EADLENK(1)LEGLTVQQALHGNR	3	2.601	1	0.721	0.609	0.784	1.055	1.388	1.442	1.838	0.0080224
Zm00001d042541_P003	490	K	lipoxygenase2 GN= lox2	---	1	0.000134839	75.96	DGLTTAK(1)STVYTPK	3	-0.67769	2	0.616	0.683	0.75	1.198	1.373	1.38	1.928	0.00085734
Zm00001d042541_P003	400	K	lipoxygenase2 GN= lox2	---	1	3.37334e-10	115.87	SSLDPSK(1)YGDHTSTIR	3	0.21819	1	0.717	0.811	0.743	1.21	1.13	1.39	1.642	0.002257
Zm00001d042541_P003	359	K	lipoxygenase2 GN= lox2	---	1	0.00297038	44.847	LPMPQIIK(1)EDK	3	0.87484	1
Zm00001d042541_P003	628	K	lipoxygenase2 GN= lox2	---	1	6.76792e-05	85.554	GMAVADPSSPYK(1)VR	3	0.91387	2	0.96	0.692	0.324	1.151	1.523	1.349	2.036	0.073705
Zm00001d042541_P003	23	K	lipoxygenase2 GN= lox2	---	1	1.05205e-15	136.96	NAHLK(1)GNVVLVR	3	-1.7772	1	0.753	0.577	0.971	1.155	1.369	1.175	1.608	0.036405
Zm00001d042541_P003	741	K	lipoxygenase2 GN= lox2	---	1	0.00040783	58.98	K(1)PMPAPGSDEYAELER	3	-0.45937	1	1.172	0.681	0.758	1.066	1.174	1.148	1.298	0.162376
Zm00001d042541_P003	805	K	lipoxygenase2 GN= lox2	---	1	8.87378e-05	88.101	EWTSDAK(1)AQEAFK	3	0.17596	3	0.827	0.68	0.774	1.168	1.25	1.301	1.63	0.00169757
Zm00001d042541_P003	274	K	lipoxygenase2 GN= lox2	---	1	0.00192378	53.237	K(1)SDFYGYAIK	3	0.60076	1	0.688	0.808	0.755	1.196	1.286	1.267	1.665	0.00057973
Zm00001d042541_P003	798	K	lipoxygenase2 GN= lox2	---	1	0.000100534	86.772	DTK(1)EWTSDAK	3	2.0583	5	0.62	0.603	0.642	1.312	1.394	1.428	2.217	1.6884e-05
Zm00001d042772_P002	210	K	Ribosomal protein	---	1	0.0251757	43.185	STMGK(1)VYR	2	-0.48547	1	0.748	0.718	0.857	1.164	1.318	1.195	1.583	0.0021567
Zm00001d042842_P004	271	K	starch phoshorylase2 cytosolic starch phosphorylase inferred from data in Yu et al 2001 (MS 2015) GN= pho2	---	1	0.00391833	83.206	HK(1)EMEGK	3	-0.34656	1	0.98	0.821	0.793	1.018	1.096	1.292	1.313	0.047677
Zm00001d042842_P004	20	K	starch phoshorylase2 cytosolic starch phosphorylase inferred from data in Yu et al 2001 (MS 2015) GN= pho2	---	1	0.00163551	52.579	YGLFK(1)QHIAK	3	1.5282	1	0.655	0.783	0.799	1.219	1.294	1.251	1.683	0.00132083
Zm00001d042842_P004	269	K	starch phoshorylase2 cytosolic starch phosphorylase inferred from data in Yu et al 2001 (MS 2015) GN= pho2	---	1	0.00819336	53.775	ELVISK(1)HK	3	-1.4773	1
Zm00001d042930_P001	17	K	histone 2B4 genomic sequence selected with his2B cDNA probe GN= his2b4	---	0.999625	0.00677087	62.466	KPTEEK(1)AEK	3	-1.4919	1	1.075	0.9	0.893	0.935	1.021	1.176	1.092	0.38778
Zm00001d042966_P002	68	K	40S ribosomal protein S23-2	---	1	0.00261116	89.355	VQLVK(1)NGK	2	0.18079	2	0.94	0.76	0.837	1.127	1.206	1.13	1.365	0.0085603
Zm00001d042966_P002	31	K	40S ribosomal protein S23-2	---	1	6.27685e-05	88.338	K(1)PFAGSSHAK	3	-0.25766	1	0.778	0.772	0.678	1.101	1.358	1.314	1.693	0.0026623
Zm00001d042966_P002	100	K	40S ribosomal protein S23-2	---	1	0.000159648	87.719	K(1)GHAVGDIPGVR	3	-1.0785	2	0.988	0.839	0.963	1.009	1.189	1.012	1.151	0.13302
Zm00001d043070_P001	132	K	Ubiquitin-conjugating enzyme E2 11	---	1	0.00340127	54.007	TDRPK(1)YEATAR	3	-0.31559	1	0.818	0.74	0.749	1.347	1.224	1.122	1.601	0.00159606
Zm00001d043086_P014	190	K	23-bisphosphoglycerate-independent phosphoglycerate mutase 1	---	1	9.08171e-05	88.311	GK(1)GIDAQIASGGGR	2	0.15709	1	0.916	0.975	0.569	1.354	1.086	1.1	1.439	0.104599
Zm00001d043086_P014	218	K	23-bisphosphoglycerate-independent phosphoglycerate mutase 1	---	1	0.00100697	65.179	YENDWDVVK(1)R	2	-1.0233	1	0.776	0.747	0.763	0.903	1.704	1.106	1.624	0.138961
Zm00001d043086_P014	55	K	23-bisphosphoglycerate-independent phosphoglycerate mutase 1	---	1	0.0221129	45.598	NGAPEK(1)WR	2	-0.61365	1	0.99	0.705	0.741	1.279	1.128	1.157	1.463	0.025601
Zm00001d043086_P014	405	K	23-bisphosphoglycerate-independent phosphoglycerate mutase 1	---	1	7.01733e-05	97.597	ALQIAEK(1)AR	2	0.67525	2	0.805	0.827	0.861	1.148	1.123	1.236	1.407	0.00062025
Zm00001d043086_P014	234	K	23-bisphosphoglycerate-independent phosphoglycerate mutase 1	---	1	0.000645685	83.182	FK(1)SALEAVK	2	1.8373	1	0.819	0.812	0.768	1.116	1.246	1.239	1.501	0.00059681
Zm00001d043098_P006	53	K	ferric-chelate reductase (NADH)1 member of a multi-gene family GN= fcr1	---	1	4.59819e-14	142.36	K(1)QISHNVAR	3	-0.35122	1	0.858	0.727	0.755	1.224	1.219	1.216	1.564	0.0122214
Zm00001d043137_P001	17	K	Proteasome subunit alpha type	---	1	0.00069596	71.614	YFGAALGK(1)GR	2	0.29216	1	0.882	0.753	0.683	1.191	1.252	1.239	1.588	0.0035362
Zm00001d043158_P003	19	K	Tubulin beta-6 chain	---	1	0.00210282	52.391	K(1)LAVNLIPFPR	2	0.6001	1
Zm00001d043178_P001	320	K	Probable sugar phosphate/phosphate translocator	---	1	0.0303545	57.177	LQALK(1)AK	2	-2.5238	1
Zm00001d043194_P001	184	K	Phosphoglycerate kinase	---	1	0.000543531	63.091	EEEK(1)NDPEFAK	3	0.4425	5	0.308	2.407	0.903	0.971	0.752	0.659	0.658	0.8644
Zm00001d043249_P001	196	K	NAD(P)H dehydrogenase (quinone) FQR1	---	1	8.78454e-05	111.82	YFAGIAK(1)K	3	0.37118	4	0.828	0.715	0.765	1.151	1.271	1.269	1.599	0.00093551
Zm00001d043261_P001	164	K	Universal stress protein PHOS34	---	1	0.00627388	73.324	DHDMK(1)ER	3	-0.20582	3	1.225	0.898	1.027	0.48	1.479	0.891	0.905	0.5975
Zm00001d043261_P001	159	K	Universal stress protein PHOS34	---	1	6.85847e-05	85.813	IHVVK(1)DHDMK	4	0.7023	1	0.93	0.957	0.971	0.963	1.19	0.99	1.1	0.25086
Zm00001d043407_P002	114	K	SGS domain-containing protein	---	1	0.0242997	40.103	FHDVK(1)GK	3	1.276	1
Zm00001d043511_P002	286	K	hexokinase5 GN= hex5	---	1	0.00844504	67.035	HLGAK(1)LK	3	0.20778	1	0.905	0.862	0.714	1.289	1.047	1.184	1.419	0.020285
Zm00001d043511_P002	77	K	hexokinase5 GN= hex5	---	1	0.00138161	50.102	TEGEDFHLPDSK(1)QR	3	-0.55163	1
Zm00001d043601_P002	369	K	NADP-dependent malic enzyme6 GN= me6	---	1	0.0152008	51.276	K(1)IWLVDSK	2	0.3577	1
Zm00001d043601_P002	360	K	NADP-dependent malic enzyme6 GN= me6	---	1	0.00189714	57.175	QTK(1)APIEECR	2	0.32813	1	0.593	0.52	0.347	1.732	1.316	1.493	3.11	0.0030362
Zm00001d043601_P002	170	K	NADP-dependent malic enzyme6 GN= me6	---	1	0.00795967	65.224	GK(1)ILEVLK	2	-1.5829	1	0.577	0.61	0.664	1.298	1.636	1.215	2.241	0.00127581
Zm00001d043606_P001	50	K	40S ribosomal protein S24	---	1	0.0135451	54.982	LAK(1)AYEVK	2	0.13762	1	0.96	0.609	0.805	1	1.366	1.26	1.527	0.056056
Zm00001d043625_P002	285	K	Plasminogen activator inhibitor 1 RNA-binding protein	---	1	0.00174331	67.207	SLQPLSNK(1)K	3	0.097734	1
Zm00001d043625_P002	264	K	Plasminogen activator inhibitor 1 RNA-binding protein	---	1	0.00331457	51.436	ALLALK(1)AEER	2	0.7167	1
Zm00001d043625_P002	258	K	Plasminogen activator inhibitor 1 RNA-binding protein	---	1	0.005278	87.323	K(1)ALLALK	2	0.50565	1
Zm00001d043625_P002	175	K	Plasminogen activator inhibitor 1 RNA-binding protein	---	1	0.000195265	63.473	HSGTGHGYEMK(1)R	4	0.25142	1	1.422	1.032	0.727	0.792	1.123	0.903	0.886	0.6877
Zm00001d043795_P001	21	K	Glutathione S-transferase GSTU6	---	1	0.00888152	63.534	AK(1)VALGLK	2	0.22148	1
Zm00001d043795_P001	220	K	Glutathione S-transferase GSTU6	---	1	0.00413606	42.802	LLEHYK(1)GFLAK	3	0.5019	1				1.052	1.116	0.832
Zm00001d043795_P001	54	K	Glutathione S-transferase GSTU6	---	1	0.00395901	45.158	K(1)VPVLVHGGR	3	0.68241	1
Zm00001d043942_P002	24	K	60S ribosomal protein L18a	---	1	0.000140492	71.879	ALPTPGDEHPK(1)IYR	3	1.3557	1	0.912	0.929	0.937	0.926	1.141	1.155	1.16	0.185396
Zm00001d043982_P073	19	K	uncharacterized protein	---	1	0.00182121	81.296	YELHHK(1)LR	4	1.0492	2	0.811	0.84	0.847	1.182	1.193	1.127	1.402	0.000103404
Zm00001d043988_P001	291	K	chitinase chem5 cDNA derived from a library originating from a mercuric chloride treated line, INRA258 GN= chn1	---	1	0.00273179	42.314	FNDVQNNYSSQVK(1)GSV	3	-0.51198	1	1.038	0.733	0.737	1.219	1.19	1.083	1.392	0.046518
Zm00001d043991_P002	135	K	DNA binding activity2 cDNA pAS12 has binding activity GN= dba2	---	1	1.1392e-05	86.497	K(1)EDHHHVESVLHSAK	4	0.020254	2	0.769	1.181	0.735	1.015	1.067	1.233	1.235	0.22678
Zm00001d044035_P001	148	K	Ketol-acid reductoisomerase chloroplastic	---	1	0.00331065	62.799	GSK(1)SFEEAR	2	-0.16758	1	0.908	0.828	0.72	1.249	1.11	1.184	1.443	0.008082
Zm00001d044042_P001	331	K	malate dehydrogenase3 electrophoretic mobility GN= mdh3	---	1	0.00983818	61.78	SSIEK(1)GIK	2	-0.48753	1	0.961	0.847	0.808	1.103	1.087	1.194	1.294	0.0120355
Zm00001d044042_P001	334	K	malate dehydrogenase3 electrophoretic mobility GN= mdh3	---	1	0.00794773	65.246	GIK(1)FANDN	2	0.40806	1	1.047	0.863	0.666	1.099	1.116	1.209	1.329	0.088865
Zm00001d044054_P002	136	K	GTP-binding nuclear protein Ran-2	---	1	0.00049743	99.136	AK(1)QVTFHR	3	1.6349	2	1.003	0.659	0.87	0.758	1.531	1.18	1.37	0.29356
Zm00001d044054_P002	144	K	GTP-binding nuclear protein Ran-2	---	1	0.000917395	56.205	K(1)NLQYYEISAK	3	1.0743	1
Zm00001d044054_P002	39	K	GTP-binding nuclear protein Ran-2	---	1	0.00105726	74.376	HLTGEFEK(1)K	3	1.0661	1	0.814	0.813	0.768	1.31	1.212	1.084	1.506	0.0022151
Zm00001d044054_P002	101	K	GTP-binding nuclear protein Ran-2	---	1	5.68808e-05	91.961	LTYK(1)NVPTWHR	3	-0.28371	2	1.008	0.745	0.792	1.008	1.253	1.194	1.358	0.052238
Zm00001d044054_P002	125	K	GTP-binding nuclear protein Ran-2	---	1	1.22292e-13	123.59	VCENIPIVLCGNK(1)VDVK	3	0.15504	1	0.797	0.694	0.845	1.049	1.242	1.373	1.568	0.0102423
Zm00001d044212_P004	281	K	Probable aldo-keto reductase 4	---	1	0.000136044	86.803	NLDANVDSLK(1)VK	3	1.1167	1	0.873	0.704	0.827	1.009	1.209	1.378	1.496	0.022978
Zm00001d044212_P004	60	K	Probable aldo-keto reductase 4	---	1	0.0302224	49.65	ALK(1)QLPR	2	0.97845	1
Zm00001d044212_P004	229	K	Probable aldo-keto reductase 4	---	1	0.0123938	71.342	NK(1)QIYLK	2	0.4028	1	0.879	0.903	0.876	1.032	1.086	1.224	1.257	0.0116818
Zm00001d044243_P003	41	K	3'-5' exonuclease domain-containing protein / K homology domain-containing protein / KH domain-containing protein	---	1	0.0151485	58.981	VIHDCK(1)R	3	-1.09	1
Zm00001d044287_P001	161	K	Ribosomal protein L19	---	1	0.0020905	54.259	TLSDQFEAK(1)R	2	-0.87031	1	0.927	1.018	1.108	0.906	1.114	0.928	0.966	0.68178
Zm00001d044287_P001	69	K	Ribosomal protein L19	---	1	0.0216505	42.599	RAHEAK(1)QK	4	-0.43336	1
Zm00001d044287_P001	79	K	Ribosomal protein L19	---	1	0.013805	61.357	HSGYGK(1)R	3	-0.41064	1
Zm00001d044329_P001	77	K	S-adenosyl-L-methionine-dependent methyltransferases superfamily protein	---	1	0.00596665	64.567	HYAALNK(1)R	3	-1.3312	1
Zm00001d044475_P001	327	K	HXXXD-type acyl-transferase family protein	---	1	0.00462296	57.401	EAK(1)EALSSR	2	0.097562	1	0.893	0.884	0.743	1.178	1.095	1.207	1.381	0.0080643
Zm00001d044648_P006	214	K	Alpha-L-arabinofuranosidase 1	---	1	0.00956423	55.37	LQITTNK(1)K	3	2.221	1
Zm00001d044648_P006	381	K	Alpha-L-arabinofuranosidase 1	---	1	5.28421e-06	102.4	HVAIGNEDCGK(1)K	3	-0.54727	1	0.824	0.604	0.57	1.28	1.235	1.486	2.003	0.0052613
Zm00001d044664_P001	111	K	40S ribosomal protein S16-3	---	1	0.0229943	44.639	EVK(1)DIFTR	2	1.0353	1	1.052	0.804	0.83	0.988	1.141	1.185	1.234	0.101664
Zm00001d044664_P001	66	K	40S ribosomal protein S16-3	---	1	0.0222151	57.59	FK(1)DIDMR	2	-0.41812	1	0.971	0.84	0.853	1.118	1.008	1.21	1.252	0.032861
Zm00001d044664_P001	52	K	40S ribosomal protein S16-3	---	1	0.000631818	62.287	LK(1)AFEPILLAGR	2	0.5354	1
Zm00001d044664_P001	107	K	40S ribosomal protein S16-3	---	1	0.000321851	105.52	YVDEAAK(1)K	3	3.4783	4	0.899	0.832	0.749	1.177	1.106	1.238	1.42	0.004779
Zm00001d044664_P001	28	K	40S ribosomal protein S16-3	---	1	0.000138426	91.62	TAVAVAYTK(1)PGR	2	-1.2327	1	0.769	0.814	0.836	1.059	1.318	1.203	1.48	0.0046564
Zm00001d044665_P001	239	K	V-type proton ATPase subunit C	---	1	0.00816893	64.841	VVDNFK(1)VR	2	0.66419	3	0.924	0.694	0.848	1.13	1.201	1.202	1.433	0.0137218
Zm00001d044665_P001	158	K	V-type proton ATPase subunit C	---	1	0.00729956	49.3	K(1)QSGSLAVR	2	0.89598	1	0.743	0.758	0.827	1.036	1.356	1.281	1.578	0.0069597
Zm00001d044665_P001	74	K	V-type proton ATPase subunit C	---	1	5.32158e-06	97.797	SNVFVEGVSHK(1)IR	3	0.65962	1	0.686	1.179	0.92	1.209	1.054	0.952	1.154	0.395
Zm00001d044754_P008	150	K	Pyrophosphate--fructose 6-phosphate 1-phosphotransferase subunit beta 2	---	1	7.28935e-05	66.809	DPHGNVQVAK(1)IETEK	3	1.0453	1	1.09	0.878	0.601	1.056	1.22	1.155	1.336	0.151436
Zm00001d044754_P008	116	K	Pyrophosphate--fructose 6-phosphate 1-phosphotransferase subunit beta 2	---	1	0.0156751	52.6	SK(1)LQAESR	2	0.2319	1	0.71	0.832	0.773	1.378	1.18	1.127	1.592	0.0036964
Zm00001d044754_P008	13	K	Pyrophosphate--fructose 6-phosphate 1-phosphotransferase subunit beta 2	---	1	5.04392e-05	88.056	STGK(1)YYHFVR	3	0.16336	1	1.017	0.814	1.028	0.928	1.015	1.198	1.099	0.42784
Zm00001d044757_P018	500	K	Dynamin-2A	---	1	0.00279225	47.606	IEELLQEDHNAK(1)R	3	0.59107	1
Zm00001d044757_P018	92	K	Dynamin-2A	---	1	2.26064e-05	104.2	HFDLNNVK(1)R	3	1.2322	1	0.819	0.772	0.928	1.148	1.087	1.246	1.382	0.0084401
Zm00001d044898_P001	96	K	Copper ion binding protein	---	1	0.000118383	78.401	TAADYQSCNLK(1)AAK	3	-0.09104	1	0.887	0.788	1.032	1.033	1.279	0.981	1.216	0.157883
Zm00001d044898_P001	120	K	Copper ion binding protein	---	1	0.00121973	59.198	K(1)QHYFVCGER	3	-0.23216	1	0.967	0.842	0.926	1.036	1.112	1.117	1.194	0.020057
Zm00001d044921_P001	70	K	Probable carboxylesterase 2	---	1	0.00029984	77.662	LFLPAGSHGK(1)K	3	-0.67106	1
Zm00001d045000_P001	31	K	40S ribosomal protein S17-4	---	1	0.00101402	59.067	MTLDFHTNK(1)K	3	0.089416	1	0.789	0.96	0.826	1.044	1.254	1.127	1.33	0.0229
Zm00001d045000_P001	18	K	40S ribosomal protein S17-4	---	1	0.00174555	72.34	QVIEK(1)YYSR	2	0.095869	2	0.891	0.856	0.723	1.109	1.172	1.249	1.429	0.0077395
Zm00001d045000_P001	43	K	40S ribosomal protein S17-4	---	1	0.000100575	92.856	VLEEVSILPSK(1)R	2	-0.90196	1	0.868	0.794	0.776	1.078	1.214	1.27	1.461	0.0031777
Zm00001d045042_P013	614	K	Sucrose synthase 1	---	1	3.28443e-05	96.113	MYSLIDEYK(1)LK	2	1.9618	2	0.798	0.623	0.78	1.28	1.196	1.323	1.726	0.0028412
Zm00001d045042_P013	604	K	Sucrose synthase 1	---	1	0.000193852	87.184	EEQAEFK(1)K	2	0.26042	3	0.676	0.622	0.639	1.231	1.423	1.408	2.097	0.000155036
Zm00001d045042_P013	562	K	Sucrose synthase 1	---	1	0.00368005	48.467	VK(1)NMTGLVEMYGK	3	1.1545	2	0.948	0.66	0.919	1.012	1.166	1.296	1.375	0.074901
Zm00001d045042_P013	548	K	Sucrose synthase 1	---	0.772015	0.00447846	54.486	K(0.772)K(0.228)PIIFSMAR	3	-1.1922	2	0.719	0.73	0.568	1.349	1.235	1.399	1.975	0.00154327
Zm00001d045042_P013	184	K	Sucrose synthase 1	---	1	1.37263e-08	111.12	AHNYK(1)GTTMMLNDR	3	-1.03	3	0.77	0.673	0.778	1.418	1.348	1.012	1.701	0.010437
Zm00001d045042_P013	592	K	Sucrose synthase 1	---	1	9.75208e-23	144.72	ELANLVIVAGDHGK(1)ESK	3	0.26091	2	0.731	0.655	0.714	1.14	1.478	1.283	1.858	0.00170228
Zm00001d045042_P013	605	K	Sucrose synthase 1	---	1	8.11195e-05	88.021	K(1)MYSLIDEYK	2	1.1478	1	0.772	0.783	0.712	1.07	1.348	1.315	1.647	0.0033202
Zm00001d045042_P013	37	K	Sucrose synthase 1	---	1	1.74444e-10	123.79	YVHQGK(1)GMLQR	3	-0.25474	3	0.704	0.772	0.747	1.086	1.403	1.289	1.7	0.0027808
Zm00001d045042_P013	179	K	Sucrose synthase 1	---	1	4.13737e-13	123.29	ESLYPLLNFLK(1)AHNYK	3	0.16131	1
Zm00001d045042_P013	301	K	Sucrose synthase 1	---	1	0.00024232	77.124	IK(1)QQGLDITPK	3	-0.33958	3	0.784	0.76	0.811	1.236	1.197	1.212	1.548	3.5591e-05
Zm00001d045042_P013	234	K	Sucrose synthase 1	---	1	1.46169e-16	134.25	FQELGLEK(1)GWGDTAK	3	0.081157	2	0.576	0.61	0.8	1.286	1.247	1.481	2.021	0.0033972
Zm00001d045042_P013	421	K	Sucrose synthase 1	---	1	0.00122281	52.576	TK(1)YPNSDIYLDK	3	0.19709	1	0.864	0.549	0.857	1.088	1.33	1.312	1.643	0.034601
Zm00001d045042_P013	573	K	Sucrose synthase 1	---	1	0.000314942	62.357	NMTGLVEMYGK(1)NAR	3	-0.67012	1
Zm00001d045042_P013	241	K	Sucrose synthase 1	---	1	0.00188059	87.639	GWGDTAK(1)R	2	-0.012919	4	0.727	0.69	0.713	1.267	1.248	1.356	1.817	3.8148e-05
Zm00001d045251_P007	13	K	Acyl-coenzyme A oxidase	---	1	0.0186877	53.351	K(1)AAHAWK	3	0.74253	2	0.831	0.775	0.752	1.107	1.285	1.25	1.545	0.00135746
Zm00001d045251_P007	19	K	Acyl-coenzyme A oxidase	---	1	0.00713979	75.311	AAHAWK(1)R	3	-0.033674	1
Zm00001d045315_P004	68	K	Proteasome subunit beta type	---	1	0.0270318	52.482	NLGTK(1)CR	2	0.67605	1	1.094	0.855	0.762	1.021	1.06	1.208	1.213	0.16236
Zm00001d045315_P004	77	K	Proteasome subunit beta type	---	1	0.00188685	84.743	LHELSNK(1)R	3	-1.0465	2	1.089	0.857	0.799	0.997	1.232	1.026	1.186	0.20232
Zm00001d045323_P009	86	K	Profilin homolog5 Deduced amino acid sequence shares 95% identity with PRF4 (aka ZmPRO4) and 79-80% identity with other maize profilins PRF1, PRF2 and PRF3. GN= prf5	---	1	0.000948869	75.509	K(1)GTGGITIK	3	0.27515	1	0.747	0.693	0.839	1.166	1.386	1.169	1.633	0.0035605
Zm00001d045323_P009	94	K	Profilin homolog5 Deduced amino acid sequence shares 95% identity with PRF4 (aka ZmPRO4) and 79-80% identity with other maize profilins PRF1, PRF2 and PRF3. GN= prf5	---	1	0.00143161	73.499	GTGGITIK(1)K	2	0.46736	2	0.803	0.848	0.769	1.082	1.222	1.276	1.479	0.0023762
Zm00001d045326_P003	212	K	ATP-dependent 6-phosphofructokinase 3	---	1	0.00971612	54.982	SVNDIHK(1)R	3	0.66531	1
Zm00001d045403_P002	206	K	Proteasome subunit beta type-6	---	1	0.000744694	62.088	TVTINADGVK(1)R	2	0.38915	1	0.932	0.574	0.954	0.745	1.532	1.263	1.439	0.27176
Zm00001d045431_P001	285	K	Enolase 1	---	1	4.38026e-05	95.417	ISGDSLK(1)DLYK	2	-1.7309	2	0.77	0.698	0.729	1.118	1.396	1.289	1.731	0.00153797
Zm00001d045431_P001	238	K	Enolase 1	---	1	5.57119e-10	119.39	AAIEK(1)AGYTGK	2	0.73744	4	0.68	0.675	0.603	1.315	1.339	1.387	2.064	6.2646e-05
Zm00001d045431_P001	198	K	Enolase 1	---	1	0.000144518	68.972	MGVEVYHNLK(1)SIIK	3	1.021	1
Zm00001d045431_P001	340	K	Enolase 1	---	1	0.00199683	88.495	VAK(1)AINEK	2	-0.47399	1	0.792	0.72	0.658	1.244	1.212	1.375	1.765	0.0009822
Zm00001d045431_P001	278	K	Enolase 1	---	1	0.00443728	74.841	K(1)ISGDSLK	3	0.90573	2	0.763	0.689	0.658	1.283	1.256	1.351	1.844	0.00023552
Zm00001d045431_P001	416	K	Enolase 1	---	1	6.50891e-06	111.06	LAK(1)YNQLLR	2	1.2289	2	0.842	0.704	0.876	1.088	1.279	1.211	1.477	0.0088621
Zm00001d045431_P001	204	K	Enolase 1	---	1	5.76072e-07	65.438	K(1)YGQDATNVGDEGGFAPNIQENK	3	-0.90534	3	0.652	0.472		1.073	1.522	1.28	2.298	0.0181427
Zm00001d045431_P001	277	K	Enolase 1	---	1	1.58643e-05	76.82	EENNDGSK(1)K	3	-0.3239	2	0.718	0.685	0.744	1.174	1.325	1.353	1.794	0.00031798
Zm00001d045431_P001	131	K	Enolase 1	---	1	0.00828305	76.847	AGAMVK(1)K	2	1.2112	2	0.67	0.641	0.6	1.343	1.378	1.367	2.139	2.0393e-05
Zm00001d045431_P001	61	K	Enolase 1	---	1	0.000114741	85.554	DGGSDYLGK(1)GVLK	3	-2.2659	2	0.717	0.649	0.66	1.173	1.427	1.374	1.962	0.00057684
Zm00001d045431_P001	269	K	Enolase 1	---	1	1.94626e-05	85.493	TYDLNFK(1)EENNDGSK	3	2.5841	1	0.94	0.64	0.894	1.189	1.371	0.965	1.425	0.086238
Zm00001d045431_P004	11	K	Enolase 1	---	1	0.000144518	68.972	MGVEVYHNLK(1)SIIK	3	1.021	1
Zm00001d045431_P004	1	K	Enolase 1	---	1	0.000338603	74.698	K(1)MGVEVYHNLK	3	-1.271	2	0.713	0.712	0.822	1.143	1.292	1.318	1.67	0.00140466
Zm00001d045448_P003	49	K	40S ribosomal protein S20-1	---	1	0.000658236	72.2	VCGDLVK(1)GAK	2	-0.55127	2	0.826	0.723	0.9	1.142	1.215	1.194	1.45	0.0048153
Zm00001d045448_P003	35	K	40S ribosomal protein S20-1	---	1	0.00480907	51.276	ITLSSK(1)SVK	3	-1.1462	4	0.746	0.844	0.711	1.136	1.137	1.425	1.607	0.0066356
Zm00001d045448_P003	67	K	40S ribosomal protein S20-1	---	1	0.00522144	45.28	MPTK(1)VLHITTR	3	-1.3037	1
Zm00001d045450_P001	297	K	enolpyruvylshikimate phosphate synthase1 unpubl sequence GN= eps1	---	1	0.0142429	54.157	FYIK(1)GGQK	2	0.54682	1	0.814	0.774	0.797	1.053	1.257	1.305	1.516	0.0037017
Zm00001d045451_P001	577	K	transketolase 1 GN= tk1	---	1	1.79498e-09	100.58	PADGNETAGAYK(1)VAVLNR	3	0.27599	1	0.974	0.705	0.807	1.227	1.281	1.007	1.414	0.042885
Zm00001d045451_P001	391	K	transketolase 1 GN= tk1	---	1	0.0090799	71.501	FAEYEK(1)K	3	1.484	3	0.848	0.814	0.783	1.174	1.124	1.257	1.454	0.0007205
Zm00001d045451_P001	303	K	transketolase 1 GN= tk1	---	1	0.00794797	80.438	AAIK(1)EAK	2	-0.16438	1	0.733	0.787	0.774	1.14	1.201	1.366	1.616	0.00117876
Zm00001d045451_P001	311	K	transketolase 1 GN= tk1	---	1	0.0050999	46.352	AVTDK(1)PTLIK	2	-0.40687	1	1.089	0.696	0.661	1.168	1.143	1.242	1.453	0.130783
Zm00001d045451_P001	392	K	transketolase 1 GN= tk1	---	1	0.000157533	84.169	K(1)YADDAATLK	3	-1.6244	3	0.696	0.708	0.735	1.221	1.348	1.292	1.805	5.8319e-05
Zm00001d045451_P001	584	K	transketolase 1 GN= tk1	---	1	0.00243922	64.121	K(1)RPSILALSR	3	0.23338	2	0.927	0.743	0.893	1.036	1.206	1.195	1.341	0.024683
Zm00001d045451_P001	78	K	transketolase 1 GN= tk1	---	1	4.56432e-05	74.296	AATGELLEK(1)SVNTIR	3	-0.72999	1
Zm00001d045475_P001	122	K	Histone H3	---	1	5.78715e-15	130.65	VTIMPK(1)DIQLAR	2	0.74401	3	1.017	0.879	0.979	1.035	1.048	1.042	1.087	0.1911
Zm00001d045475_P001	27	K	Histone H3	---	1	0.00516116	44.543	K(1)SAPTTGGVK	2	0.075646	1	1.069	0.795	0.826	1.198	0.988	1.124	1.23	0.122015
Zm00001d045475_P001	56	K	Histone H3	---	1	9.67965e-06	99.752	YQK(1)STELLIR	2	0.022178	2	1.106	0.948	1.037	0.917	0.943	1.049	0.941	0.37562
Zm00001d045475_P001	36	K	Histone H3	---	0.87582	7.05469e-09	117.2	SAPTTGGVK(0.876)K(0.124)PHR	4	-0.37204	1	0.816	0.893	0.896	0.995	1.218	1.183	1.304	0.020163
Zm00001d045475_P001	23	K	Histone H3	---	1	0.00687282	68.557	QLATK(1)AAR	2	0.25369	3	1.127	1.066	1.067	0.864	0.935	0.941	0.84	0.0062045
Zm00001d045475_P001	79	K	Histone H3	---	1	0.000136053	84.605	EIAQDFK(1)TDLR	2	0.46093	4	0.945	0.836	0.811	1.019	1.232	1.156	1.314	0.020036
Zm00001d045475_P001	14	K	Histone H3	---	1	0.0223245	45.368	STGGK(1)APR	2	-0.57472	1	1.139	1.17	1.164	0.862	0.716	0.949	0.728	0.0597
Zm00001d045505_P005	68	K	LIMR family protein	---	1	5.38091e-08	110.38	K(1)AAEALHQEER	3	0.29535	1	1.019	0.829	0.697	1.04	1.223	1.193	1.358	0.059264
Zm00001d045505_P005	44	K	LIMR family protein	---	1	0.0119354	71.451	RPK(1)AVITR	3	0.17024	1	0.75	0.771	0.852	0.992	1.307	1.327	1.528	0.0151021
Zm00001d045539_P001	65	K	Acyl-CoA-binding protein	---	1	0.0211187	58.981	AVEGK(1)SK	2	-0.47977	2	0.739	0.778	0.718	1.28	1.208	1.276	1.684	6.2462e-05
Zm00001d045544_P004	309	K	Chaperonin 60 subunit beta 2 chloroplastic	---	1	0.00089396	59.227	IAAIK(1)APGFGER	2	1.8486	2
Zm00001d045544_P004	304	K	Chaperonin 60 subunit beta 2 chloroplastic	---	1	0.0082684	48.998	GSLK(1)IAAIK	2	-0.036662	1
Zm00001d045544_P004	257	K	Chaperonin 60 subunit beta 2 chloroplastic	---	1	0.0154711	42.869	LLLVDK(1)K	2	-0.96055	1
Zm00001d045578_P001	162	K	60S ribosomal protein L9-1	---	1	0.000206209	65.179	SAALINQK(1)CHVK	4	-0.025796	1	0.973	0.76	1.041	1.031	1.013	1.181	1.163	0.2166
Zm00001d045578_P001	119	K	60S ribosomal protein L9-1	---	1	0.00833582	76.679	NFLGEK(1)K	3	-2.5295	4	0.909	0.905	0.9	1.035	1.132	1.12	1.211	0.021456
Zm00001d045578_P001	84	K	60S ribosomal protein L9-1	---	1	0.023838	55.531	GVTK(1)GYR	2	-0.059085	1	0.892	0.68	0.756	1.284	1.258	1.13	1.577	0.0064613
Zm00001d045665_P005	5	K	Ubiquitin receptor RAD23c	---	1	0.0161978	65.224	LNVK(1)TLK	2	-0.18402	1
Zm00001d045889_P002	34	K	60S ribosomal protein L31	---	1	0.00180297	85.272	LHGCTFK(1)K	3	0.75703	2	0.916	0.745	0.734	1.12	1.154	1.331	1.505	0.0099235
Zm00001d045889_P002	26	K	60S ribosomal protein L31	---	1	0.000610136	80.755	EYTINLHK(1)R	3	-1.2476	2	1.101	0.893	0.764	1.142	1.057	1.042	1.175	0.192059
Zm00001d045889_P002	62	K	60S ribosomal protein L31	---	1	0.00828528	79.474	IDVK(1)LNK	2	1.0079	2	0.869	0.893	0.848	1.063	1.21	1.116	1.298	0.0030602
Zm00001d045889_P002	36	K	60S ribosomal protein L31	---	1	0.0124964	68.915	K(1)APNAIK	2	-0.64161	2	0.825	0.711	0.757	1.243	1.216	1.248	1.617	0.00038446
Zm00001d045889_P002	12	K	60S ribosomal protein L31	---	1	0.0199911	57.59	K(1)DEVVTR	2	0.070618	1	0.823	0.939	0.855	1.098	1.075	1.21	1.293	0.008623
Zm00001d045889_P002	50	K	60S ribosomal protein L31	---	0.789887	0.00121416	63.185	K(0.21)FAQK(0.79)AMGTTDIR	3	-0.67622	1	0.886	1.019	0.758	1.29	0.811	1.236	1.253	0.28258
Zm00001d045889_P002	42	K	60S ribosomal protein L31	---	0.998742	0.0205522	40.727	K(0.001)APNAIK(0.999)EIR	3	0.78579	1
Zm00001d045893_P001	100	K	Retrovirus-related Pol polyprotein LINE-1	---	1	0.00592271	43.897	FGLK(1)GVPTLIR	2	-1.7434	1
Zm00001d045893_P001	30	K	Retrovirus-related Pol polyprotein LINE-1	---	1	4.63684e-05	89.189	LFASPDAASDGK(1)VK	3	0.98157	1	0.664	1.143	0.772	1.109	1.186	1.127	1.327	0.198343
Zm00001d045965_P002	179	K	Formate dehydrogenase chloroplastic/mitochondrial	---	1	0.000517186	73.499	K(1)GVIVVNNAR	2	0.048612	2	0.951	0.882	0.887	1.063	1.023	1.194	1.206	0.023963
Zm00001d045965_P002	96	K	Formate dehydrogenase chloroplastic/mitochondrial	---	1	0.000319185	58.98	AYDLEGK(1)TVGTVGAGR	3	0.62261	1	0.752	0.79	0.708	1.078	1.253	1.418	1.666	0.0040795
Zm00001d045965_P002	28	K	Formate dehydrogenase chloroplastic/mitochondrial	---	1	0.0131334	53.775	K(1)IVGVFYK	2	1.5729	1
Zm00001d046583_P005	51	K	40S ribosomal protein S14	---	1	4.13565e-06	102.4	ELGITALHIK(1)LR	3	-2.1713	1	0.961	0.831	0.793	0.762	1.473	1.18	1.321	0.29048
Zm00001d046583_P005	41	K	40S ribosomal protein S14	---	1	6.9539e-05	92.295	CK(1)ELGITALHIK	3	-0.6374	1
Zm00001d046583_P005	16	K	40S ribosomal protein S14	---	1	0.00795967	65.224	ITGGMK(1)VK	2	-0.31293	2	0.89	0.748	0.8	1.219	1.152	1.192	1.461	0.00199935
Zm00001d046600_P002	169	K	Proteasome subunit beta type	---	1	0.0083613	67.277	EHVIK(1)SR	3	1.4771	2
Zm00001d046600_P002	71	K	Proteasome subunit beta type	---	1	5.72749e-06	121.29	HK(1)LYQLR	3	1.2349	2	0.858	0.806	0.773	0.95	1.3	1.311	1.461	0.028542
Zm00001d046682_P001	130	K	Peroxiredoxin-5	---	1	0.000113366	85.672	HLPGFVAK(1)AGELR	3	0.61952	2	0.963	0.877	0.875	0.966	1.165	1.154	1.21	0.051942
Zm00001d046682_P001	104	K	Peroxiredoxin-5	---	1	0.012102	69.628	DLTAGK(1)K	2	-0.54234	3	0.852	0.828	0.781	1.154	1.208	1.177	1.438	0.00022355
Zm00001d046697_P004	118	K	Dihydroflavonol-4-reductase	---	1	0.0124905	56.916	ACYEAK(1)VR	2	-0.46274	1	0.814	0.783	0.717	1.238	1.206	1.243	1.593	0.00027524
Zm00001d046697_P004	48	K	Dihydroflavonol-4-reductase	---	1	0.000183807	79.614	NAHLK(1)VLEGAEER	3	0.5167	1	0.897	0.827	0.804	1.02	1.03	1.423	1.374	0.055119
Zm00001d046697_P004	156	K	Dihydroflavonol-4-reductase	---	0.837184	0.0013025	72.29	K(0.837)K(0.163)EDWYLVSK	3	0.56753	2	0.858	1.011	0.706	1.006	1.117	1.302	1.33	0.085901
Zm00001d046697_P004	43	K	Dihydroflavonol-4-reductase	---	1	0.000453796	62.338	DPGASK(1)NAHLK	3	0.76495	1	0.794	0.876	0.897	1.049	1.27	1.113	1.337	0.013044
Zm00001d047037_P001	185	K	Abscisic acid receptor PYR1	---	1	0.0246331	54.611	LNLQK(1)LK	2	0.42665	1	0.899	0.992	0.851	0.972	1.18	1.107	1.189	0.077345
Zm00001d047186_P001	66	K	40S ribosomal protein S9	---	1	0.000628871	58.274	ELLTLDEK(1)NPR	3	2.1849	1
Zm00001d047253_P016	606	K	sucrose synthase1 (was sus2, css1) sucrose synthase-1 (SUS1) of embryo and other tissues, compare sh1 GN= sus1	---	1	0.000200699	86.772	EEQAEFK(1)K	2	0.26042	4	0.745	0.766	0.844	1.114	1.263	1.269	1.548	0.00156006
Zm00001d047253_P016	599	K	sucrose synthase1 (was sus2, css1) sucrose synthase-1 (SUS1) of embryo and other tissues, compare sh1 GN= sus1	---	1	0.000245266	90.614	DK(1)EEQAEFK	2	0.37461	1	0.801	0.761	0.738	1.199	1.267	1.234	1.609	7.8879e-05
Zm00001d047253_P016	192	K	sucrose synthase1 (was sus2, css1) sucrose synthase-1 (SUS1) of embryo and other tissues, compare sh1 GN= sus1	---	1	3.02755e-06	102.5	AHNYK(1)GMTMMLNDR	3	-1.0634	3	1.058	0.884	0.903	1.004	1.132	1.02	1.109	0.195696
Zm00001d047253_P016	432	K	sucrose synthase1 (was sus2, css1) sucrose synthase-1 (SUS1) of embryo and other tissues, compare sh1 GN= sus1	---	1	0.00146263	61.11	YPNSDLYWK(1)K	3	1.2075	2	0.876	1.022	0.64	1.157	1.033	1.273	1.364	0.09636
Zm00001d047253_P016	303	K	sucrose synthase1 (was sus2, css1) sucrose synthase-1 (SUS1) of embryo and other tissues, compare sh1 GN= sus1	---	1	0.000307875	67.385	IK(1)QCGLDITPK	3	0.63156	1	1.025	0.862	0.917	0.978	1.045	1.173	1.14	0.149879
Zm00001d047253_P016	155	K	sucrose synthase1 (was sus2, css1) sucrose synthase-1 (SUS1) of embryo and other tissues, compare sh1 GN= sus1	---	1	1.7219e-05	77.068	PSLSK(1)SIGNGVQFLNR	3	-1.137	1	0.815	0.959	0.849	1.154	1.031	1.192	1.287	0.0182826
Zm00001d047253_P016	249	K	sucrose synthase1 (was sus2, css1) sucrose synthase-1 (SUS1) of embryo and other tissues, compare sh1 GN= sus1	---	1	0.000217184	106.93	GWGDCAK(1)R	2	0.044496	4	0.865	0.791	0.729	1.154	1.261	1.201	1.516	0.00168128
Zm00001d047253_P016	423	K	sucrose synthase1 (was sus2, css1) sucrose synthase-1 (SUS1) of embryo and other tissues, compare sh1 GN= sus1	---	1	0.000377002	64.121	TK(1)YPNSDLYWK	3	-0.73764	1
Zm00001d047253_P016	242	K	sucrose synthase1 (was sus2, css1) sucrose synthase-1 (SUS1) of embryo and other tissues, compare sh1 GN= sus1	---	1	1.82591e-06	96.773	FQELGLEK(1)GWGDCAK	3	-0.79616	1	0.718	0.653	1.017	1.327	1.103	1.182	1.513	0.041504
Zm00001d047253_P016	171	K	sucrose synthase1 (was sus2, css1) sucrose synthase-1 (SUS1) of embryo and other tissues, compare sh1 GN= sus1	---	1	0.00102626	57.885	HLSSK(1)LFHDK	3	-0.079175	2	0.871	0.867	0.809	1.284	1.018	1.151	1.356	0.0134755
Zm00001d047253_P016	214	K	sucrose synthase1 (was sus2, css1) sucrose synthase-1 (SUS1) of embryo and other tissues, compare sh1 GN= sus1	---	1	3.73496e-08	83.251	K(1)AEEHLSTLQADTPYSEFHHR	4	-0.56928	2	0.783		0.809	0.854	1.479	1.075	1.427	0.2071
Zm00001d047253_P016	607	K	sucrose synthase1 (was sus2, css1) sucrose synthase-1 (SUS1) of embryo and other tissues, compare sh1 GN= sus1	---	1	5.17583e-05	69.485	K(1)MFDLIEQYNLNGHIR	3	-0.68305	1
Zm00001d047253_P016	65	K	sucrose synthase1 (was sus2, css1) sucrose synthase-1 (SUS1) of embryo and other tissues, compare sh1 GN= sus1	---	0.977414	0.00132403	62.68	EK(0.977)LK(0.023)DGAFEDVLR	3	1.0096	1	0.912	0.694	0.892	1.169	1.186	1.147	1.402	0.059424
Zm00001d047253_P016	735	K	sucrose synthase1 (was sus2, css1) sucrose synthase-1 (SUS1) of embryo and other tissues, compare sh1 GN= sus1	---	1	0.0039292	60.255	YTWK(1)LYSER	2	0.18688	1	1.046	0.698	0.982	1.019	1.073	1.182	1.201	0.21368
Zm00001d047253_P016	176	K	sucrose synthase1 (was sus2, css1) sucrose synthase-1 (SUS1) of embryo and other tissues, compare sh1 GN= sus1	---	1	5.12734e-17	130.72	LFHDK(1)ESMYPLLNFLR	3	0.42456	2	0.826	1.075	0.633	1.387	1.293	0.785	1.367	0.26366
Zm00001d047253_P016	334	K	sucrose synthase1 (was sus2, css1) sucrose synthase-1 (SUS1) of embryo and other tissues, compare sh1 GN= sus1	---	1	5.07582e-07	106.32	LEK(1)VLGTEHCHILR	3	-0.5134	4	0.882	0.714	0.899	1.042	1.37	1.093	1.405	0.039401
Zm00001d047296_P001	96	K	40S ribosomal protein S19-3	---	1	0.00204151	47.68	NGSRPPHFCK(1)SSGAISR	4	-1.2284	2	0.947	0.676	0.852	1.403	1.086	1.037	1.425	0.060721
Zm00001d047296_P001	9	K	40S ribosomal protein S19-3	---	1	1.80514e-24	151.7	TVK(1)DVNPHEFVK	3	0.86292	2	0.793	0.796	0.873	1.221	1.194	1.123	1.437	0.0008353
Zm00001d047296_P001	18	K	40S ribosomal protein S19-3	---	1	3.66484e-05	69.979	DVNPHEFVK(1)AYSAHLK	4	-0.11614	1
Zm00001d047296_P001	25	K	40S ribosomal protein S19-3	---	1	0.0022543	82.426	AYSAHLK(1)R	3	-0.94748	2	0.692	0.738	0.617	1.139	1.387	1.426	1.931	0.0017373
Zm00001d047340_P003	58	K	Allene oxide cyclase 3 chloroplastic	---	1	0.0198163	49.423	PAAAK(1)DAR	2	-0.9591	1
Zm00001d047470_P003	117	K	Protein EARLY RESPONSIVE TO DEHYDRATION 15	---	1	0.0152258	52.403	HSEK(1)PTK	3	-0.88849	1	1.175	1.214	1.246	0.635	0.821	0.91	0.651	0.055544
Zm00001d047479_P012	92	K	Superoxide dismutase [Cu-Zn] 4AP	---	1	2.10214e-67	196.89	AVVVHADPDDLGK(1)GGHELSK	4	-0.29355	4	0.854	0.885	0.818	1.082	1.194	1.167	1.346	0.00136415
Zm00001d047479_P012	2	K	Superoxide dismutase [Cu-Zn] 4AP	---	1	2.83164e-06	98.592	VK(1)AVAVLGSSDGVK	3	-4.2664	1
Zm00001d047479_P012	99	K	Superoxide dismutase [Cu-Zn] 4AP	---	1	6.54849e-09	110.44	GGHELSK(1)STGNAGGR	3	-0.87005	1	0.793	1.021	0.862	1.099	1.103	1.122	1.242	0.09654
Zm00001d047500_P001	111	K	60S ribosomal protein L22-2	---	1	0.0173256	50.805	VVAASK(1)DR	2	-0.40543	1	0.679	0.648	0.627	1.373	1.255	1.418	2.071	7.6638e-05
Zm00001d047500_P001	84	K	60S ribosomal protein L22-2	---	1	0.000352641	77.185	VTVTSDGPFSK(1)R	3	0.404	2	0.883	0.771	0.776	1.013	1.424	1.133	1.469	0.026359
Zm00001d047500_P001	9	K	60S ribosomal protein L22-2	---	1	6.81798e-05	65.219	GVVAGAK(1)GGAAAGGGK	3	1.0954	1
Zm00001d047534_P009	80	K	ABC transporter E family member 2	---	1	0.00144053	66.19	DLEK(1)DTTHR	3	0.10475	1
Zm00001d047534_P009	435	K	ABC transporter E family member 2	---	1	0.000448533	100.19	HLLHQK(1)IR	3	0.39246	1	0.813	0.8	0.783	1.067	1.199	1.339	1.505	0.0036842
Zm00001d047534_P009	516	K	ABC transporter E family member 2	---	1	0.0120017	64.547	FILHAK(1)K	3	0.65713	1	0.93	0.817	0.767	1.155	1.153	1.178	1.387	0.028678
Zm00001d047666_P011	222	K	glycerol-3-phosphate acyltransferase 9	---	1	0.000217511	111.82	HTEEK(1)QR	3	0.27325	1
Zm00001d047706_P001	111	K	transferases GN=catalytics	---	1	0.0205869	44.767	VIAGILK(1)R	2	0.32502	1
Zm00001d047720_P002	72	K	NADH dehydrogenase [ubiquinone] 1 alpha subcomplex subunit 8-B	---	1	0.00418207	66.692	ELHQK(1)CPK	3	-1.1606	1	0.762	0.707	0.849	1.029	1.311	1.343	1.589	0.0102169
Zm00001d047757_P001	2	K	ascorbate peroxidase homolog GN= apx1	---	1	0.000555255	55.094	AK(1)NYPTVSAEYSEAVEK	3	0.32535	1	1.129	0.617	0.436	1.294	1.152	1.373	1.75	0.087697
Zm00001d047757_P001	240	K	ascorbate peroxidase homolog GN= apx1	---	1	0.000257424	68.972	EAHLK(1)LSELGYADA	2	-1.1003	1	1.089	0.727	0.69	0.97	1.177	1.348	1.395	0.1166
Zm00001d047757_P001	198	K	ascorbate peroxidase homolog GN= apx1	---	1	1.46381e-17	131.45	ELLSGDK(1)EGLLQLPSDK	3	0.30241	1	0.913	0.826	0.773	1.228	1.144	1.115	1.388	0.0042621
Zm00001d047757_P001	121	K	ascorbate peroxidase homolog GN= apx1	---	1	0.000430097	77.185	EDK(1)PQPPPEGR	2	-0.25506	2	0.808	0.66	0.801	1.187	1.3	1.245	1.645	0.002136
Zm00001d047757_P001	235	K	ascorbate peroxidase homolog GN= apx1	---	1	1.54668e-21	150.49	AFFDDYK(1)EAHLK	3	0.95061	2	0.933	0.783	0.76	1.153	1.223	1.148	1.423	0.0060392
Zm00001d047757_P001	17	K	ascorbate peroxidase homolog GN= apx1	---	1	1.38926e-10	114.96	NYPTVSAEYSEAVEK(1)AR	3	0.42393	1	0.933	0.726	1.224	0.969	1.22	0.928	1.081	0.61824
Zm00001d047757_P001	29	K	ascorbate peroxidase homolog GN= apx1	---	1	1.43198e-15	131.86	ALIAEK(1)SCAPLMLR	3	-1.5462	3	0.937	0.79	0.756	1.128	1.193	1.195	1.416	0.0066821
Zm00001d047757_P001	228	K	ascorbate peroxidase homolog GN= apx1	---	1	2.70215e-06	102.87	YAADEK(1)AFFDDYK	3	0.25051	3	0.983	0.788	0.803	1.022	1.153	1.251	1.331	0.035263
Zm00001d047757_P001	222	K	ascorbate peroxidase homolog GN= apx1	---	1	3.79058e-12	100.97	PLVEK(1)YAADEK	3	2.4432	3	0.881	0.847	0.874	1.033	1.255	1.11	1.306	0.0104832
Zm00001d047787_P001	136	K	Histone H2A	---	1	0.00017001	94.09	TAEK(1)ASSVGSK	2	-0.30239	3	0.927	1.069	0.93	1.041	0.92	1.112	1.05	0.54384
Zm00001d047787_P001	153	K	Histone H2A	---	0.998857	0.0162565	57.59	K(0.001)AAK(0.999)SPK	3	1.2161	1
Zm00001d047787_P001	33	K	Histone H2A	---	1	0.000367761	66.004	SVK(1)AGLQFPVGR	2	-1.2794	2	1.082	0.818	0.863	0.936	1.146	1.155	1.172	0.21634
Zm00001d047787_P001	143	K	Histone H2A	---	1	9.0144e-05	88.021	ASSVGSK(1)EAK	3	0.36691	5	0.971	1.04	0.952	0.952	1.022	1.063	1.025	0.5926
Zm00001d047788_P001	38	K	Histone H2B	---	1	0.00176417	72.2	LPASK(1)SSGK	2	0.090384	1	0.936	1.058	0.894	0.933	1.106	1.075	1.078	0.3599
Zm00001d047788_P001	69	K	Histone H2B	---	1	2.3982e-09	94.673	VLK(1)QVHPDIGISSK	3	1.3283	1
Zm00001d047788_P001	21	K	Histone H2B	---	1	0.00774988	65.719	AEK(1)TTAGK	2	0.88716	1	1.182	0.977	0.876	0.763	0.972	1.23	0.977	0.8431
Zm00001d047788_P001	102	K	Histone H2B	---	1	6.07748e-05	91.549	LAGEAAK(1)LAR	2	-0.18138	2	0.874	0.988	0.871	1.116	1.086	1.065	1.195	0.0145207
Zm00001d047788_P001	55	K	Histone H2B	---	1	0.00786588	73.665	K(1)SVETYK	3	-0.53149	3	0.959	0.864	0.843	1.052	1.13	1.153	1.251	0.0096612
Zm00001d047788_P001	143	K	Histone H2B	---	1	0.00220442	86.67	AVTK(1)FTSN	2	0.158	2	0.948	0.791	0.818	1.147	1.139	1.157	1.346	0.03276
Zm00001d047788_P001	42	K	Histone H2B	---	1	0.00225303	68.536	SSGK(1)EGGEK	3	-0.92152	2	1.07	0.967	1.054	0.961	0.996	0.951	0.941	0.155682
Zm00001d047788_P001	12	K	Histone H2B	---	1	0.0319297	44.98	K(1)PAAEEK	2	-0.33587	1	1.083	1.107	1.026	0.881	0.899	1.005	0.866	0.03612
Zm00001d047788_P001	18	K	Histone H2B	---	1	1.69031e-05	100.93	KPAAEEK(1)AEK	3	-0.18635	1	1.117	1.061	1.071	0.818	1.057	0.875	0.846	0.09246
Zm00001d047788_P001	139	K	Histone H2B	---	1	1.3444e-05	97.69	HAVSEGTK(1)AVTK	2	0.24281	4	0.979	0.947	1.01	0.963	1.049	1.052	1.044	0.28794
Zm00001d047788_P001	61	K	Histone H2B	---	1	0.000287027	70.942	SVETYK(1)IYIFK	3	-0.023151	1	0.844	0.84	0.902	1.101	1.182	1.132	1.321	0.00084165
Zm00001d047896_P010	191	K	Chorismate synthase chloroplastic	---	1	4.141e-05	101.72	VAAGALAK(1)K	3	-0.091508	2	0.761	0.816	0.827	1.001	1.137	1.458	1.496	0.026105
Zm00001d048020_P001	65	K	hemoglobin1 suppression of expression associated with programmed cell death (Huang et al 2014)cDNA sequence GN= hb1	---	1	0.00155466	51.286	DSDVPLEK(1)NPK	3	-2.4206	1	0.709	0.539	0.649	1.32	1.295	1.488	2.163	0.00107523
Zm00001d048021_P001	199	K	allene oxide synthase1 expression induction by herbivory and methyl jasmonate GN= aos1	---	1	0.0135451	54.982	GGPSK(1)AAK	2	1.0247	1	0.849	0.608	0.687	1.341	1.23	1.285	1.799	0.0040793
Zm00001d048021_P001	353	K	allene oxide synthase1 expression induction by herbivory and methyl jasmonate GN= aos1	---	1	0.00256949	80.438	FQYGHAK(1)K	3	0.2779	2	0.766	0.712	0.727	1.116	1.282	1.396	1.721	0.0014355
Zm00001d048021_P001	319	K	allene oxide synthase1 expression induction by herbivory and methyl jasmonate GN= aos1	---	1	0.000903079	49.535	GAVADAGGK(1)VTLAAVER	3	2.0066	1
Zm00001d048021_P001	346	K	allene oxide synthase1 expression induction by herbivory and methyl jasmonate GN= aos1	---	1	0.000155265	82.069	LDPPVK(1)FQYGHAK	3	0.93681	1
Zm00001d048091_P013	66	K	ATP synthase subunit gamma mitochondrial	---	1	0.00559696	87.476	NIQK(1)ITK	2	-0.63007	1	1.174	1.258	1.061	0.752	0.849	0.906	0.718	0.0107417
Zm00001d048091_P013	156	K	ATP synthase subunit gamma mitochondrial	---	1	0.000721268	82.287	YVILGEK(1)GK	3	1.7154	2	1.072	0.894	1.034	0.92	1.206	0.874	1	0.95266
Zm00001d048091_P013	132	K	ATP synthase subunit gamma mitochondrial	---	1	0.000293193	59.709	GLCGGINSTSVK(1)VSR	3	-1.8792	1	1.161	0.835	0.659	1.2	1.134	1.011	1.26	0.21084
Zm00001d048091_P013	139	K	ATP synthase subunit gamma mitochondrial	---	1	9.07358e-05	88.338	ALHK(1)LTSGPEK	3	0.33178	1	1.046	0.983	1.047	1.128	1.006	0.789	0.95	0.598
Zm00001d048159_P001	44	K	40S ribosomal protein S3a-2	---	1	0.000828499	81.017	NIGK(1)TLVSR	2	1.5321	1	0.938	0.902	0.88	1.039	1.053	1.188	1.206	0.0162005
Zm00001d048159_P001	25	K	40S ribosomal protein S3a-2	---	1	0.00609113	53.968	TVDPFSK(1)K	3	-1.8505	1
Zm00001d048159_P001	61	K	40S ribosomal protein S3a-2	---	1	1.76772e-10	131.5	IASEGLK(1)HR	3	-0.66461	2	0.917	0.853	0.927	1.129	1.015	1.159	1.225	0.013899
Zm00001d048159_P001	221	K	40S ribosomal protein S3a-2	---	1	0.00640958	70.056	APK(1)FDLGK	2	-0.639	1	0.866	0.764	0.963	1.007	1.244	1.156	1.314	0.039883
Zm00001d048163_P001	62	K	Acyl carrier protein	---	1	0.0311859	48.794	VVK(1)SFPK	2	0.88868	1
Zm00001d048174_P006	21	K	Serine--tRNA ligase cytoplasmic	---	1	0.00220622	44.252	EVEVQEAK(1)STLDAK	3	-0.82419	1
Zm00001d048174_P006	190	K	Serine--tRNA ligase cytoplasmic	---	1	0.00511916	67.704	K(1)EAGSHGR	3	0.96004	2	1.225	0.838	0.789	0.987	1.09	1.072	1.104	0.4507
Zm00001d048271_P001	32	K	Proteasome subunit alpha type	---	1	0.000620235	58.626	AVK(1)SAGVTSIGVR	3	0.10909	1
Zm00001d048271_P001	180	K	Proteasome subunit alpha type	---	1	0.000353533	72.705	EQEAINFLEK(1)K	3	-1.4197	1
Zm00001d048271_P001	53	K	Proteasome subunit alpha type	---	1	0.000753447	57.401	GADSVCVVTQK(1)K	3	0.6483	1	0.895	0.766	0.788	1.206	1.065	1.28	1.45	0.0068248
Zm00001d048305_P001	24	K	40S ribosomal protein S10-1	---	1	0.00854011	76.064	K(1)DYNLAK	3	-0.75139	3	0.793	0.796	0.785	1.108	1.246	1.271	1.527	0.01026
Zm00001d048305_P001	49	K	40S ribosomal protein S10-1	---	1	0.021742	46.001	LMQSFK(1)SK	2	2.3653	1	1.073	0.714	0.845	0.956	1.205	1.207	1.28	0.145623
Zm00001d048305_P001	23	K	40S ribosomal protein S10-1	---	1	0.00189656	87.476	EGVLYAK(1)K	3	1.2644	3	0.843	0.776	0.817	1.156	1.219	1.189	1.463	0.000181855
Zm00001d048358_P004	578	K	aconitase3 electrophoretic mobility GN= aco3	---	1	0.00586002	40.616	QYLDK(1)SGLQK	3	-0.20655	1
Zm00001d048368_P006	59	K	60S ribosomal protein L23	---	1	0.00268994	66.568	K(1)VMPAVIVR	2	0.029454	1
Zm00001d048368_P006	97	K	60S ribosomal protein L23	---	1	0.00014688	83.692	GEMK(1)GSAITGPIGK	3	0.26088	1
Zm00001d048372_P004	235	K	Glutamyl-tRNA synthetase%2C cytoplasmic	---	1	0.00597261	44.425	HTAVLK(1)DQR	3	0.61154	1
Zm00001d048382_P001	34	K	60S ribosomal protein L21-1	---	1	2.20742e-06	104.24	TYK(1)IGDYVDVK	3	2.6366	3	0.925	0.852	0.808	1.027	1.199	1.189	1.321	0.0121819
Zm00001d048382_P001	49	K	60S ribosomal protein L21-1	---	1	0.000340488	64.121	VNGAVHK(1)GMPHK	4	-0.26119	1
Zm00001d048382_P001	115	K	60S ribosomal protein L21-1	---	1	5.06453e-05	100.93	NDQLK(1)ADAK	3	1.2593	3	0.798	0.87	0.857	1.114	1.074	1.287	1.376	0.0066586
Zm00001d048382_P001	128	K	60S ribosomal protein L21-1	---	1	2.76108e-05	116.73	GEVISTK(1)R	2	0.056135	1	0.861	0.759	0.744	1.197	1.268	1.171	1.538	0.00110267
Zm00001d048382_P001	110	K	60S ribosomal protein L21-1	---	1	0.0216705	56.432	AK(1)NDQLK	2	0.48548	2	0.812	0.809	0.833	1.2	1.144	1.202	1.445	3.9423e-05
Zm00001d048382_P001	54	K	60S ribosomal protein L21-1	---	1	4.25752e-07	111.46	GMPHK(1)FYHGR	3	1.0061	4	1.069	0.736	1.032	1.069	1.058	1.036	1.115	0.41334
Zm00001d048403_P002	149	K	Proteasome subunit alpha type	---	1	5.81745e-05	86.944	VTPNNVDIAK(1)VAPK	3	2.3942	1	0.77	0.696	0.819	1.166	1.183	1.367	1.626	0.0022001
Zm00001d048491_P001	111	K	Histone H2B	---	1	9.0872e-08	106.93	KPAEEEPAAEK(1)ATAGK	3	0.21656	1	1.15	0.85	0.763	1.058	1.178	1.002	1.172	0.2619
Zm00001d048491_P001	101	K	Histone H2B	---	1	0.000809244	58.17	K(1)PAEEEPAAEK	3	-0.50747	1	0.869	0.924	0.923	0.959	1.083	1.242	1.209	0.075436
Zm00001d048491_P001	128	K	Histone H2B	---	1	0.0082363	49.06	LPAGK(1)SAGK	2	-0.45885	2	0.915	0.891	0.872	1.077	1.148	1.096	1.24	0.00080192
Zm00001d048491_P001	132	K	Histone H2B	---	1	0.0091476	47.302	SAGK(1)EGGEK	2	-0.50551	1	1.412	0.778	0.831	0.864	1.12	0.996	0.986	0.93326
Zm00001d048526_P001	36	K	Basic transcription factor 3	---	1	0.00589534	69.598	TTTTDDK(1)R	2	0.25622	1	0.705	0.67	0.602	1.254	1.334	1.435	2.035	0.00030185
Zm00001d048526_P001	29	K	Basic transcription factor 3	---	1	4.64369e-08	111.94	AVHK(1)TTTTDDKR	4	0.28931	1	0.726	0.905	0.521	1.202	1.28	1.367	1.789	0.021319
Zm00001d048583_P001	123	K	uncoupling protein homolog3 GN= ucp3	---	1	0.00379532	44.847	DHVGDVPLSK(1)K	3	0.33855	1
Zm00001d048627_P001	206	K	ATP-citrate synthase alpha chain protein 3	---	1	0.0107527	60.102	GK(1)IGDFIK	2	0.50286	1	0.859	0.685	0.825	1.001	1.355	1.275	1.533	0.021639
Zm00001d048627_P001	64	K	ATP-citrate synthase alpha chain protein 3	---	0.999521	0.0159099	42.475	LVVKPDMLFGK(1)R	3	-0.90347	1	0.8	0.77	0.816	0.963	1.215	1.437	1.515	0.075439
Zm00001d048627_P001	298	K	ATP-citrate synthase alpha chain protein 3	---	1	0.00901321	47.561	FTVLNPK(1)GR	2	-0.24413	1	0.948	0.749	0.821	1.139	1.248	1.096	1.383	0.0140755
Zm00001d048703_P001	351	K	benzoxazinone synthesis4 endoplasmic reticulum P450 monoxygenase GN= bx4	---	1	0.00213132	79.469	HVLAK(1)LQK	3	1.1177	1	1.138	1.096	0.867	0.824	1.068	1.008	0.935	0.59924
Zm00001d048705_P002	134	K	benzoxazinone synthesis5 endoplasmic reticulum monoxygenase GN= bx5	---	1	0.0100984	73.248	AYGAEK(1)K	2	-0.49285	1	1.347	1.224	1.215	0.725	0.703	0.787	0.585	0.00034285
Zm00001d048707_P001	409	K	benzoxazinone synthesis8 cytosolic glucosyltransferase GN= bx8	---	1	0.0119156	43.419	GEIK(1)AAIDR	2	-1.3654	1	0.971	0.73	0.871	0.979	1.092	1.357	1.333	0.088321
Zm00001d048841_P002	140	K	Patatin-like protein 2	---	1	4.39504e-05	93.345	YDGVFLHDK(1)IK	3	1.2999	1	0.831	0.725	0.503	1.288	1.319	1.335	1.915	0.046662
Zm00001d048841_P002	131	K	Patatin-like protein 2	---	1	0.000247641	70.889	GPK(1)YDGVFLHDK	3	-0.25892	2
Zm00001d048841_P002	142	K	Patatin-like protein 2	---	1	0.00331228	53.567	IK(1)SLTHDVR	3	-1.663	1
Zm00001d048947_P001	73	K	pathogenesis-related protein3 GN= prp3	---	1	1.8141e-12	123.76	QK(1)HGWTAFCGPAGQK	3	-0.7193	2	0.712	0.173	0.539	1.47	1.641	1.465	3.213	0.09276
Zm00001d048947_P001	86	K	pathogenesis-related protein3 GN= prp3	---	1	1.31613e-22	137.45	HGWTAFCGPAGQK(1)GQAACGK	3	0.046869	1	0.683	0.613		0.851	1.345	1.508	1.905	0.074237
Zm00001d048947_P001	93	K	pathogenesis-related protein3 GN= prp3	---	1	3.78043e-05	94.309	GQAACGK(1)CIR	2	-1.4031	2	0.269	0.274	0.282	1.746	1.648	1.781	6.273	1.4073e-07
Zm00001d049059_P001	314	K	alcohol dehydrogenase2 electrophoretic mobility, null alleles are known GN= adh2	---	1	0.000987858	54.09	THPMNFLSEK(1)TLK	3	2.5099	1
Zm00001d049059_P001	236	K	alcohol dehydrogenase2 electrophoretic mobility, null alleles are known GN= adh2	---	1	0.000348064	73.435	K(1)FGCTEFVNPK	3	0.97471	2	0.84	0.882	0.824	1.075	1.212	1.168	1.357	0.0017246
Zm00001d049059_P001	317	K	alcohol dehydrogenase2 electrophoretic mobility, null alleles are known GN= adh2	---	0.999993	0.000771635	76.759	TLK(1)GTFFGNYKPR	3	0.031488	1	0.903	0.706	0.805	1.128	1.251	1.206	1.485	0.0066449
Zm00001d049059_P001	325	K	alcohol dehydrogenase2 electrophoretic mobility, null alleles are known GN= adh2	---	1	0.0110318	40.154	GTFFGNYK(1)PR	2	-0.3754	1	1.185	0.664	0.765	0.884	1.237	1.266	1.296	0.2556
Zm00001d049088_P001	363	K	ATP-dependent (S)-NAD(P)H-hydrate dehydratase	---	1	0.00391546	54.419	K(1)AASHAFEK	3	0.0091988	1
Zm00001d049099_P009	73	K	protein disulfide isomerase1 single copy cDNA, SSR umc1550 GN= pdi1	---	1	0.0091476	47.302	NIQEYK(1)GPR	2	-0.66278	1	0.643	0.742	0.647	1.151	1.247	1.569	1.952	0.0031048
Zm00001d049099_P009	200	K	protein disulfide isomerase1 single copy cDNA, SSR umc1550 GN= pdi1	---	1	0.00019546	62.055	VVTFDK(1)NPDNHPYLMK	3	-0.12614	1	0.799	0.73	0.792	1.141	1.488	1.05	1.585	0.0144977
Zm00001d049099_P009	87	K	protein disulfide isomerase1 single copy cDNA, SSR umc1550 GN= pdi1	---	1	0.00538015	71.451	K(1)QVGPASK	3	-0.58664	3	0.658	0.638	0.587	1.382	1.343	1.391	2.186	2.2877e-05
Zm00001d049099_P009	36	K	protein disulfide isomerase1 single copy cDNA, SSR umc1550 GN= pdi1	---	1	0.000289109	59.728	HDPPIVLAK(1)VDANEEK	3	-0.022358	1	0.859	0.482	0.925	1.427	1.118	1.189	1.648	0.071315
Zm00001d049099_P009	284	K	protein disulfide isomerase1 single copy cDNA, SSR umc1550 GN= pdi1	---	1	5.52096e-13	123.02	EDQTPLILIQDGDSK(1)K	3	0.23379	2	0.747	0.896	0.718	1.188	1.246	1.205	1.541	0.0032837
Zm00001d049099_P009	109	K	protein disulfide isomerase1 single copy cDNA, SSR umc1550 GN= pdi1	---	1	0.000113382	88.101	SPEDATALIDDK(1)K	3	1.0664	1
Zm00001d049099_P009	13	K	protein disulfide isomerase1 single copy cDNA, SSR umc1550 GN= pdi1	---	1	0.00462188	43.502	K(1)LAPEYENAAK	3	-2.3522	1
Zm00001d049155_P038	14	K	Sec23/Sec24 protein transport family protein	---	1	0.0143581	53.775	SHK(1)DLDK	3	2.0597	1
Zm00001d049179_P002	375	K	O-methyltransferase ZRP4	---	1	9.01248e-05	107.9	DYK(1)ITHTR	3	-0.81727	1	0.973	0.741	0.801	1.056	1.258	1.171	1.386	0.025944
Zm00001d049179_P002	306	K	O-methyltransferase ZRP4	---	1	0.0213186	46.462	CK(1)EAIGGK	2	-0.0049305	1	0.79	0.805	0.828	1.134	1.274	1.169	1.476	0.00048347
Zm00001d049230_P002	64	K	SKP1-like protein 1A	---	1	2.99879e-05	65.16	VIEYCNK(1)HVHAAAAAAAASK	4	-0.7314	1	0.9	0.698	0.808	1.097	1.209	1.288	1.494	0.0097409
Zm00001d049234_P001	370	K	glycine1 leaf cDNA 7C04A02 similar to a fungal and E. coli enzyme used in glycine metabolism GN= gly1	---	1	0.00135519	105.39	AYAK(1)QVK	3	-1.0603	4	0.948	0.877	0.893	1.09	1.055	1.136	1.207	0.0040759
Zm00001d049234_P001	386	K	glycine1 leaf cDNA 7C04A02 similar to a fungal and E. coli enzyme used in glycine metabolism GN= gly1	---	1	4.13737e-13	123.29	ANAVAIGNYLMSK(1)GYK	3	-2.2039	1
Zm00001d049234_P001	485	K	glycine1 leaf cDNA 7C04A02 similar to a fungal and E. coli enzyme used in glycine metabolism GN= gly1	---	1	0.00889473	77.732	LLK(1)DFNK	2	0.0065667	1	0.93	0.874	0.824	1.12	1.103	1.148	1.283	0.0024582
Zm00001d049234_P001	226	K	glycine1 leaf cDNA 7C04A02 similar to a fungal and E. coli enzyme used in glycine metabolism GN= gly1	---	1	1.06263e-09	109.79	VSAATGYIDYEK(1)LEEK	3	-0.29428	1
Zm00001d049234_P001	312	K	glycine1 leaf cDNA 7C04A02 similar to a fungal and E. coli enzyme used in glycine metabolism GN= gly1	---	0.987836	0.0216088	41.227	K(0.988)GPK(0.012)PPK	3	0.09012	1
Zm00001d049234_P001	482	K	glycine1 leaf cDNA 7C04A02 similar to a fungal and E. coli enzyme used in glycine metabolism GN= gly1	---	1	0.00764773	81.296	EYGK(1)LLK	2	0.21548	2	0.843	0.9	0.786	1.044	1.296	1.131	1.372	0.0133606
Zm00001d049234_P001	319	K	glycine1 leaf cDNA 7C04A02 similar to a fungal and E. coli enzyme used in glycine metabolism GN= gly1	---	1	0.00351654	43.557	K(1)GQPEGAVYDYEDK	3	1.0519	1
Zm00001d049234_P001	495	K	glycine1 leaf cDNA 7C04A02 similar to a fungal and E. coli enzyme used in glycine metabolism GN= gly1	---	1	3.38777e-06	103.43	GLVNNK(1)DIENLK	3	-1.2356	1
Zm00001d049234_P001	254	K	glycine1 leaf cDNA 7C04A02 similar to a fungal and E. coli enzyme used in glycine metabolism GN= gly1	---	1	0.00553721	72.879	DWDYAK(1)LR	2	-0.097794	2	0.819	0.844	0.832	1.012	1.197	1.295	1.404	0.044742
Zm00001d049234_P001	489	K	glycine1 leaf cDNA 7C04A02 similar to a fungal and E. coli enzyme used in glycine metabolism GN= gly1	---	1	4.15128e-06	106.4	DFNK(1)GLVNNK	3	-1.8637	2
Zm00001d049239_P001	445	K	Adenosylhomocysteinase	---	1	3.89179e-06	100.22	HLDEK(1)VAALHLGK	3	1.0028	5	0.853	0.777	0.89	1.099	1.252	1.13	1.381	0.0045967
Zm00001d049239_P001	281	K	Adenosylhomocysteinase	---	1	7.4757e-30	164.65	GCAAALK(1)QAGAR	3	0.18011	5	0.849	0.792	0.795	1.133	1.211	1.22	1.463	0.00030395
Zm00001d049239_P001	16	K	Adenosylhomocysteinase	---	1	0.000429598	77.204	VK(1)DLSQADFGR	2	-0.35997	3	0.836	0.792	0.727	1.097	1.327	1.221	1.548	0.0031373
Zm00001d049239_P001	440	K	Adenosylhomocysteinase	---	1	3.23994e-10	119.03	VYVLPK(1)HLDEK	3	0.32283	2	0.776	0.908	0.703	1.118	1.228	1.268	1.514	0.0074045
Zm00001d049239_P001	434	K	Adenosylhomocysteinase	---	1	0.00467111	89.55	K(1)VYVLPK	2	2.6594	2	0.774	0.77	0.756	1.238	1.238	1.224	1.609	2.5005e-07
Zm00001d049239_P001	463	K	Adenosylhomocysteinase	---	1	2.6855e-61	185.71	LTK(1)SQADYISVPIEGPYKPAHYR	4	-0.34613	2	0.955	0.793	0.754	1.12	1.4	0.977	1.398	0.060805
Zm00001d049239_P001	161	K	Adenosylhomocysteinase	---	1	7.58723e-10	112.34	TGK(1)IPDPESTDNAEFK	3	0.20468	1	0.693	0.733	0.539	1.444	1.225	1.366	2.053	0.0023964
Zm00001d049239_P001	185	K	Adenosylhomocysteinase	---	1	0.00684207	68.657	DGLK(1)ADPK	3	1.9681	4	0.809	0.762	0.772	1.111	1.185	1.361	1.561	0.00212
Zm00001d049239_P001	274	K	Adenosylhomocysteinase	---	1	1.01148e-37	162.29	VAVVCGYGDVGK(1)GCAAALK	4	1.1377	3	0.798	0.678	0.827	1.076	1.342	1.28	1.606	0.0064845
Zm00001d049239_P001	158	K	Adenosylhomocysteinase	---	1	0.00228182	53.237	AEEDYEK(1)TGK	2	0.63756	2	0.839	0.629	0.723	1.308	1.312	1.189	1.738	0.0033177
Zm00001d049239_P001	478	K	Adenosylhomocysteinase	---	1	6.24163e-08	84.249	SQADYISVPIEGPYK(1)PAHYR	3	0.78326	1	0.795		0.719	0.738	1.376	1.372	1.535	0.24426
Zm00001d049239_P001	457	K	Adenosylhomocysteinase	---	1	0.0133272	69.825	LGAK(1)LTK	2	-0.34638	1	0.823	0.879	0.804	1.045	1.273	1.176	1.394	0.0064563
Zm00001d049239_P001	453	K	Adenosylhomocysteinase	---	1	1.39368e-08	113.93	VAALHLGK(1)LGAK	3	-0.7629	1
Zm00001d049239_P001	210	K	Adenosylhomocysteinase	---	1	1.08922e-08	113.99	LVGVSEETTTGVK(1)R	2	0.12362	3	0.787	0.825	0.986	0.947	1.197	1.259	1.31	0.074441
Zm00001d049239_P001	430	K	Adenosylhomocysteinase	---	1	0.011231	73.233	SSGK(1)YEK	3	-0.70979	3	0.763	0.807	0.82	1.088	1.284	1.237	1.51	0.00169732
Zm00001d049239_P001	371	K	Adenosylhomocysteinase	---	1	0.00459126	57.532	RITIK(1)PQTDR	3	-0.20734	4	0.888	0.805	0.764	1.091	1.253	1.197	1.441	0.0036631
Zm00001d049404_P001	40	K	Putative glyoxalase family protein	---	1	0.0280638	48.794	K(1)DVPDYK	2	-1.1398	1
Zm00001d049407_P001	101	K	Polyphenol oxidase chloroplastic	---	1	0.0181111	63.184	RGEK(1)VTEK	3	-0.51671	1	0.844	0.922	0.887	1.084	1.072	1.191	1.262	0.0052811
Zm00001d049407_P001	152	K	Polyphenol oxidase chloroplastic	---	1	6.08152e-07	103.14	RPAHLLDPEYQEK(1)YR	3	0.63445	3	0.82	0.725	0.723	1.297	1.181	1.253	1.645	0.00055749
Zm00001d049409_P009	402	K	aconitase1 electrophoretic mobility GN= aco1	---	1	1.92943e-06	68.972	SDWHACLDNK(1)VGFK	3	-0.42849	1
Zm00001d049409_P009	756	K	aconitase1 electrophoretic mobility GN= aco1	---	1	0.000290823	60.062	TIHVPTGEK(1)LSVFDAAMR	3	-0.27474	1	0.843	0.63	1.073	1.05	1.072	1.332	1.357	0.133617
Zm00001d049409_P009	63	K	aconitase1 electrophoretic mobility GN= aco1	---	1	0.000706356	55.011	NCDNFQVTK(1)NDVEK	3	-0.30911	1	0.73	0.808	0.856	1.199	1.07	1.337	1.506	0.0068173
Zm00001d049409_P009	417	K	aconitase1 electrophoretic mobility GN= aco1	---	1	0.00883223	63.624	EQQDK(1)VVK	2	0.21607	2	0.792	0.862	0.747	1.201	1.196	1.202	1.499	0.0103041
Zm00001d049409_P009	588	K	aconitase1 electrophoretic mobility GN= aco1	---	1	0.00684207	68.657	DGK(1)EVYFR	2	0.24857	1	0.918	0.809	0.806	0.955	1.272	1.241	1.369	0.038302
Zm00001d049409_P009	276	K	aconitase1 electrophoretic mobility GN= aco1	---	1	0.00948309	69.998	K(1)HGVVGK	2	-0.99525	3	0.905	0.834	0.818	1.145	1.162	1.136	1.346	0.00070366
Zm00001d049409_P009	710	K	aconitase1 electrophoretic mobility GN= aco1	---	1	0.000588699	83.081	K(1)DFNSYGSR	2	0.40134	2	0.809	0.831	0.811	1.108	1.233	1.207	1.448	0.00039933
Zm00001d049409_P009	85	K	aconitase1 electrophoretic mobility GN= aco1	---	1	0.00197202	56.404	LAEIPFK(1)PAR	2	-1.2364	1	0.999	0.817	0.838	1.07	1.137	1.14	1.261	0.023979
Zm00001d049409_P009	805	K	aconitase1 electrophoretic mobility GN= aco1	---	1	0.000195915	92.538	AVIAK(1)SFER	2	1.3464	3	0.959	0.823	0.793	1.096	1.132	1.197	1.33	0.0105962
Zm00001d049409_P009	112	K	aconitase1 electrophoretic mobility GN= aco1	---	1	0.000250077	78.964	DAMAK(1)LGSDANK	3	-0.79428	1	0.915	0.744	0.842	1.164	1.197	1.139	1.399	0.0053567
Zm00001d049500_P002	74	K	40S ribosomal protein S3-1	---	1	0.00212235	68.456	ELTSVVQK(1)R	3	0.046138	2	0.868	1.022	0.843	1.052	1.106	1.109	1.195	0.043339
Zm00001d049500_P002	140	K	40S ribosomal protein S3-1	---	1	0.00131186	52.391	GCEVIVSGK(1)LR	3	1.5321	2	0.931	0.745	0.96	1.158	1.102	1.103	1.276	0.03768
Zm00001d049500_P002	107	K	40S ribosomal protein S3-1	---	1	0.00054984	73.887	YK(1)LLGGLAVR	2	0.59752	1	0.962	0.869	0.71	0.853	1.272	1.335	1.362	0.150804
Zm00001d049500_P002	61	K	40S ribosomal protein S3-1	---	1	0.00139517	62.338	TQNVLGEK(1)GR	2	-0.27126	2	0.921	0.639	0.763	1.176	1.157	1.344	1.583	0.0155406
Zm00001d049541_P001	189	K	Flavone 3'-O-methyltransferase 1	---	1	0.000542202	94.309	NHSVIITK(1)K	3	-0.87628	1	0.89	1.031	0.82	0.997	1.098	1.164	1.189	0.095418
Zm00001d049541_P001	181	K	Flavone 3'-O-methyltransferase 1	---	1	1.254e-07	106.6	VFNEGMK(1)NHSVIITK	3	0.13924	3	1.03	0.848	0.844	0.966	1.264	1.049	1.205	0.148624
Zm00001d049541_P001	52	K	Flavone 3'-O-methyltransferase 1	---	1	8.3979e-10	107.98	EAGGGK(1)AALAPEEVVAR	2	0.6145	3	0.97	0.66	0.752	1.213	1.178	1.228	1.519	0.063084
Zm00001d049541_P001	328	K	Flavone 3'-O-methyltransferase 1	---	1	4.73633e-18	120.23	AQGVFHVDMIMLAHNPGGK(1)ER	4	0.33779	2	0.837	0.786	0.911	0.934	1.154	1.377	1.367	0.065556
Zm00001d049560_P001	270	K	Aldolase superfamily protein	---	1	0.0043044	71.379	K(1)VYAYIHR	3	-0.049341	1	1.124	0.876	0.696	1.103	1.021	1.179	1.225	0.2018
Zm00001d049610_P001	462	K	Tryptophan synthase beta chain 1	---	1	4.79177e-05	88.596	GDK(1)DVHTASK	3	-0.87257	1	0.429	0.536	0.562	1.313	1.611	1.55	2.93	0.0004969
Zm00001d049610_P001	287	K	Tryptophan synthase beta chain 1	---	1	0.00680586	57.59	EFHK(1)VIGK	3	0.88675	1
Zm00001d049619_P003	108	K	60S acidic ribosomal protein P0-2	---	1	0.00600072	71.379	YK(1)VGAPAR	2	0.53345	2	0.487	0.493	0.496	1.397	1.448	1.679	3.065	0.0025561
Zm00001d049619_P003	98	K	60S acidic ribosomal protein P0-2	---	1	0.0300155	49.833	GDLK(1)EVR	2	-2.2345	1	0.675	0.577	0.594	1.483	1.468	1.203	2.25	0.00063686
Zm00001d049619_P003	16	K	60S acidic ribosomal protein P0-2	---	1	5.92973e-05	94.09	K(1)LCSLLDEYTK	2	2.2688	2			0.603	1.252	1.285	0.86	1.878
Zm00001d049619_P003	106	K	60S acidic ribosomal protein P0-2	---	1	0.00764773	81.296	EEVAK(1)YK	2	-0.33055	2	0.471	0.486	0.417	1.497	1.605	1.525	3.368	1.92754e-05
Zm00001d049641_P006	66	K	Glyceraldehyde-3-phosphate dehydrogenase 1%2C cytosolic	---	1	0.00420363	66.568	DK(1)AAAHLK	2	-0.38647	3	0.863	0.846	0.836	1.08	1.148	1.227	1.358	0.00131837
Zm00001d049641_P006	77	K	Glyceraldehyde-3-phosphate dehydrogenase 1%2C cytosolic	---	1	0.000100926	94.692	K(1)VVISAPSK	3	0.66549	5	0.802	0.843	0.805	1.136	1.231	1.183	1.449	0.000196678
Zm00001d049641_P006	14	K	Glyceraldehyde-3-phosphate dehydrogenase 1%2C cytosolic	---	1	3.18998e-06	86.548	YDTVHGHWK(1)HSDITLK	5	0.34873	3	0.904	0.918	0.83	1.049	1.127	1.171	1.262	0.0066359
Zm00001d049641_P006	257	K	Glyceraldehyde-3-phosphate dehydrogenase 1%2C cytosolic	---	1	2.1495e-37	161.99	SSIFDAK(1)AGIALNDHFVK	3	0.22328	1	1.029	0.842	0.869	0.93	1.193	1.136	1.189	0.155821
Zm00001d049641_P006	210	K	Glyceraldehyde-3-phosphate dehydrogenase 1%2C cytosolic	---	1	5.58138e-06	102.87	IEK(1)GASYEDIKK	4	-0.20851	4	0.919	0.903	0.874	1.029	1.137	1.139	1.226	0.0052171
Zm00001d049641_P006	21	K	Glyceraldehyde-3-phosphate dehydrogenase 1%2C cytosolic	---	1	1.84149e-06	105.98	HSDITLK(1)DSK	3	0.58556	3	0.936	0.806	0.852	1.068	1.141	1.197	1.313	0.0075432
Zm00001d049641_P006	153	K	Glyceraldehyde-3-phosphate dehydrogenase 1%2C cytosolic	---	1	0.000253385	84.169	TVDGPSAK(1)DWR	2	0.58744	4	0.923	0.833	0.781	1.136	1.15	1.177	1.365	0.0032411
Zm00001d049641_P006	178	K	Glyceraldehyde-3-phosphate dehydrogenase 1%2C cytosolic	---	1	0.00026026	58.172	AVGK(1)VLPDLNGK	3	3.3526	1
Zm00001d049641_P006	218	K	Glyceraldehyde-3-phosphate dehydrogenase 1%2C cytosolic	---	1	6.07683e-05	98.048	GASYEDIK(1)K	3	1.7766	3	1.01	0.92	0.894	1.011	1.055	1.111	1.125	0.061082
Zm00001d049641_P006	72	K	Glyceraldehyde-3-phosphate dehydrogenase 1%2C cytosolic	---	1	7.76986e-07	111.61	AAAHLK(1)GGAK	2	0.29873	5	0.828	0.881	0.812	1.043	1.226	1.21	1.38	0.0050606
Zm00001d049641_P006	174	K	Glyceraldehyde-3-phosphate dehydrogenase 1%2C cytosolic	---	1	5.55464e-12	108.71	AASFNIIPSSTGAAK(1)AVGK	4	-1.2513	3	0.858	0.797	0.867	1.13	1.139	1.209	1.379	0.00069866
Zm00001d049641_P006	222	K	Glyceraldehyde-3-phosphate dehydrogenase 1%2C cytosolic	---	1	5.3177e-06	102.87	AIK(1)AASEGPLK	2	0.84234	2	0.823	0.841	0.981	0.898	1.266	1.191	1.268	0.126175
Zm00001d049649_P002	232	K	succinate dehydrogenase2 chimeric protein, succinate dehydrogenase iron-sulfur protein and ribosomal protein S14, mitochondrial GN= sudh2	---	1	0.0280638	48.794	QIDTIK(1)K	2	-0.92716	1	0.941	0.804	0.787	1.182	1.08	1.207	1.37	0.0085776
Zm00001d049649_P002	193	K	succinate dehydrogenase2 chimeric protein, succinate dehydrogenase iron-sulfur protein and ribosomal protein S14, mitochondrial GN= sudh2	---	1	0.0325279	47.603	DQFTK(1)ER	2	0.48464	1	0.881	0.831	0.847	1.13	1.171	1.139	1.344	0.000124471
Zm00001d049665_P001	93	K	Probable calcium-binding protein CML13	---	1	0.00112566	46.543	VLDK(1)DGSGTVAVADLR	3	0.45212	1
Zm00001d049666_P001	38	K	ribosomal protein13 cytoplasmic, complete amino acid sequence, deduced from cDNA, has 73% homology with rat cytoplasmic RPS13, small muligene family GN= rps13	---	1	0.0010942	48.527	TAASDVEEMITK(1)AAK	3	-1.4326	1	0.857	0.913	0.733	1.08	1.563	0.853	1.397	0.177862
Zm00001d049666_P001	69	K	ribosomal protein13 cytoplasmic, complete amino acid sequence, deduced from cDNA, has 73% homology with rat cytoplasmic RPS13, small muligene family GN= rps13	---	1	0.00173301	72.434	SVTGSK(1)ILR	2	-0.13185	2	0.844	0.84	0.803	1.153	1.203	1.157	1.413	7.926e-05
Zm00001d049666_P001	63	K	ribosomal protein13 cytoplasmic, complete amino acid sequence, deduced from cDNA, has 73% homology with rat cytoplasmic RPS13, small muligene family GN= rps13	---	1	1.13375e-06	97.235	DQHGIPLVK(1)SVTGSK	3	-0.97022	2	1.005	0.852	0.867	1.03	1.079	1.167	1.203	0.043484
Zm00001d049666_P001	8	K	ribosomal protein13 cytoplasmic, complete amino acid sequence, deduced from cDNA, has 73% homology with rat cytoplasmic RPS13, small muligene family GN= rps13	---	1	0.000154582	85.522	GK(1)GISSSALPYK	3	1.7589	2	0.859	0.74	0.811	1.063	1.339	1.189	1.49	0.0075845
Zm00001d049666_P001	18	K	ribosomal protein13 cytoplasmic, complete amino acid sequence, deduced from cDNA, has 73% homology with rat cytoplasmic RPS13, small muligene family GN= rps13	---	1	0.000929056	59.418	GISSSALPYK(1)R	2	0.75036	1
Zm00001d049764_P001	94	K	myosin heavy chain-related	---	1	0.0220031	57.859	AIAEK(1)SK	2	1.0394	1	0.813	0.722	0.663	1.217	1.312	1.273	1.73	0.00094211
Zm00001d049790_P008	103	K	60S ribosomal protein L32	---	1	4.90398e-05	90.707	TYCAEIAHNVSTK(1)K	3	-0.054343	2	0.818	0.707	0.7	1.132	1.352	1.291	1.697	0.0019589
Zm00001d049790_P008	70	K	60S ribosomal protein L32	---	1	0.000380926	101.64	HYLPNK(1)FK	3	0.66192	1	0.894	0.857	0.828	1.12	1.176	1.125	1.326	0.00047827
Zm00001d049790_P008	36	K	60S ribosomal protein L32	---	1	0.0127956	70.056	RPK(1)GIDSR	3	0.54588	1	0.706	0.704	0.886	1.109	1.325	1.271	1.614	0.0066752
Zm00001d049790_P008	18	K	60S ribosomal protein L32	---	1	0.00169643	70.028	QFK(1)RPHLDR	4	-0.50244	2	1.084	0.862	0.801	1.059	1.067	1.126	1.184	0.130416
Zm00001d049929_P006	577	K	Dihydroxy-acid dehydratase chloroplastic	---	1	0.00418817	48.948	YIK(1)LVAPASR	2	1.6712	1	0.971	0.811	0.854	0.96	1.186	1.218	1.276	0.059344
Zm00001d049929_P006	37	K	Dihydroxy-acid dehydratase chloroplastic	---	1	0.0120648	71.877	LNK(1)YSAR	2	0.21029	1	0.883	0.918	0.993	1.007	1.076	1.123	1.147	0.042479
Zm00001d049982_P009	64	K	Alpha-soluble NSF attachment protein 2	---	1	0.00215231	48.568	IANCHLK(1)GDSK	3	0.54859	1	0.929	0.865	0.629	1.049	1.336	1.193	1.477	0.045284
Zm00001d050100_P001	39	K	Histone H2B.2	---	1	0.00311012	63.624	VPAGK(1)SAGK	2	0.063574	3	0.941	0.958	0.943	1.047	0.981	1.131	1.112	0.128979
Zm00001d050100_P001	22	K	Histone H2B.2	---	1	2.40479e-12	119.46	KPAEEEPAAEK(1)APAGK	3	-0.58618	2	0.856	1.211	1.001	0.829	1.103	1.001	0.956	0.76506
Zm00001d050100_P001	12	K	Histone H2B.2	---	1	0.000809244	58.17	K(1)PAEEEPAAEK	3	-0.50747	1	0.869	0.924	0.923	0.959	1.083	1.242	1.209	0.075436
Zm00001d050100_P001	145	K	Histone H2B.2	---	1	0.017085	51.066	AVTK(1)FTSS	2	0.12631	2	0.954	0.785	0.811	1.017	1.227	1.207	1.353	0.023621
Zm00001d050100_P001	43	K	Histone H2B.2	---	1	0.00095461	62.338	SAGK(1)EGGEGK	3	-0.55032	2	1.063	0.837	0.993	0.988	1.076	1.043	1.074	0.37178
Zm00001d050100_P001	104	K	Histone H2B.2	---	1	6.25396e-06	103.08	LAAEAAK(1)LAR	3	0.72285	4	1.06	0.775	0.925	1.006	1.095	1.14	1.174	0.162224
Zm00001d050193_P001	74	K	60S ribosomal protein L7-2	---	1	0.000240902	70.089	LK(1)GGFYVSPEAK	3	1.531	1	0.899	0.846	0.943	1.07	1.108	1.134	1.232	0.0041983
Zm00001d050193_P001	217	K	60S ribosomal protein L7-2	---	1	0.0050079	72.789	APLGGLK(1)K	2	-0.77416	1	0.929	0.866	0.865	1.09	1.151	1.098	1.255	0.00144344
Zm00001d050193_P001	210	K	60S ribosomal protein L7-2	---	1	0.00285988	64.654	LK(1)APLGGLK	2	-0.18315	1	0.935	0.915	0.887	1.051	1.131	1.082	1.193	0.0025804
Zm00001d050193_P001	68	K	60S ribosomal protein L7-2	---	1	0.0152569	64.265	ELVQLK(1)R	2	-0.99383	1	0.999	0.867	0.931	1.163	0.946	1.093	1.145	0.144539
Zm00001d050193_P001	51	K	60S ribosomal protein L7-2	---	1	3.24678e-08	108.58	AK(1)QYAEEYHAQEK	3	1.2808	2	1.008	1.09	0.863	1.001	0.998	1.041	1.027	0.68256
Zm00001d050193_P001	144	K	60S ribosomal protein L7-2	---	1	0.00225853	53.768	RVEPYVAYGYPNLK(1)SVR	3	-0.0073374	1	1.026	0.835	0.6	0.909	1.182	1.448	1.438	0.148123
Zm00001d050193_P001	100	K	60S ribosomal protein L7-2	---	1	7.65775e-05	89.827	GINAMHPK(1)TR	3	0.23192	1	1.095	0.9	0.786	1.04	1.011	1.167	1.157	0.22076
Zm00001d050193_P001	28	K	60S ribosomal protein L7-2	---	1	0.00023975	71.176	KREEQWAADK(1)K	4	-2.6036	1	1.088	0.745	0.678	1.148	1.238	1.103	1.389	0.078184
Zm00001d050198_P002	90	K	alpha/beta-Hydrolases superfamily protein	---	1	0.00983818	61.78	QIADK(1)VAK	2	-1.1848	2	0.905	0.835	0.811	1.19	1.121	1.138	1.352	0.00126463
Zm00001d050198_P002	139	K	alpha/beta-Hydrolases superfamily protein	---	1	0.00760305	67.981	PLFAALK(1)K	2	-1.5844	1
Zm00001d050208_P005	43	K	Galactose mutarotase-like superfamily protein	---	1	8.60381e-05	95.502	IAIIDHEK(1)K	3	2.0718	1	1.02	0.66	0.689	1.064	1.267	1.301	1.533	0.04354
Zm00001d050375_P002	83	K	14-3-3-like protein	---	1	3.71944e-25	155.43	KNEEHVNLIK(1)EYR	4	0.62503	3	0.803	0.788	0.721	1.13	1.248	1.31	1.595	0.00104109
Zm00001d050375_P002	69	K	14-3-3-like protein	---	1	1.56646e-05	96.745	IVSSIEQK(1)EESR	3	0.67533	1	0.866	0.809	0.719	1.257	1.204	1.144	1.506	0.0024811
Zm00001d050375_P002	248	K	14-3-3-like protein	---	1	0.00244554	60.301	DAPK(1)GDAGEGQ	2	-0.22907	1
Zm00001d050375_P002	142	K	14-3-3-like protein	---	1	0.000203995	82.85	K(1)ESAESTMVAYK	3	-0.63466	1	0.818	0.706	0.827	1.185	1.164	1.3	1.552	0.00199739
Zm00001d050375_P002	125	K	14-3-3-like protein	---	1	0.00931041	64.734	MK(1)GDYHR	3	-0.63401	4	0.929	0.919	0.758	0.941	1.255	1.198	1.302	0.078702
Zm00001d050409_P001	215	K	Malate dehydrogenase	---	1	0.000874404	58.32	K(1)LFGVTTLDVVR	2	-0.68336	1
Zm00001d050409_P001	388	K	Malate dehydrogenase	---	1	0.0170628	40.021	GIAFVNK(1)QR	2	-2.1327	1
Zm00001d050428_P002	90	K	glyceraldehyde-3-phosphate deHaseN1 cDNA sequence GN= gpn1	---	1	0.000182851	87.476	AAAILK(1)EHK	3	-0.093664	1
Zm00001d050666_P001	96	K	2-Cys peroxiredoxin BAS1 chloroplastic	---	1	0.00496928	72.928	LSDYIGK(1)K	2	-0.10863	1
Zm00001d050697_P001	27	K	Histone H3.2	---	1	0.00332473	50.354	K(1)SAPATGGVK	2	1.1249	1	0.959	0.806	0.813	1.233	1.072	1.117	1.327	0.0153639
Zm00001d050921_P002	181	K	60S ribosomal protein L6	---	1	0.00133718	52.071	DDQK(1)AVDSALIK	3	0.027415	1
Zm00001d050921_P002	96	K	60S ribosomal protein L6	---	1	0.0184106	75.213	VVFLK(1)QLK	2	-1.7133	1
Zm00001d050921_P002	30	K	60S ribosomal protein L6	---	1	0.0123344	47.603	AK(1)NGGAFPK	2	-0.056973	1
Zm00001d050965_P001	38	K	Isocitrate dehydrogenase [NAD] regulatory subunit 3 mitochondrial	---	1	0.0143258	60.436	K(1)VTAVHK	3	0.15836	1	0.932	0.884	0.76	1.071	1.136	1.218	1.33	0.0159434
Zm00001d051001_P004	153	K	Glyceraldehyde-3-phosphate dehydrogenase 3%2C cytosolic	---	1	0.000245527	84.479	TVDGPSSK(1)DWR	2	1.289	1	0.699	0.598	0.662	1.255	1.324	1.462	2.063	0.00034356
Zm00001d051001_P004	218	K	Glyceraldehyde-3-phosphate dehydrogenase 3%2C cytosolic	---	1	0.000552614	60.161	SATYDEIK(1)AAVK	3	-0.75964	3	0.727	0.662	0.88	1.211	1.24	1.28	1.644	0.0040993
Zm00001d051001_P004	72	K	Glyceraldehyde-3-phosphate dehydrogenase 3%2C cytosolic	---	1	7.76986e-07	111.61	AAAHLK(1)GGAK	2	0.29873	5	0.828	0.881	0.812	1.043	1.226	1.21	1.38	0.0050606
Zm00001d051001_P004	14	K	Glyceraldehyde-3-phosphate dehydrogenase 3%2C cytosolic	---	1	2.82852e-05	92.38	YDTVHGQWK(1)HHEVK	4	-0.06577	2	0.762	0.604	0.659	1.363	1.333	1.279	1.963	0.00064171
Zm00001d051001_P004	210	K	Glyceraldehyde-3-phosphate dehydrogenase 3%2C cytosolic	---	1	1.57942e-11	128.85	LEK(1)SATYDEIK	2	-0.58979	3	0.762	0.648	0.652	1.197	1.44	1.302	1.91	0.00100255
Zm00001d051001_P004	19	K	Glyceraldehyde-3-phosphate dehydrogenase 3%2C cytosolic	---	1	0.00512597	77.058	HHEVK(1)VK	4	-0.4138	3	0.627	0.557	0.662	1.247	1.473	1.435	2.251	0.00036281
Zm00001d051001_P004	222	K	Glyceraldehyde-3-phosphate dehydrogenase 3%2C cytosolic	---	1	0.000228984	68.676	AAVK(1)AEAEGSLK	3	1.6759	1	0.765	0.691	0.812	1.234	1.215	1.284	1.646	0.0005582
Zm00001d051093_P001	672	K	LRR receptor-like serine/threonine-protein kinase EFR	---	1	0.0180543	40.475	WIHHK(1)GDEAVPK(1)R	3	-1.0031	1	1.212	0.924	0.977	0.896	1.025	0.966	0.927	0.48718
Zm00001d051093_P001	665	K	LRR receptor-like serine/threonine-protein kinase EFR	---	1	0.0180543	40.475	WIHHK(1)GDEAVPK(1)R	3	-1.0031	1	1.212	0.924	0.977	0.896	1.025	0.966	0.927	0.48718
Zm00001d051129_P009	151	K	Succinate--CoA ligase [ADP-forming] subunit beta mitochondrial	---	1	0.0138914	54.539	QK(1)EIFALR	2	0.20366	1	0.992	0.726	0.868	1.09	1.204	1.12	1.32	0.040165
Zm00001d051129_P009	307	K	Succinate--CoA ligase [ADP-forming] subunit beta mitochondrial	---	1	0.0048933	91.069	AVK(1)ASVK	2	0.069091	1	1.014	0.85	0.785	1.013	1.198	1.14	1.265	0.057961
Zm00001d051129_P009	86	K	Succinate--CoA ligase [ADP-forming] subunit beta mitochondrial	---	1	9.16387e-06	75.018	GITDEDAAK(1)VVDGLALK	3	-0.39264	1	0.531	0.637	0.843	1.3	1.087	1.6	1.983	0.0168365
Zm00001d051129_P009	282	K	Succinate--CoA ligase [ADP-forming] subunit beta mitochondrial	---	1	0.000108675	90.793	LEGTNVDQGK(1)R	2	0.10438	3	0.937	0.86	0.815	1.034	1.158	1.196	1.297	0.0123229
Zm00001d051129_P009	77	K	Succinate--CoA ligase [ADP-forming] subunit beta mitochondrial	---	1	0.000289109	59.728	VPVDVFK(1)GITDEDAAK	3	0.38425	1	0.895	0.857	0.617	1.097	1.247	1.286	1.532	0.026219
Zm00001d051211_P024	92	K	Proteasome subunit alpha type	---	1	0.00383383	48.568	NVSNAK(1)TFLEK	2	-0.3323	1	0.73	0.77	0.946	0.944	1.326	1.284	1.453	0.051363
Zm00001d051211_P024	13	K	Proteasome subunit alpha type	---	1	0.0228173	43.083	K(1)QAQQYYR	2	-0.072444	1	1.004	0.754	0.922	0.979	1.153	1.189	1.239	0.104483
Zm00001d051306_P003	500	K	Hsp70-Hsp90 organizing protein 3	---	1	4.16134e-05	91.812	HDPNNQELLDGVK(1)R	3	0.75175	1	0.707	0.747	0.915	1.032	1.318	1.281	1.533	0.0177797
Zm00001d051306_P003	333	K	Hsp70-Hsp90 organizing protein 3	---	1	0.0193927	58.433	K(1)GTALVK	2	-0.45249	1	0.766	0.769	0.728	1.25	1.196	1.291	1.651	5.9906e-05
Zm00001d051306_P003	264	K	Hsp70-Hsp90 organizing protein 3	---	1	0.00338861	54.023	ELGNAAYK(1)K	2	0.089505	2	0.869	0.8	0.743	1.292	1.122	1.175	1.488	0.0029248
Zm00001d051306_P003	311	K	Hsp70-Hsp90 organizing protein 3	---	0.99696	0.00492	50.088	YDECIK(0.003)DCDK(0.997)AVER	3	-0.21974	1	0.817	0.516	0.856	1.379	1.258	1.174	1.741	0.026499
Zm00001d051306_P003	368	K	Hsp70-Hsp90 organizing protein 3	---	1	0.0170908	61.679	NPDTLK(1)K	2	0.10856	2	0.882	0.788	0.796	1.086	1.277	1.172	1.433	0.0036842
Zm00001d051306_P003	254	K	Hsp70-Hsp90 organizing protein 3	---	1	0.00828528	79.474	AAAQK(1)EK	2	-0.7886	1	0.747	0.75	0.702	1.113	1.323	1.366	1.729	0.00126004
Zm00001d051306_P003	114	K	Hsp70-Hsp90 organizing protein 3	---	1	0.00322348	80.438	K(1)AAAAPPR	2	-0.28745	2	0.86	0.83	0.713	1.112	1.227	1.258	1.497	0.0041389
Zm00001d051336_P003	128	K	Ras-related protein RABD2c	---	1	4.73273e-05	73.833	SDLTANK(1)VVATETAK	3	-0.27104	1	0.755	0.766	0.638	1.119	1.263	1.458	1.779	0.0040151
Zm00001d051336_P003	121	K	Ras-related protein RABD2c	---	1	4.68466e-05	92.781	LLVGNK(1)SDLTANK	3	-0.42559	1
Zm00001d051336_P003	54	K	Ras-related protein RABD2c	---	1	0.00304431	45.433	TVEQDGK(1)TIK	3	-0.058046	1
Zm00001d051392_P001	98	K	Glutathione peroxidase	---	1	0.00020518	77.776	DASGK(1)DVDLSTYK	3	0.41197	1
Zm00001d051392_P001	198	K	Glutathione peroxidase	---	1	0.000235563	69.456	SSK(1)GSLFGDNIK	3	-0.81588	1
Zm00001d051392_P001	217	K	Glutathione peroxidase	---	1	5.71289e-06	100.22	FLVDK(1)EGHVVER	3	1.7839	1	0.946	0.542	0.882	1.113	1.216	1.301	1.532	0.06642
Zm00001d051392_P001	106	K	Glutathione peroxidase	---	1	5.58517e-05	86.898	DVDLSTYK(1)GK	3	-1.19	2	0.628	0.678	0.694	1.261	1.476	1.263	2	0.00033534
Zm00001d051478_P001	31	K	Histone H4	---	1	2.21768e-08	113.95	DNIQGITK(1)PAIR	2	-0.55916	2	0.933	0.845	0.926	0.995	1.142	1.159	1.219	0.027641
Zm00001d051478_P001	79	K	Histone H4	---	1	0.000100461	89.231	RK(1)TVTAMDVVYALK	3	-1.1443	2	1.001	0.946	1.099	0.903	0.823	1.228	0.97	0.75066
Zm00001d051478_P001	8	K	Histone H4	---	1	0.0299204	47.849	GGK(1)GLGK	2	-0.28066	1	0.889	1.003	0.985	1.021	1.112	0.854	1.038	0.085414
Zm00001d051478_P001	5	K	Histone H4	---	1	0.0264289	46.456	GRGK(1)GGK	2	-0.19288	1	0.698	0.785	0.806	0.905	0.856	0.823	1.129	0.0638577
Zm00001d051543_P001	123	K	60S ribosomal protein L12-3	---	1	0.000377002	64.121	SMAK(1)ELAGTVK	3	-2.7141	1	0.72	0.667	1.003	1.188	1.322	1.099	1.51	0.035382
Zm00001d051543_P001	51	K	60S ribosomal protein L12-3	---	1	0.016602	64.711	ETAK(1)DWK	2	0.33411	1	0.831	0.767	0.754	1.087	1.204	1.357	1.551	0.003536
Zm00001d051543_P001	86	K	60S ribosomal protein L12-3	---	1	0.00859935	58.699	ALK(1)EPERDR	3	-0.82009	2	0.828	0.824	0.773	1.206	1.121	1.248	1.474	0.00055731
Zm00001d051543_P001	99	K	60S ribosomal protein L12-3	---	1	1.85744e-31	160.76	NIK(1)HSGNISLDDVIEIAR	3	-0.98147	1	0.891	0.679	0.802	1.038	1.467	1.122	1.529	0.033019
Zm00001d051591_P001	27	K	histone 2B5 cDNA from unfertilized maize ovule, similar to histone 2B, distinct from previous sequences reported GN= his2b5	---	1	0.00253138	46.844	AAPAEK(1)APAGK	3	0.10516	1
Zm00001d051595_P005	102	K	ATP synthase subunit O mitochondrial	---	1	0.0026411	65.627	DLSVPK(1)ATR	2	0.18638	2	0.83	0.819	0.78	1.203	1.332	1.036	1.47	0.0072438
Zm00001d051595_P005	86	K	ATP synthase subunit O mitochondrial	---	1	0.00154358	91.087	AIVEASK(1)K	2	0.91351	2	0.95	0.971	0.917	1.026	1.025	1.111	1.114	0.026759
Zm00001d051685_P002	138	K	ADP%2CATP carrier protein 2%2C mitochondrial	---	1	0.00218269	85.67	GIADCFK(1)R	2	0.23345	4	0.858	0.797	0.78	1.16	1.199	1.206	1.464	0.0002594
Zm00001d051742_P001	317	K	T-complex protein 1 subunit delta	---	1	0.0296834	56.721	AK(1)ILVVK	2	1.0243	1
Zm00001d051742_P001	226	K	T-complex protein 1 subunit delta	---	1	0.000234927	81.239	K(1)ASHAAGGPTR	3	-0.48138	1	0.615	0.905	1.046	1.115	1.165	1.155	1.339	0.185757
Zm00001d051804_P002	253	K	Glutamine synthetase root isozyme 4	---	1	1.45559e-05	95.236	HK(1)EHIAAYGEGNER	3	-0.63184	4	0.821	0.939	0.978	1.04	1.039	1.184	1.192	0.061502
Zm00001d051804_P002	301	K	Glutamine synthetase root isozyme 4	---	1	0.000205588	67.136	ETEQNGK(1)GYFEDR	3	-0.77838	1	1	0.719	1.04	0.9	1.105	1.236	1.175	0.3297
Zm00001d051804_P002	247	K	Glutamine synthetase root isozyme 4	---	1	0.00116791	106.04	AAIEK(1)LK	2	-0.75926	2	0.754	0.743	0.713	1.184	1.282	1.325	1.715	0.000137115
Zm00001d051804_P002	234	K	Glutamine synthetase root isozyme 4	---	1	0.00353583	60.255	K(1)EGGYEVIK	3	-0.57142	2	0.777	0.665	0.707	1.306	1.218	1.326	1.792	0.00036231
Zm00001d051872_P001	284	K	Aquaporin PIP1-5	---	1	0.0161759	65.252	ALPFK(1)SR	2	1.0376	2	0.87	0.858	0.768	1.117	1.245	1.143	1.404	0.0027189
Zm00001d052056_P009	116	K	T-complex protein 1 subunit alpha	---	1	0.0135004	55.064	ESDITK(1)ER	2	0.93644	1	0.75	0.896	0.844	0.98	1.13	1.4	1.41	0.044677
Zm00001d052056_P009	43	K	T-complex protein 1 subunit alpha	---	1	0.00045903	69.721	SINILK(1)AHGK	3	0.85734	1	0.888	0.775	0.768	1.15	1.254	1.164	1.468	0.0020753
Zm00001d052078_P004	193	K	26S protease regulatory subunit 7 homolog A	---	1	5.76981e-05	96.171	TQIFK(1)IHTR	3	-1.3167	2	0.825	0.901	0.924	1.081	1.203	1.066	1.264	0.0103596
Zm00001d052108_P007	88	K	UMP-CMP kinase family protein%3B UMP-CMP kinase family protein isoform 1%3B UMP-CMP kinase family protein isoform 2%3B UMP-CMP kinase family protein isoform 3%3B UMP-CMP kinase family protein isoform 4	---	1	0.000245845	78.342	VDDNIETIK(1)K	3	0.23056	1	0.642	0.501	0.675	1.364	1.391	1.427	2.3	0.0120228
Zm00001d052270_P008	26	K	Defective in cullin neddylation protein	---	1	0.023658	40.778	HNK(1)AISR	3	0.27548	1
[truncated: 68 more rows]
