# Supplementary material for: Global analysis of lysine 2-hydroxyisobutyrylation during Fusarium graminearum infection in maize
Source: Front Plant Sci. 2022 Sep 15;13:1000039. doi: 10.3389/fpls.2022.1000039 (PMC9521605; doi:10.3389/fpls.2022.1000039)
Supplement: Supplementary Table S2 — List of proteins with differentially modified Khib sites induced by F. graminearum infection at 0 and 2 dpi in maize stem. [file Table_2.XLSX]

## Sheet: Diff distribution
Compared sample name	Type	Up-regulated	Down-regulated
B48/B0	Sites	972	19
	Proteins	453	10

## Sheet: B48vsB0
Protein accession	Gene ID	Position	B48/B0 Ratio	Regulated Type	B48/B0 P value	Amino acid	Protein description	Gene name	Localization probability	PEP	Score	Modified sequence	Charge	Mass error [ppm]	Subcellular localization	Biological Process	Cellular Component	Molecular Function	KEGG KO No.	KEGG Gene	KEGG pathway	IPR ID	Domain description
Zm00001d054065_P001	Zm00001d054065	46	1.539	Up	0.0124365	K	60S ribosomal protein L37-3	---	1	0.00658	52.247	TFK(1)ETLDGR	2	-0.086501	extracellular	GO:0009116 nucleoside metabolic process; GO:0042278 purine nucleoside metabolic process; GO:0009167 purine ribonucleoside monophosphate metabolic process; GO:0009117 nucleotide metabolic process; GO:0044699 single-organism process; GO:0046129 purine ribonucleoside biosynthetic process; GO:0009163 nucleoside biosynthetic process; GO:0009058 biosynthetic process; GO:0009156 ribonucleoside monophosp…	GO:0016020 membrane; GO:0098800 inner mitochondrial membrane protein complex; GO:0031090 organelle membrane; GO:0098796 membrane protein complex; GO:0005737 cytoplasm; GO:0032991 macromolecular complex; GO:0098798 mitochondrial protein complex; GO:0044424 intracellular part; GO:0005623 cell; GO:0044455 mitochondrial membrane part; GO:0044422 organelle part; GO:0005740 mitochondrial envelope; GO:0…	GO:0015075 ion transmembrane transporter activity; GO:0022892 substrate-specific transporter activity; GO:0015077 monovalent inorganic cation transmembrane transporter activity; GO:0022890 inorganic cation transmembrane transporter activity; GO:0015078 hydrogen ion transmembrane transporter activity; GO:0008324 cation transmembrane transporter activity; GO:0022891 substrate-specific transmembrane…
Zm00001d054044_P001	Zm00001d054044	431	1.717	Up	0.00088286	K	Catalase isozyme 3	---	1	0.0203	60.019	SLGK(1)TFK	2	0.16207	extracellular	GO:0009116 nucleoside metabolic process; GO:0042278 purine nucleoside metabolic process; GO:0009167 purine ribonucleoside monophosphate metabolic process; GO:0009117 nucleotide metabolic process; GO:0044699 single-organism process; GO:0046129 purine ribonucleoside biosynthetic process; GO:0009163 nucleoside biosynthetic process; GO:0009058 biosynthetic process; GO:0009156 ribonucleoside monophosp…	GO:0016020 membrane; GO:0098800 inner mitochondrial membrane protein complex; GO:0031090 organelle membrane; GO:0098796 membrane protein complex; GO:0005737 cytoplasm; GO:0032991 macromolecular complex; GO:0098798 mitochondrial protein complex; GO:0044424 intracellular part; GO:0005623 cell; GO:0044455 mitochondrial membrane part; GO:0044422 organelle part; GO:0005740 mitochondrial envelope; GO:0…	GO:0015075 ion transmembrane transporter activity; GO:0022892 substrate-specific transporter activity; GO:0015077 monovalent inorganic cation transmembrane transporter activity; GO:0022890 inorganic cation transmembrane transporter activity; GO:0015078 hydrogen ion transmembrane transporter activity; GO:0008324 cation transmembrane transporter activity; GO:0022891 substrate-specific transmembrane…
Zm00001d054044_P001	Zm00001d054044	460	1.682	Up	0.00036173	K	Catalase isozyme 3	---	1	0.0038	48.568	AAAAGFEK(1)GIDR	2	0.2645	plasma membrane	GO:0009772 photosynthetic electron transport in photosystem II; GO:0008152 metabolic process; GO:0006091 generation of precursor metabolites and energy; GO:0044710 single-organism metabolic process; GO:0055114 oxidation-reduction process; GO:0044763 single-organism cellular process; GO:0044699 single-organism process; GO:0022900 electron transport chain; GO:0019684 photosynthesis, light reaction;…	GO:0009521 photosystem; GO:0016020 membrane; GO:0009523 photosystem II; GO:0044464 cell part; GO:0005622 intracellular; GO:0098796 membrane protein complex; GO:0044425 membrane part; GO:0009579 thylakoid; GO:0032991 macromolecular complex; GO:0044424 intracellular part; GO:0005623 cell; GO:0043234 protein complex; GO:0044436 thylakoid part; GO:0034357 photosynthetic membrane;	GO:0097159 organic cyclic compound binding; GO:1901363 heterocyclic compound binding; GO:0009055 electron carrier activity; GO:0045156 electron transporter, transferring electrons within the cyclic electron transport pathway of photosynthesis activity; GO:0016168 chlorophyll binding; GO:0046906 tetrapyrrole binding; GO:0005488 binding;	K02705	psbC; photosystem II CP43 chlorophyll apoprotein	zma01100 Metabolic pathways - Zea mays (maize); zma00195 Photosynthesis - Zea mays (maize);
Zm00001d053908_P001	Zm00001d053908	12	1.326	Up	0.025304	K	Cold shock protein 2	---	1	0.0128	56.432	DDFIEK(1)DR	2	-0.17246	cytoplasm	GO:0044699 single-organism process; GO:0015977 carbon fixation; GO:0008152 metabolic process; GO:0044710 single-organism metabolic process; GO:0071704 organic substance metabolic process;		GO:0000287 magnesium ion binding; GO:0003824 catalytic activity; GO:0016830 carbon-carbon lyase activity; GO:0005488 binding; GO:0016984 ribulose-bisphosphate carboxylase activity; GO:0043167 ion binding; GO:0016831 carboxy-lyase activity; GO:0046872 metal ion binding; GO:0043169 cation binding; GO:0016829 lyase activity;	K01601	rbcL; ribulose-bisphosphate carboxylase large chain [EC:4.1.1.39]	zma01200 Carbon metabolism - Zea mays (maize); zma01110 Biosynthesis of secondary metabolites - Zea mays (maize); zma01100 Metabolic pathways - Zea mays (maize); zma00630 Glyoxylate and dicarboxylate metabolism - Zea mays (maize); zma00710 Carbon fixation in photosynthetic organisms - Zea mays (maize);	IPR000685; IPR017443;	Ribulose bisphosphate carboxylase, large subunit, C-terminal; Ribulose bisphosphate carboxylase, large subunit, ferrodoxin-like N-terminal;
Zm00001d053857_P009	Zm00001d053857	253	1.596	Up	0.0044385	K	T-complex protein 1 subunit eta	---	1	0.000163	88.37	QK(1)NHGMHFR	3	0.89071	cytoplasm	GO:0044699 single-organism process; GO:0015977 carbon fixation; GO:0008152 metabolic process; GO:0044710 single-organism metabolic process; GO:0071704 organic substance metabolic process;		GO:0000287 magnesium ion binding; GO:0003824 catalytic activity; GO:0016830 carbon-carbon lyase activity; GO:0005488 binding; GO:0016984 ribulose-bisphosphate carboxylase activity; GO:0043167 ion binding; GO:0016831 carboxy-lyase activity; GO:0046872 metal ion binding; GO:0043169 cation binding; GO:0016829 lyase activity;	K01601	rbcL; ribulose-bisphosphate carboxylase large chain [EC:4.1.1.39]	zma01200 Carbon metabolism - Zea mays (maize); zma01110 Biosynthesis of secondary metabolites - Zea mays (maize); zma01100 Metabolic pathways - Zea mays (maize); zma00630 Glyoxylate and dicarboxylate metabolism - Zea mays (maize); zma00710 Carbon fixation in photosynthetic organisms - Zea mays (maize);	IPR000685; IPR017443;	Ribulose bisphosphate carboxylase, large subunit, C-terminal; Ribulose bisphosphate carboxylase, large subunit, ferrodoxin-like N-terminal;
Zm00001d053813_P014	Zm00001d053813	63	1.851	Up	0.016878	K	Cullin-associated NEDD8-dissociated protein 1	---	1	0.00192	49.632	CK(1)ISSLVPHGK	3	1.023	chloroplast	GO:0044699 single-organism process; GO:0008152 metabolic process; GO:0055114 oxidation-reduction process; GO:0044710 single-organism metabolic process;		GO:0016682 oxidoreductase activity, acting on diphenols and related substances as donors, oxygen as acceptor; GO:0016679 oxidoreductase activity, acting on diphenols and related substances as donors; GO:0003824 catalytic activity; GO:0004097 catechol oxidase activity; GO:0016491 oxidoreductase activity;	K00422	E1.10.3.1; polyphenol oxidase [EC:1.10.3.1]	zma00950 Isoquinoline alkaloid biosynthesis - Zea mays (maize); zma01110 Biosynthesis of secondary metabolites - Zea mays (maize); zma01100 Metabolic pathways - Zea mays (maize); zma00350 Tyrosine metabolism - Zea mays (maize);	IPR022739; IPR008922; IPR002227; IPR022740;	Polyphenol oxidase, central domain; Uncharacterised domain, di-copper centre; Tyrosinase copper-binding domain; Polyphenol oxidase, C-terminal;
Zm00001d053765_P002	Zm00001d053765	365	1.756	Up	0.00122127	K	"vacuolar proton pump3 coleoptile tip cDNA similar to carrot homolog, including putative active site region GN= vpp3"	---	1	0.00452	47.991	ATLK(1)SDGVFR	2	0.27305	plasma membrane	GO:0009772 photosynthetic electron transport in photosystem II; GO:0008152 metabolic process; GO:0006091 generation of precursor metabolites and energy; GO:0044710 single-organism metabolic process; GO:0055114 oxidation-reduction process; GO:0044763 single-organism cellular process; GO:0044699 single-organism process; GO:0022900 electron transport chain; GO:0019684 photosynthesis, light reaction;…	GO:0009521 photosystem; GO:0016020 membrane; GO:0009523 photosystem II; GO:0044464 cell part; GO:0005622 intracellular; GO:0098796 membrane protein complex; GO:0044425 membrane part; GO:0009579 thylakoid; GO:0032991 macromolecular complex; GO:0044424 intracellular part; GO:0005623 cell; GO:0043234 protein complex; GO:0044436 thylakoid part; GO:0034357 photosynthetic membrane;	GO:0097159 organic cyclic compound binding; GO:1901363 heterocyclic compound binding; GO:0009055 electron carrier activity; GO:0045156 electron transporter, transferring electrons within the cyclic electron transport pathway of photosynthesis activity; GO:0016168 chlorophyll binding; GO:0046906 tetrapyrrole binding; GO:0005488 binding;	K02704	psbB; photosystem II CP47 chlorophyll apoprotein	zma01100 Metabolic pathways - Zea mays (maize); zma00195 Photosynthesis - Zea mays (maize);
Zm00001d053765_P002	Zm00001d053765	485	1.572	Up	0.0057364	K	"vacuolar proton pump3 coleoptile tip cDNA similar to carrot homolog, including putative active site region GN= vpp3"	---	1	8.87e-05	95.358	QVLGQHAK(1)R	3	0.027566	cytoplasm	GO:0006757 ATP generation from ADP; GO:0009116 nucleoside metabolic process; GO:0042278 purine nucleoside metabolic process; GO:0006165 nucleoside diphosphate phosphorylation; GO:0046031 ADP metabolic process; GO:0019362 pyridine nucleotide metabolic process; GO:0006096 glycolytic process; GO:0009167 purine ribonucleoside monophosphate metabolic process; GO:0009117 nucleotide metabolic process; G…		GO:0000287 magnesium ion binding; GO:0004743 pyruvate kinase activity; GO:0016773 phosphotransferase activity, alcohol group as acceptor; GO:0003824 catalytic activity; GO:0005488 binding; GO:0043167 ion binding; GO:0030955 potassium ion binding; GO:0046872 metal ion binding; GO:0043169 cation binding; GO:0031420 alkali metal ion binding; GO:0016740 transferase activity; GO:0016772 transferase ac…	K00873	PK; pyruvate kinase [EC:2.7.1.40]	zma00010 Glycolysis / Gluconeogenesis - Zea mays (maize); zma01230 Biosynthesis of amino acids - Zea mays (maize); zma01200 Carbon metabolism - Zea mays (maize); zma01110 Biosynthesis of secondary metabolites - Zea mays (maize); zma01100 Metabolic pathways - Zea mays (maize); zma00230 Purine metabolism - Zea mays (maize); zma00620 Pyruvate metabolism - Zea mays (maize);	IPR011037; IPR015813; IPR015806; IPR015793;	Pyruvate kinase-like, insert domain; Pyruvate/Phosphoenolpyruvate kinase-like domain; Pyruvate kinase, beta-barrel insert domain; Pyruvate kinase, barrel;
Zm00001d053765_P002	Zm00001d053765	431	1.497	Up	0.031684	K	"vacuolar proton pump3 coleoptile tip cDNA similar to carrot homolog, including putative active site region GN= vpp3"	---	1	0.00143	54.023	ALGGSVAGSDK(1)R	2	0.26011	chloroplast				K18881	DJ1D; D-lactate dehydratase [EC:4.2.1.130]	zma00620 Pyruvate metabolism - Zea mays (maize);	IPR002818; IPR029062;	DJ-1/PfpI; Class I glutamine amidotransferase-like;
Zm00001d053765_P002	Zm00001d053765	544	1.351	Up	0.0043352	K	"vacuolar proton pump3 coleoptile tip cDNA similar to carrot homolog, including putative active site region GN= vpp3"	---	1	0.0173	63.816	ELK(1)DLQK	2	0.79067	nucleus				K06689	UBE2D; ubiquitin-conjugating enzyme E2 D [EC:2.3.2.23]	zma04120 Ubiquitin mediated proteolysis - Zea mays (maize); zma04141 Protein processing in endoplasmic reticulum - Zea mays (maize);	IPR016135; IPR000608;	Ubiquitin-conjugating enzyme/RWD-like; Ubiquitin-conjugating enzyme E2;
Zm00001d053765_P002	Zm00001d053765	575	1.347	Up	0.0021153	K	"vacuolar proton pump3 coleoptile tip cDNA similar to carrot homolog, including putative active site region GN= vpp3"	---	1	0.00083	99.815	AK(1)YESTAR	2	-0.34185	nucleus				K06689	UBE2D; ubiquitin-conjugating enzyme E2 D [EC:2.3.2.23]	zma04120 Ubiquitin mediated proteolysis - Zea mays (maize); zma04141 Protein processing in endoplasmic reticulum - Zea mays (maize);	IPR016135; IPR000608;	Ubiquitin-conjugating enzyme/RWD-like; Ubiquitin-conjugating enzyme E2;
Zm00001d053765_P002	Zm00001d053765	537	1.311	Up	0.040439	K	"vacuolar proton pump3 coleoptile tip cDNA similar to carrot homolog, including putative active site region GN= vpp3"	---	1	0.008	65.157	FLVDK(1)EGR	2	-0.069557	chloroplast	GO:0008152 metabolic process; GO:0006950 response to stress; GO:0055114 oxidation-reduction process; GO:0044710 single-organism metabolic process; GO:0006979 response to oxidative stress; GO:0044699 single-organism process; GO:0050896 response to stimulus;		GO:0016209 antioxidant activity; GO:0004601 peroxidase activity; GO:0004602 glutathione peroxidase activity; GO:0003824 catalytic activity; GO:0016491 oxidoreductase activity; GO:0016684 oxidoreductase activity, acting on peroxide as acceptor;	K00432	gpx; glutathione peroxidase [EC:1.11.1.9]	zma00590 Arachidonic acid metabolism - Zea mays (maize); zma00480 Glutathione metabolism - Zea mays (maize);	IPR012336;	Thioredoxin-like fold;
Zm00001d053675_P004	Zm00001d053675	758	1.319	Up	0.00168096	K	Lipoxygenase 2 chloroplastic	---	1	0.0027	56.632	AWEENEK(1)TK	2	0.78174	nucleus							IPR005516; IPR005518;	Remorin, C-terminal; Remorin, N-terminal;
Zm00001d053616_P002	Zm00001d053616	109	1.436	Up	0.022661	K	26S protease regulatory subunit 8 homolog B	---	1	0.00144	93.649	TLAAK(1)CAK	2	-0.82744	vacuolar membrane	GO:0008152 metabolic process; GO:0042743 hydrogen peroxide metabolic process; GO:0006950 response to stress; GO:0072593 reactive oxygen species metabolic process; GO:0055114 oxidation-reduction process; GO:0044710 single-organism metabolic process; GO:0006979 response to oxidative stress; GO:0044699 single-organism process; GO:0044248 cellular catabolic process; GO:0050896 response to stimulus; G…		GO:0097159 organic cyclic compound binding; GO:1901363 heterocyclic compound binding; GO:0020037 heme binding; GO:0003824 catalytic activity; GO:0005488 binding; GO:0016209 antioxidant activity; GO:0004601 peroxidase activity; GO:0046906 tetrapyrrole binding; GO:0016491 oxidoreductase activity; GO:0016684 oxidoreductase activity, acting on peroxide as acceptor;	K00430	E1.11.1.7; peroxidase [EC:1.11.1.7]	zma00940 Phenylpropanoid biosynthesis - Zea mays (maize); zma01110 Biosynthesis of secondary metabolites - Zea mays (maize); zma01100 Metabolic pathways - Zea mays (maize);	IPR033905; IPR002016;	Secretory peroxidase; Haem peroxidase, plant/fungal/bacterial;
Zm00001d053453_P016	Zm00001d053453	275	1.664	Up	0.00025639	K	Phosphoenolpyruvate carboxylase isoform 1%3B Phosphoenolpyruvate carboxylase isoform 2	---	1	9.79e-05	89.451	SDQGLINDQTTK(1)R	3	-1.2007	vacuolar membrane	GO:0008152 metabolic process; GO:0042743 hydrogen peroxide metabolic process; GO:0006950 response to stress; GO:0072593 reactive oxygen species metabolic process; GO:0055114 oxidation-reduction process; GO:0044710 single-organism metabolic process; GO:0006979 response to oxidative stress; GO:0044699 single-organism process; GO:0044248 cellular catabolic process; GO:0050896 response to stimulus; G…		GO:0097159 organic cyclic compound binding; GO:1901363 heterocyclic compound binding; GO:0020037 heme binding; GO:0003824 catalytic activity; GO:0005488 binding; GO:0016209 antioxidant activity; GO:0004601 peroxidase activity; GO:0046906 tetrapyrrole binding; GO:0016491 oxidoreductase activity; GO:0016684 oxidoreductase activity, acting on peroxide as acceptor;	K00430	E1.11.1.7; peroxidase [EC:1.11.1.7]	zma00940 Phenylpropanoid biosynthesis - Zea mays (maize); zma01110 Biosynthesis of secondary metabolites - Zea mays (maize); zma01100 Metabolic pathways - Zea mays (maize);	IPR033905; IPR002016;	Secretory peroxidase; Haem peroxidase, plant/fungal/bacterial;
Zm00001d053453_P016	Zm00001d053453	698	1.413	Up	0.048858	K	Phosphoenolpyruvate carboxylase isoform 1%3B Phosphoenolpyruvate carboxylase isoform 2	---	1	0.0243	54.982	VK(1)QLFEK	2	-0.064555	chloroplast	GO:0050794 regulation of cellular process; GO:0042592 homeostatic process; GO:0065008 regulation of biological quality; GO:0050789 regulation of biological process; GO:0045454 cell redox homeostasis; GO:0044763 single-organism cellular process; GO:0019725 cellular homeostasis; GO:0044699 single-organism process; GO:0009987 cellular process; GO:0065007 biological regulation;		GO:0015035 protein disulfide oxidoreductase activity; GO:0016667 oxidoreductase activity, acting on a sulfur group of donors; GO:0015036 disulfide oxidoreductase activity; GO:0009055 electron carrier activity; GO:0003824 catalytic activity; GO:0016491 oxidoreductase activity;	K03676			IPR002109; IPR012336;	Glutaredoxin; Thioredoxin-like fold;
Zm00001d053453_P016	Zm00001d053453	523	1.35	Up	0.0114407	K	Phosphoenolpyruvate carboxylase isoform 1%3B Phosphoenolpyruvate carboxylase isoform 2	---	1	8.42e-28	156.49	NQAGSGCEGK(1)NFYTR	2	0.39665	extracellular	GO:1901071 glucosamine-containing compound metabolic process; GO:0006030 chitin metabolic process; GO:0044036 cell wall macromolecule metabolic process; GO:0006026 aminoglycan catabolic process; GO:1901136 carbohydrate derivative catabolic process; GO:0006807 nitrogen compound metabolic process; GO:0006032 chitin catabolic process; GO:0005975 carbohydrate metabolic process; GO:0044238 primary met…		GO:0004553 hydrolase activity, hydrolyzing O-glycosyl compounds; GO:0016787 hydrolase activity; GO:0008061 chitin binding; GO:0097367 carbohydrate derivative binding; GO:0004568 chitinase activity; GO:0003824 catalytic activity; GO:0005488 binding; GO:0016798 hydrolase activity, acting on glycosyl bonds;	K01183	E3.2.1.14; chitinase [EC:3.2.1.14]	zma00520 Amino sugar and nucleotide sugar metabolism - Zea mays (maize); zma01100 Metabolic pathways - Zea mays (maize);	IPR023346; IPR000726; IPR001002;	Lysozyme-like domain; Glycoside hydrolase, family 19, catalytic; Chitin-binding, type 1;
Zm00001d053228_P003	Zm00001d053228	22	1.797	Up	0.0096196	K	Acyl carrier protein	---	1	0.0182	47.603	TAGAIYK(1)K	2	-0.1254	chloroplast	GO:0050794 regulation of cellular process; GO:0044700 single organism signaling; GO:0051716 cellular response to stimulus; GO:0007165 signal transduction; GO:0050789 regulation of biological process; GO:0007154 cell communication; GO:0035556 intracellular signal transduction; GO:0044699 single-organism process; GO:0007264 small GTPase mediated signal transduction; GO:0023052 signaling; GO:0050896…		GO:1901265 nucleoside phosphate binding; GO:0001882 nucleoside binding; GO:0043167 ion binding; GO:0000166 nucleotide binding; GO:0097159 organic cyclic compound binding; GO:1901363 heterocyclic compound binding; GO:0032549 ribonucleoside binding; GO:0097367 carbohydrate derivative binding; GO:0032553 ribonucleotide binding; GO:0005488 binding; GO:0032550 purine ribonucleoside binding; GO:0043168…	K07877			IPR027417;	P-loop containing nucleoside triphosphate hydrolase;
Zm00001d053090_P001	Zm00001d053090	152	1.727	Up	0.000464	K	14-3-3-like protein	---	1	0.000943	79.659	AK(1)ASLTAAR	2	0.032085	nucleus,plasma membrane			GO:0005515 protein binding; GO:0005488 binding;	K03036	PSMD11; 26S proteasome regulatory subunit N6	zma03050 Proteasome - Zea mays (maize);	IPR000717; IPR011991; IPR011990;	Proteasome component (PCI) domain; Winged helix-turn-helix DNA-binding domain; Tetratricopeptide-like helical domain;
Zm00001d053090_P001	Zm00001d053090	98	1.328	Up	0.034703	K	14-3-3-like protein	AT4G35310	1	2dpi	50.04	K(1)YGSTLK	2	-0.68605	cytoplasm,nucleus			GO:0043169 cation binding; GO:0046872 metal ion binding; GO:0005509 calcium ion binding; GO:0005488 binding; GO:0043167 ion binding;	K13412	CPK; calcium-dependent protein kinase [EC:2.7.11.1]	zma04626 Plant-pathogen interaction - Zea mays (maize);	IPR011992; IPR002048;	EF-hand domain pair; EF-hand domain;
Zm00001d052842_P001	Zm00001d052842	24	1.52	Up	0.0024191	K	Caffeoyl-CoA O-methyltransferase 1	---	1	0.00461	45.28	K(1)ESGSDIVIVAR	2	-0.54887	cytoplasm			GO:0003824 catalytic activity;				IPR015813;	Pyruvate/Phosphoenolpyruvate kinase-like domain;
Zm00001d052700_P001	Zm00001d052700	229	1.703	Up	0.020819	K	Ankyrin repeat domain-containing protein 2A	---	1	0.000315	56.746	LVLHHLTDEECVK(1)LLAQCR	4	-0.55556	cytoplasm			GO:0016741 transferase activity, transferring one-carbon groups; GO:0005515 protein binding; GO:0008171 O-methyltransferase activity; GO:0008168 methyltransferase activity; GO:0003824 catalytic activity; GO:0016740 transferase activity; GO:0005488 binding; GO:0046983 protein dimerization activity;				IPR011991; IPR012967; IPR029063; IPR001077;	Winged helix-turn-helix DNA-binding domain; Plant methyltransferase dimerisation; S-adenosyl-L-methionine-dependent methyltransferase; O-methyltransferase, family 2;
Zm00001d052700_P001	Zm00001d052700	277	1.458	Up	0.00037548	K	Ankyrin repeat domain-containing protein 2A	---	1	4.86e-12	125.53	AFPHIK(1)CTVLAPPK	3	-0.68185	cytoplasm			GO:0016741 transferase activity, transferring one-carbon groups; GO:0005515 protein binding; GO:0008171 O-methyltransferase activity; GO:0008168 methyltransferase activity; GO:0003824 catalytic activity; GO:0016740 transferase activity; GO:0005488 binding; GO:0046983 protein dimerization activity;				IPR011991; IPR012967; IPR029063; IPR001077;	Winged helix-turn-helix DNA-binding domain; Plant methyltransferase dimerisation; S-adenosyl-L-methionine-dependent methyltransferase; O-methyltransferase, family 2;
Zm00001d052683_P001	Zm00001d052683	298	1.369	Up	0.00127656	K	O-methyltransferase ZRP4	---	1	0.0195	40.352	MPHHLLLK(1)R	2	-1.6477	cytoplasm	GO:0044699 single-organism process; GO:0008152 metabolic process; GO:0044238 primary metabolic process; GO:0044710 single-organism metabolic process; GO:0006629 lipid metabolic process; GO:0071704 organic substance metabolic process;						IPR002921; IPR029058;	Fungal lipase-like domain; Alpha/Beta hydrolase fold;
Zm00001d052673_P002	Zm00001d052673	49	1.776	Up	0.00108246	K	Chalcone synthase C2	---	1	0.000358	64.565	MSK(1)EITALAPSSMK	3	2.7316	cytoskeleton				K10355
Zm00001d052494_P001	Zm00001d052494	503	2.037	Up	0.00032411	K	Pyruvate kinase	---	1	3.73e-21	147.1	K(1)VAESSGDSGANVK	3	0.37063	chloroplast				K02152	ATPeV1G; V-type H+-transporting ATPase subunit G	zma04145 Phagosome - Zea mays (maize); zma00190 Oxidative phosphorylation - Zea mays (maize); zma01100 Metabolic pathways - Zea mays (maize);
Zm00001d052314_P035	Zm00001d052314	669	1.456	Up	0.0082223	K	Ubiquitin-activating enzyme E1 2	---	1	1.5e-06	104.17	VAESSGDSGANVK(1)R	2	0.028612	chloroplast				K02152	ATPeV1G; V-type H+-transporting ATPase subunit G	zma04145 Phagosome - Zea mays (maize); zma00190 Oxidative phosphorylation - Zea mays (maize); zma01100 Metabolic pathways - Zea mays (maize);
Zm00001d052308_P053	Zm00001d052308	457	1.498	Up	0.00079655	K	Clathrin heavy chain 2	---	1	0.000143	89.43	IFNDK(1)ELYVGR	2	-0.077264	peroxisome			GO:0097159 organic cyclic compound binding; GO:1901363 heterocyclic compound binding; GO:0003723 RNA binding; GO:1901265 nucleoside phosphate binding; GO:0005488 binding; GO:0003676 nucleic acid binding; GO:0000166 nucleotide binding; GO:0036094 small molecule binding;	K13126	PABPC; polyadenylate-binding protein	zma03015 mRNA surveillance pathway - Zea mays (maize); zma03018 RNA degradation - Zea mays (maize); zma03013 RNA transport - Zea mays (maize);	IPR000504; IPR012677; IPR003954;	RNA recognition motif domain; Nucleotide-binding alpha-beta plait domain; RNA recognition motif domain, eukaryote;
Zm00001d052289_P001	Zm00001d052289	268	1.56	Up	0.02354	K	"pyruvate dehydrogenase1 cDNA, SSR umc1466 GN= pdh1"	---	1	0.00473	91.906	VIAK(1)VAK	2	-0.62391	cytoplasm	GO:0044699 single-organism process; GO:0008152 metabolic process; GO:0055114 oxidation-reduction process; GO:0044710 single-organism metabolic process;		GO:0097159 organic cyclic compound binding; GO:1901363 heterocyclic compound binding; GO:1901265 nucleoside phosphate binding; GO:0050660 flavin adenine dinucleotide binding; GO:0003824 catalytic activity; GO:0005488 binding; GO:0043167 ion binding; GO:0043168 anion binding; GO:0000166 nucleotide binding; GO:0048037 cofactor binding; GO:0016491 oxidoreductase activity; GO:0036094 small molecule b…	K08232	E1.6.5.4; monodehydroascorbate reductase (NADH) [EC:1.6.5.4]	zma00053 Ascorbate and aldarate metabolism - Zea mays (maize); zma01100 Metabolic pathways - Zea mays (maize);	IPR016156; IPR023753;	FAD/NAD-linked reductase, dimerisation domain; FAD/NAD(P)-binding domain;
Zm00001d052289_P001	Zm00001d052289	344	1.481	Up	0.0125621	K	"pyruvate dehydrogenase1 cDNA, SSR umc1466 GN= pdh1"	---	1	0.0257	44.692	FHLEGK(1)R	3	-0.38844	chloroplast							IPR029063;	S-adenosyl-L-methionine-dependent methyltransferase;
Zm00001d052289_P001	Zm00001d052289	239	1.464	Up	0.0074003	K	"pyruvate dehydrogenase1 cDNA, SSR umc1466 GN= pdh1"	---	1	0.00605	83.948	K(1)LVSATK	2	-0.43055	cytoplasm	GO:0006457 protein folding; GO:0006950 response to stress; GO:0050896 response to stimulus; GO:0009987 cellular process;		GO:0005524 ATP binding; GO:1901265 nucleoside phosphate binding; GO:0001882 nucleoside binding; GO:0043167 ion binding; GO:0005515 protein binding; GO:0000166 nucleotide binding; GO:0097159 organic cyclic compound binding; GO:1901363 heterocyclic compound binding; GO:0032549 ribonucleoside binding; GO:0097367 carbohydrate derivative binding; GO:0032553 ribonucleotide binding; GO:0005488 binding; …	K04079	HSP90A; molecular chaperone HtpG	zma04626 Plant-pathogen interaction - Zea mays (maize); zma04141 Protein processing in endoplasmic reticulum - Zea mays (maize);	IPR020575; IPR020568; IPR003594;	Heat shock protein Hsp90, N-terminal; Ribosomal protein S5 domain 2-type fold; Histidine kinase-like ATPase, C-terminal domain;
Zm00001d052108_P007	Zm00001d052108	89	2.3	Up	0.0120228	K	UMP-CMP kinase family protein%3B UMP-CMP kinase family protein isoform 1%3B UMP-CMP kinase family protein isoform 2%3B UMP-CMP kinase family protein isoform 3%3B UMP-CMP kinase family protein isoform 4	---	1	3.45e-06	101.43	NLK(1)LGIHEDSQNR	3	-0.83422	cytoplasm	GO:0006457 protein folding; GO:0006950 response to stress; GO:0050896 response to stimulus; GO:0009987 cellular process;		GO:0005524 ATP binding; GO:1901265 nucleoside phosphate binding; GO:0001882 nucleoside binding; GO:0043167 ion binding; GO:0005515 protein binding; GO:0000166 nucleotide binding; GO:0097159 organic cyclic compound binding; GO:1901363 heterocyclic compound binding; GO:0032549 ribonucleoside binding; GO:0097367 carbohydrate derivative binding; GO:0032553 ribonucleotide binding; GO:0005488 binding; …	K04079	HSP90A; molecular chaperone HtpG	zma04626 Plant-pathogen interaction - Zea mays (maize); zma04141 Protein processing in endoplasmic reticulum - Zea mays (maize);	IPR020575; IPR020568; IPR003594;	Heat shock protein Hsp90, N-terminal; Ribosomal protein S5 domain 2-type fold; Histidine kinase-like ATPase, C-terminal domain;
Zm00001d052056_P009	Zm00001d052056	44	1.468	Up	0.0020753	K	T-complex protein 1 subunit alpha	---	1	0.000894	68.536	LVSATK(1)EGLK	3	0.72939	cytoplasm	GO:0006457 protein folding; GO:0006950 response to stress; GO:0050896 response to stimulus; GO:0009987 cellular process;		GO:0005524 ATP binding; GO:1901265 nucleoside phosphate binding; GO:0001882 nucleoside binding; GO:0043167 ion binding; GO:0005515 protein binding; GO:0000166 nucleotide binding; GO:0097159 organic cyclic compound binding; GO:1901363 heterocyclic compound binding; GO:0032549 ribonucleoside binding; GO:0097367 carbohydrate derivative binding; GO:0032553 ribonucleotide binding; GO:0005488 binding; …	K04079	HSP90A; molecular chaperone HtpG	zma04626 Plant-pathogen interaction - Zea mays (maize); zma04141 Protein processing in endoplasmic reticulum - Zea mays (maize);	IPR020575; IPR020568; IPR003594;	Heat shock protein Hsp90, N-terminal; Ribosomal protein S5 domain 2-type fold; Histidine kinase-like ATPase, C-terminal domain;
Zm00001d052056_P009	Zm00001d052056	117	1.41	Up	0.044677	K	T-complex protein 1 subunit alpha	---	1	0.00482	67.334	RAEADK(1)NDK	3	0.30513	cytoplasm	GO:0006457 protein folding; GO:0006950 response to stress; GO:0050896 response to stimulus; GO:0009987 cellular process;		GO:0005524 ATP binding; GO:1901265 nucleoside phosphate binding; GO:0001882 nucleoside binding; GO:0043167 ion binding; GO:0005515 protein binding; GO:0000166 nucleotide binding; GO:0097159 organic cyclic compound binding; GO:1901363 heterocyclic compound binding; GO:0032549 ribonucleoside binding; GO:0097367 carbohydrate derivative binding; GO:0032553 ribonucleotide binding; GO:0005488 binding; …	K04079	HSP90A; molecular chaperone HtpG	zma04626 Plant-pathogen interaction - Zea mays (maize); zma04141 Protein processing in endoplasmic reticulum - Zea mays (maize);	IPR020575; IPR020568; IPR003594;	Heat shock protein Hsp90, N-terminal; Ribosomal protein S5 domain 2-type fold; Histidine kinase-like ATPase, C-terminal domain;
Zm00001d051872_P001	Zm00001d051872	285	1.404	Up	0.0027189	K	Aquaporin PIP1-5	---	1	0.0339	46.426	QK(1)PIWMR	2	-0.52301	cytoplasm	GO:0006457 protein folding; GO:0006950 response to stress; GO:0050896 response to stimulus; GO:0009987 cellular process;		GO:0005524 ATP binding; GO:1901265 nucleoside phosphate binding; GO:0001882 nucleoside binding; GO:0043167 ion binding; GO:0005515 protein binding; GO:0000166 nucleotide binding; GO:0097159 organic cyclic compound binding; GO:1901363 heterocyclic compound binding; GO:0032549 ribonucleoside binding; GO:0097367 carbohydrate derivative binding; GO:0032553 ribonucleotide binding; GO:0005488 binding; …	K04079	HSP90A; molecular chaperone HtpG	zma04626 Plant-pathogen interaction - Zea mays (maize); zma04141 Protein processing in endoplasmic reticulum - Zea mays (maize);	IPR020575; IPR020568; IPR003594;	Heat shock protein Hsp90, N-terminal; Ribosomal protein S5 domain 2-type fold; Histidine kinase-like ATPase, C-terminal domain;
Zm00001d051804_P002	Zm00001d051804	235	1.792	Up	0.00036231	K	Glutamine synthetase root isozyme 4	---	1	9.86e-09	113.25	YHSTK(1)SGDELTSLK	3	0.22598	cytoplasm	GO:0006457 protein folding; GO:0006950 response to stress; GO:0050896 response to stimulus; GO:0009987 cellular process;		GO:0005524 ATP binding; GO:1901265 nucleoside phosphate binding; GO:0001882 nucleoside binding; GO:0043167 ion binding; GO:0005515 protein binding; GO:0000166 nucleotide binding; GO:0097159 organic cyclic compound binding; GO:1901363 heterocyclic compound binding; GO:0032549 ribonucleoside binding; GO:0097367 carbohydrate derivative binding; GO:0032553 ribonucleotide binding; GO:0005488 binding; …	K04079	HSP90A; molecular chaperone HtpG	zma04626 Plant-pathogen interaction - Zea mays (maize); zma04141 Protein processing in endoplasmic reticulum - Zea mays (maize);	IPR020575; IPR020568; IPR003594;	Heat shock protein Hsp90, N-terminal; Ribosomal protein S5 domain 2-type fold; Histidine kinase-like ATPase, C-terminal domain;
Zm00001d051804_P002	Zm00001d051804	248	1.715	Up	0.000137115	K	Glutamine synthetase root isozyme 4	---	1	0.00173	89.142	AVLFVPK(1)R	2	0.050969	cytoplasm	GO:0006457 protein folding; GO:0006950 response to stress; GO:0050896 response to stimulus; GO:0009987 cellular process;		GO:0005524 ATP binding; GO:1901265 nucleoside phosphate binding; GO:0001882 nucleoside binding; GO:0043167 ion binding; GO:0005515 protein binding; GO:0000166 nucleotide binding; GO:0097159 organic cyclic compound binding; GO:1901363 heterocyclic compound binding; GO:0032549 ribonucleoside binding; GO:0097367 carbohydrate derivative binding; GO:0032553 ribonucleotide binding; GO:0005488 binding; …	K04079	HSP90A; molecular chaperone HtpG	zma04626 Plant-pathogen interaction - Zea mays (maize); zma04141 Protein processing in endoplasmic reticulum - Zea mays (maize);	IPR020575; IPR020568; IPR003594;	Heat shock protein Hsp90, N-terminal; Ribosomal protein S5 domain 2-type fold; Histidine kinase-like ATPase, C-terminal domain;
Zm00001d051685_P002	Zm00001d051685	139	1.464	Up	0.0002594	K	ADP%2CATP carrier protein 2%2C mitochondrial	---	1	1.87e-08	108.36	ELISNSSDALDK(1)IR	3	-1.9696	cytoplasm	GO:0006457 protein folding; GO:0006950 response to stress; GO:0050896 response to stimulus; GO:0009987 cellular process;		GO:0005524 ATP binding; GO:1901265 nucleoside phosphate binding; GO:0001882 nucleoside binding; GO:0043167 ion binding; GO:0005515 protein binding; GO:0000166 nucleotide binding; GO:0097159 organic cyclic compound binding; GO:1901363 heterocyclic compound binding; GO:0032549 ribonucleoside binding; GO:0097367 carbohydrate derivative binding; GO:0032553 ribonucleotide binding; GO:0005488 binding; …	K04079	HSP90A; molecular chaperone HtpG	zma04626 Plant-pathogen interaction - Zea mays (maize); zma04141 Protein processing in endoplasmic reticulum - Zea mays (maize);	IPR020575; IPR020568; IPR003594;	Heat shock protein Hsp90, N-terminal; Ribosomal protein S5 domain 2-type fold; Histidine kinase-like ATPase, C-terminal domain;
Zm00001d051595_P005	Zm00001d051595	103	1.47	Up	0.0072438	K	ATP synthase subunit O mitochondrial	---	1	0.000915	64.313	EK(1)FEGLCK	3	0.20217	cytoplasm	GO:0006457 protein folding; GO:0006950 response to stress; GO:0050896 response to stimulus; GO:0009987 cellular process;		GO:0005524 ATP binding; GO:1901265 nucleoside phosphate binding; GO:0001882 nucleoside binding; GO:0043167 ion binding; GO:0005515 protein binding; GO:0000166 nucleotide binding; GO:0097159 organic cyclic compound binding; GO:1901363 heterocyclic compound binding; GO:0032549 ribonucleoside binding; GO:0097367 carbohydrate derivative binding; GO:0032553 ribonucleotide binding; GO:0005488 binding; …	K04079	HSP90A; molecular chaperone HtpG	zma04626 Plant-pathogen interaction - Zea mays (maize); zma04141 Protein processing in endoplasmic reticulum - Zea mays (maize);	IPR020575; IPR020568; IPR003594;	Heat shock protein Hsp90, N-terminal; Ribosomal protein S5 domain 2-type fold; Histidine kinase-like ATPase, C-terminal domain;
Zm00001d051543_P001	Zm00001d051543	52	1.551	Up	0.003536	K	60S ribosomal protein L12-3	---	1	0.000231	73.632	VEK(1)VVVSDR	2	-0.80527	cytoplasm	GO:0006457 protein folding; GO:0006950 response to stress; GO:0050896 response to stimulus; GO:0009987 cellular process;		GO:0005524 ATP binding; GO:1901265 nucleoside phosphate binding; GO:0001882 nucleoside binding; GO:0043167 ion binding; GO:0005515 protein binding; GO:0000166 nucleotide binding; GO:0097159 organic cyclic compound binding; GO:1901363 heterocyclic compound binding; GO:0032549 ribonucleoside binding; GO:0097367 carbohydrate derivative binding; GO:0032553 ribonucleotide binding; GO:0005488 binding; …	K04079	HSP90A; molecular chaperone HtpG	zma04626 Plant-pathogen interaction - Zea mays (maize); zma04141 Protein processing in endoplasmic reticulum - Zea mays (maize);	IPR020575; IPR020568; IPR003594;	Heat shock protein Hsp90, N-terminal; Ribosomal protein S5 domain 2-type fold; Histidine kinase-like ATPase, C-terminal domain;
Zm00001d051543_P001	Zm00001d051543	100	1.529	Up	0.033019	K	60S ribosomal protein L12-3	---	1	0.00598	71.451	QK(1)LEAANK	2	-0.73223	peroxisome				K04043	dnaK; molecular chaperone DnaK	zma03018 RNA degradation - Zea mays (maize);	IPR029048; IPR029047;	Heat shock protein 70kD, C-terminal domain; Heat shock protein 70kD, peptide-binding domain;
Zm00001d051543_P001	Zm00001d051543	124	1.51	Up	0.035382	K	60S ribosomal protein L12-3	---	1	0.000361	76.728	K(1)TASVLCLTTVK	3	2.8505	cytoplasm	GO:0044085 cellular component biogenesis; GO:0042254 ribosome biogenesis; GO:0022613 ribonucleoprotein complex biogenesis; GO:0071840 cellular component organization or biogenesis;	GO:0044464 cell part; GO:0005622 intracellular; GO:0032991 macromolecular complex; GO:0044424 intracellular part; GO:1990904 ribonucleoprotein complex; GO:0005623 cell; GO:0030529 intracellular ribonucleoprotein complex;		K02936	RP-L7Ae; large subunit ribosomal protein L7Ae	zma03010 Ribosome - Zea mays (maize);	IPR029064; IPR004038;	50S ribosomal protein L30e-like; Ribosomal protein L7Ae/L30e/S12e/Gadd45;
Zm00001d051543_P001	Zm00001d051543	87	1.474	Up	0.00055731	K	60S ribosomal protein L12-3	---	1	0.00811	49.3	DSPK(1)PPPER	2	-0.077203	chloroplast	GO:0006739 NADP metabolic process; GO:0019362 pyridine nucleotide metabolic process; GO:0006725 cellular aromatic compound metabolic process; GO:0046496 nicotinamide nucleotide metabolic process; GO:0009117 nucleotide metabolic process; GO:0044699 single-organism process; GO:0072524 pyridine-containing compound metabolic process; GO:0044237 cellular metabolic process; GO:0006796 phosphate-contain…		GO:0017057 6-phosphogluconolactonase activity; GO:0016787 hydrolase activity; GO:0052689 carboxylic ester hydrolase activity; GO:0003824 catalytic activity; GO:0016788 hydrolase activity, acting on ester bonds;	K01057	PGLS; 6-phosphogluconolactonase [EC:3.1.1.31]	zma00030 Pentose phosphate pathway - Zea mays (maize); zma01200 Carbon metabolism - Zea mays (maize); zma01110 Biosynthesis of secondary metabolites - Zea mays (maize); zma01100 Metabolic pathways - Zea mays (maize);	IPR006148; IPR005900;	Glucosamine/galactosamine-6-phosphate isomerase; 6-phosphogluconolactonase, DevB-type;
Zm00001d051392_P001	Zm00001d051392	107	2	Up	0.00033534	K	Glutathione peroxidase	---	1	1.54e-10	114.56	DHVDSNYK(1)LAYDGFLSK	3	-0.95577	chloroplast	GO:0006739 NADP metabolic process; GO:0019362 pyridine nucleotide metabolic process; GO:0006725 cellular aromatic compound metabolic process; GO:0046496 nicotinamide nucleotide metabolic process; GO:0009117 nucleotide metabolic process; GO:0044699 single-organism process; GO:0072524 pyridine-containing compound metabolic process; GO:0044237 cellular metabolic process; GO:0006796 phosphate-contain…		GO:0017057 6-phosphogluconolactonase activity; GO:0016787 hydrolase activity; GO:0052689 carboxylic ester hydrolase activity; GO:0003824 catalytic activity; GO:0016788 hydrolase activity, acting on ester bonds;	K01057	PGLS; 6-phosphogluconolactonase [EC:3.1.1.31]	zma00030 Pentose phosphate pathway - Zea mays (maize); zma01200 Carbon metabolism - Zea mays (maize); zma01110 Biosynthesis of secondary metabolites - Zea mays (maize); zma01100 Metabolic pathways - Zea mays (maize);	IPR006148; IPR005900;	Glucosamine/galactosamine-6-phosphate isomerase; 6-phosphogluconolactonase, DevB-type;
Zm00001d051336_P003	Zm00001d051336	129	1.779	Up	0.0040151	K	Ras-related protein RABD2c	---	1	6.18e-20	145.29	VVPK(1)DHVDSNYK	3	-1.2434	chloroplast	GO:0006739 NADP metabolic process; GO:0019362 pyridine nucleotide metabolic process; GO:0006725 cellular aromatic compound metabolic process; GO:0046496 nicotinamide nucleotide metabolic process; GO:0009117 nucleotide metabolic process; GO:0044699 single-organism process; GO:0072524 pyridine-containing compound metabolic process; GO:0044237 cellular metabolic process; GO:0006796 phosphate-contain…		GO:0017057 6-phosphogluconolactonase activity; GO:0016787 hydrolase activity; GO:0052689 carboxylic ester hydrolase activity; GO:0003824 catalytic activity; GO:0016788 hydrolase activity, acting on ester bonds;	K01057	PGLS; 6-phosphogluconolactonase [EC:3.1.1.31]	zma00030 Pentose phosphate pathway - Zea mays (maize); zma01200 Carbon metabolism - Zea mays (maize); zma01110 Biosynthesis of secondary metabolites - Zea mays (maize); zma01100 Metabolic pathways - Zea mays (maize);	IPR006148; IPR005900;	Glucosamine/galactosamine-6-phosphate isomerase; 6-phosphogluconolactonase, DevB-type;
Zm00001d051306_P003	Zm00001d051306	312	1.741	Up	0.026499	K	Hsp70-Hsp90 organizing protein 3	---	1	0.000114	88.021	HIIGENDEFIGK(1)K	3	0.24043	chloroplast	GO:0006757 ATP generation from ADP; GO:0009116 nucleoside metabolic process; GO:0042278 purine nucleoside metabolic process; GO:0006165 nucleoside diphosphate phosphorylation; GO:0046031 ADP metabolic process; GO:0019362 pyridine nucleotide metabolic process; GO:0006096 glycolytic process; GO:0009167 purine ribonucleoside monophosphate metabolic process; GO:0009117 nucleotide metabolic process; G…		GO:0016853 isomerase activity; GO:0016860 intramolecular oxidoreductase activity; GO:0004807 triose-phosphate isomerase activity; GO:0003824 catalytic activity; GO:0016861 intramolecular oxidoreductase activity, interconverting aldoses and ketoses;	K01803	TPI; triosephosphate isomerase (TIM) [EC:5.3.1.1]	zma00010 Glycolysis / Gluconeogenesis - Zea mays (maize); zma01230 Biosynthesis of amino acids - Zea mays (maize); zma01200 Carbon metabolism - Zea mays (maize); zma01110 Biosynthesis of secondary metabolites - Zea mays (maize); zma01100 Metabolic pathways - Zea mays (maize); zma00562 Inositol phosphate metabolism - Zea mays (maize); zma00051 Fructose and mannose metabolism - Zea mays (maize); zm…	IPR013785;	Aldolase-type TIM barrel;
Zm00001d051306_P003	Zm00001d051306	255	1.729	Up	0.00126004	K	Hsp70-Hsp90 organizing protein 3	---	1	0.00659	73.975	FK(1)VMLAK	2	-0.42753	cytoplasm	GO:0006518 peptide metabolic process; GO:0043043 peptide biosynthetic process; GO:0044267 cellular protein metabolic process; GO:0006807 nitrogen compound metabolic process; GO:0009058 biosynthetic process; GO:0043603 cellular amide metabolic process; GO:0044238 primary metabolic process; GO:1901566 organonitrogen compound biosynthetic process; GO:1901576 organic substance biosynthetic process; G…	GO:0005840 ribosome; GO:0043226 organelle; GO:0043229 intracellular organelle; GO:0043232 intracellular non-membrane-bounded organelle; GO:0044464 cell part; GO:0005622 intracellular; GO:0005737 cytoplasm; GO:0032991 macromolecular complex; GO:0044424 intracellular part; GO:1990904 ribonucleoprotein complex; GO:0005623 cell; GO:0030529 intracellular ribonucleoprotein complex; GO:0044444 cytoplasm…	GO:0003735 structural constituent of ribosome; GO:0005198 structural molecule activity;	K02875	RP-L14e; large subunit ribosomal protein L14e	zma03010 Ribosome - Zea mays (maize);	IPR008991; IPR002784; IPR014722;	Translation protein SH3-like domain; Ribosomal protein L14e domain; Ribosomal protein L2 domain 2;
Zm00001d051306_P003	Zm00001d051306	334	1.651	Up	5.9906e-05	K	Hsp70-Hsp90 organizing protein 3	---	1	0.00614	50.354	ARPFNK(1)TEFHLK	3	-3.4322	nucleus				K16812			IPR027329; IPR027330;	TPX2, C-terminal; TPX2 central domain;
Zm00001d051306_P003	Zm00001d051306	501	1.533	Up	0.0177797	K	Hsp70-Hsp90 organizing protein 3	---	1	0.00156	72.434	DSLSAQGK(1)R	2	-1.2908	nucleus	GO:0006518 peptide metabolic process; GO:0043043 peptide biosynthetic process; GO:0044267 cellular protein metabolic process; GO:0006807 nitrogen compound metabolic process; GO:0009058 biosynthetic process; GO:0043603 cellular amide metabolic process; GO:0044238 primary metabolic process; GO:1901566 organonitrogen compound biosynthetic process; GO:1901576 organic substance biosynthetic process; G…	GO:0005840 ribosome; GO:0043226 organelle; GO:0043229 intracellular organelle; GO:0043232 intracellular non-membrane-bounded organelle; GO:0044464 cell part; GO:0005622 intracellular; GO:0005737 cytoplasm; GO:0032991 macromolecular complex; GO:0044424 intracellular part; GO:1990904 ribonucleoprotein complex; GO:0005623 cell; GO:0030529 intracellular ribonucleoprotein complex; GO:0044444 cytoplasm…	GO:0003735 structural constituent of ribosome; GO:0005198 structural molecule activity;	K02929	RP-L44e; large subunit ribosomal protein L44e	zma03010 Ribosome - Zea mays (maize);	IPR011332;	Zinc-binding ribosomal protein;
Zm00001d051306_P003	Zm00001d051306	115	1.497	Up	0.0041389	K	Hsp70-Hsp90 organizing protein 3	---	1	9.87e-07	107.45	GK(1)DSLSAQGK	3	1.6633	nucleus	GO:0006518 peptide metabolic process; GO:0043043 peptide biosynthetic process; GO:0044267 cellular protein metabolic process; GO:0006807 nitrogen compound metabolic process; GO:0009058 biosynthetic process; GO:0043603 cellular amide metabolic process; GO:0044238 primary metabolic process; GO:1901566 organonitrogen compound biosynthetic process; GO:1901576 organic substance biosynthetic process; G…	GO:0005840 ribosome; GO:0043226 organelle; GO:0043229 intracellular organelle; GO:0043232 intracellular non-membrane-bounded organelle; GO:0044464 cell part; GO:0005622 intracellular; GO:0005737 cytoplasm; GO:0032991 macromolecular complex; GO:0044424 intracellular part; GO:1990904 ribonucleoprotein complex; GO:0005623 cell; GO:0030529 intracellular ribonucleoprotein complex; GO:0044444 cytoplasm…	GO:0003735 structural constituent of ribosome; GO:0005198 structural molecule activity;	K02929	RP-L44e; large subunit ribosomal protein L44e	zma03010 Ribosome - Zea mays (maize);	IPR011332;	Zinc-binding ribosomal protein;
Zm00001d051306_P003	Zm00001d051306	265	1.488	Up	0.0029248	K	Hsp70-Hsp90 organizing protein 3	---	1	0.00366	61.344	IK(1)STPEAEK	2	-0.068162	chloroplast	GO:0008152 metabolic process; GO:0044237 cellular metabolic process; GO:0009987 cellular process; GO:0015979 photosynthesis;	GO:0016020 membrane; GO:0009523 photosystem II; GO:0019898 extrinsic component of membrane; GO:0098796 membrane protein complex; GO:0009654 photosystem II oxygen evolving complex; GO:0042651 thylakoid membrane; GO:0032991 macromolecular complex; GO:0044424 intracellular part; GO:0005623 cell; GO:0034357 photosynthetic membrane; GO:0009521 photosystem; GO:1902494 catalytic complex; GO:0044425 memb…	GO:0043169 cation binding; GO:0046872 metal ion binding; GO:0005509 calcium ion binding; GO:0005488 binding; GO:0043167 ion binding;	K08901	psbQ; photosystem II oxygen-evolving enhancer protein 3	zma01100 Metabolic pathways - Zea mays (maize); zma00195 Photosynthesis - Zea mays (maize);	IPR023222;	PsbQ-like domain;
Zm00001d051306_P003	Zm00001d051306	369	1.433	Up	0.0036842	K	Hsp70-Hsp90 organizing protein 3	---	1	0.000894	68.536	AALNSQSK(1)TR	2	-0.49304	chloroplast	GO:0008152 metabolic process;		GO:0003824 catalytic activity; GO:0048037 cofactor binding; GO:0005488 binding;	K01899	LSC1; succinyl-CoA synthetase alpha subunit [EC:6.2.1.4 6.2.1.5]	zma01200 Carbon metabolism - Zea mays (maize); zma00640 Propanoate metabolism - Zea mays (maize); zma01110 Biosynthesis of secondary metabolites - Zea mays (maize); zma01100 Metabolic pathways - Zea mays (maize); zma00020 Citrate cycle (TCA cycle) - Zea mays (maize);	IPR005811; IPR016040; IPR003781; IPR016102;	ATP-citrate lyase/succinyl-CoA ligase; NAD(P)-binding domain; CoA-binding; Succinyl-CoA synthetase-like;
Zm00001d051129_P009	Zm00001d051129	87	1.983	Up	0.0168365	K	Succinate--CoA ligase [ADP-forming] subunit beta mitochondrial	---	1	0.00256	66.267	SK(1)IETELAR	2	-0.8468	chloroplast			GO:0019904 protein domain specific binding; GO:0005515 protein binding; GO:0005488 binding;	K06630			IPR023410;	14-3-3 domain;
Zm00001d051129_P009	Zm00001d051129	78	1.532	Up	0.026219	K	Succinate--CoA ligase [ADP-forming] subunit beta mitochondrial	---	1	0.0038	79.474	AK(1)VAQLQK	2	0.18552	chloroplast	GO:0008152 metabolic process;		GO:0016757 transferase activity, transferring glycosyl groups; GO:0016758 transferase activity, transferring hexosyl groups; GO:0003824 catalytic activity; GO:0016740 transferase activity;	K08237
Zm00001d051129_P009	Zm00001d051129	152	1.32	Up	0.040165	K	Succinate--CoA ligase [ADP-forming] subunit beta mitochondrial	---	1	0.0268	52.725	TQK(1)VADK	2	1.1116	chloroplast							IPR032799; IPR021109; IPR032861;	Xylanase inhibitor, C-terminal; Aspartic peptidase domain; Xylanase inhibitor, N-terminal;
Zm00001d051001_P004	Zm00001d051001	20	2.251	Up	0.00036281	K	Glyceraldehyde-3-phosphate dehydrogenase 3%2C cytosolic	---	1	0.00188	98.458	RK(1)PMALIK	3	0.28846	cytoplasm	GO:0006518 peptide metabolic process; GO:0043043 peptide biosynthetic process; GO:0044267 cellular protein metabolic process; GO:0006807 nitrogen compound metabolic process; GO:0009058 biosynthetic process; GO:0043603 cellular amide metabolic process; GO:0044238 primary metabolic process; GO:1901566 organonitrogen compound biosynthetic process; GO:1901576 organic substance biosynthetic process; G…	GO:0005840 ribosome; GO:0043229 intracellular organelle; GO:0043232 intracellular non-membrane-bounded organelle; GO:0015935 small ribosomal subunit; GO:0044446 intracellular organelle part; GO:0005737 cytoplasm; GO:0032991 macromolecular complex; GO:0044424 intracellular part; GO:0005623 cell; GO:0044422 organelle part; GO:0043228 non-membrane-bounded organelle; GO:0043226 organelle; GO:0044391 …	GO:0097159 organic cyclic compound binding; GO:1901363 heterocyclic compound binding; GO:0003723 RNA binding; GO:0005488 binding; GO:0003676 nucleic acid binding; GO:0005198 structural molecule activity; GO:0003735 structural constituent of ribosome;	K02958	RP-S15e; small subunit ribosomal protein S15e	zma03010 Ribosome - Zea mays (maize);	IPR023575;	Ribosomal protein S19, superfamily;
Zm00001d051001_P004	Zm00001d051001	154	2.063	Up	0.00034356	K	Glyceraldehyde-3-phosphate dehydrogenase 3%2C cytosolic	---	1	4.96e-22	144.29	DAPAGEKPEPVK(1)THLR	4	-0.033881	cytoplasm	GO:0006518 peptide metabolic process; GO:0043043 peptide biosynthetic process; GO:0044267 cellular protein metabolic process; GO:0006807 nitrogen compound metabolic process; GO:0009058 biosynthetic process; GO:0043603 cellular amide metabolic process; GO:0044238 primary metabolic process; GO:1901566 organonitrogen compound biosynthetic process; GO:1901576 organic substance biosynthetic process; G…	GO:0005840 ribosome; GO:0043229 intracellular organelle; GO:0043232 intracellular non-membrane-bounded organelle; GO:0015935 small ribosomal subunit; GO:0044446 intracellular organelle part; GO:0005737 cytoplasm; GO:0032991 macromolecular complex; GO:0044424 intracellular part; GO:0005623 cell; GO:0044422 organelle part; GO:0043228 non-membrane-bounded organelle; GO:0043226 organelle; GO:0044391 …	GO:0097159 organic cyclic compound binding; GO:1901363 heterocyclic compound binding; GO:0003723 RNA binding; GO:0005488 binding; GO:0003676 nucleic acid binding; GO:0005198 structural molecule activity; GO:0003735 structural constituent of ribosome;	K02958	RP-S15e; small subunit ribosomal protein S15e	zma03010 Ribosome - Zea mays (maize);	IPR023575;	Ribosomal protein S19, superfamily;
Zm00001d051001_P004	Zm00001d051001	15	1.963	Up	0.00064171	K	Glyceraldehyde-3-phosphate dehydrogenase 3%2C cytosolic	---	0.999968	0.000755	70.373	KDAPAGEK(1)PEPVK	3	-0.17114	cytoplasm	GO:0006518 peptide metabolic process; GO:0043043 peptide biosynthetic process; GO:0044267 cellular protein metabolic process; GO:0006807 nitrogen compound metabolic process; GO:0009058 biosynthetic process; GO:0043603 cellular amide metabolic process; GO:0044238 primary metabolic process; GO:1901566 organonitrogen compound biosynthetic process; GO:1901576 organic substance biosynthetic process; G…	GO:0005840 ribosome; GO:0043229 intracellular organelle; GO:0043232 intracellular non-membrane-bounded organelle; GO:0015935 small ribosomal subunit; GO:0044446 intracellular organelle part; GO:0005737 cytoplasm; GO:0032991 macromolecular complex; GO:0044424 intracellular part; GO:0005623 cell; GO:0044422 organelle part; GO:0043228 non-membrane-bounded organelle; GO:0043226 organelle; GO:0044391 …	GO:0097159 organic cyclic compound binding; GO:1901363 heterocyclic compound binding; GO:0003723 RNA binding; GO:0005488 binding; GO:0003676 nucleic acid binding; GO:0005198 structural molecule activity; GO:0003735 structural constituent of ribosome;	K02958	RP-S15e; small subunit ribosomal protein S15e	zma03010 Ribosome - Zea mays (maize);	IPR023575;	Ribosomal protein S19, superfamily;
Zm00001d051001_P004	Zm00001d051001	211	1.91	Up	0.00100255	K	Glyceraldehyde-3-phosphate dehydrogenase 3%2C cytosolic	---	1	0.00279	47.621	K(1)GPLVVYGTEGSK	3	0.23038	cytoplasm	GO:0006518 peptide metabolic process; GO:0043043 peptide biosynthetic process; GO:0044267 cellular protein metabolic process; GO:0006807 nitrogen compound metabolic process; GO:0009058 biosynthetic process; GO:0043603 cellular amide metabolic process; GO:0044238 primary metabolic process; GO:1901566 organonitrogen compound biosynthetic process; GO:1901576 organic substance biosynthetic process; G…	GO:0005840 ribosome; GO:0043226 organelle; GO:0043229 intracellular organelle; GO:0043232 intracellular non-membrane-bounded organelle; GO:0044464 cell part; GO:0005622 intracellular; GO:0005737 cytoplasm; GO:0032991 macromolecular complex; GO:0044424 intracellular part; GO:1990904 ribonucleoprotein complex; GO:0005623 cell; GO:0030529 intracellular ribonucleoprotein complex; GO:0044444 cytoplasm…	GO:0003735 structural constituent of ribosome; GO:0005198 structural molecule activity;	K02930	RP-L4e; large subunit ribosomal protein L4e	zma03010 Ribosome - Zea mays (maize);	IPR023574; IPR025755;	Ribosomal protein L4 domain; 60S ribosomal protein L4, C-terminal domain;
Zm00001d051001_P004	Zm00001d051001	223	1.646	Up	0.0005582	K	Glyceraldehyde-3-phosphate dehydrogenase 3%2C cytosolic	---	0.999244	0.00481	51.998	LYICK(0.999)AQAGDK(0.001)R	3	-0.47614	chloroplast	GO:0008152 metabolic process; GO:0044237 cellular metabolic process; GO:0009987 cellular process; GO:0015979 photosynthesis;	GO:0016020 membrane; GO:0009523 photosystem II; GO:0019898 extrinsic component of membrane; GO:0098796 membrane protein complex; GO:0009654 photosystem II oxygen evolving complex; GO:0042651 thylakoid membrane; GO:0032991 macromolecular complex; GO:0044424 intracellular part; GO:0005623 cell; GO:0034357 photosynthetic membrane; GO:0009521 photosystem; GO:1902494 catalytic complex; GO:0044425 memb…	GO:0043169 cation binding; GO:0046872 metal ion binding; GO:0005509 calcium ion binding; GO:0005488 binding; GO:0043167 ion binding;	K02717	psbP; photosystem II oxygen-evolving enhancer protein 2	zma01100 Metabolic pathways - Zea mays (maize); zma00195 Photosynthesis - Zea mays (maize);	IPR016123;	Mog1/PsbP, alpha/beta/alpha sandwich;
Zm00001d051001_P004	Zm00001d051001	219	1.644	Up	0.0040993	K	Glyceraldehyde-3-phosphate dehydrogenase 3%2C cytosolic	---	1	0.000218	85.554	ANIASAK(1)AVAR	2	0.35586	cytoplasm	GO:0006457 protein folding; GO:0009987 cellular process;		GO:0005524 ATP binding; GO:1901265 nucleoside phosphate binding; GO:0001882 nucleoside binding; GO:0043167 ion binding; GO:0005515 protein binding; GO:0000166 nucleotide binding; GO:0097159 organic cyclic compound binding; GO:1901363 heterocyclic compound binding; GO:0032549 ribonucleoside binding; GO:0097367 carbohydrate derivative binding; GO:0032553 ribonucleotide binding; GO:0005488 binding; …	K09497			IPR027410; IPR027409; IPR027413;	TCP-1-like chaperonin intermediate domain; GroEL-like apical domain; GroEL-like equatorial domain;
Zm00001d051001_P004	Zm00001d051001	73	1.38	Up	0.0050606	K	Glyceraldehyde-3-phosphate dehydrogenase 3%2C cytosolic	---	1	0.0109	59.908	EK(1)SFGTTK	2	-0.8724	cytoplasm	GO:0006457 protein folding; GO:0009987 cellular process;		GO:0005524 ATP binding; GO:1901265 nucleoside phosphate binding; GO:0001882 nucleoside binding; GO:0043167 ion binding; GO:0005515 protein binding; GO:0000166 nucleotide binding; GO:0097159 organic cyclic compound binding; GO:1901363 heterocyclic compound binding; GO:0032549 ribonucleoside binding; GO:0097367 carbohydrate derivative binding; GO:0032553 ribonucleotide binding; GO:0005488 binding; …	K09497			IPR027410; IPR027409; IPR027413;	TCP-1-like chaperonin intermediate domain; GroEL-like apical domain; GroEL-like equatorial domain;
Zm00001d050965_P001	Zm00001d050965	39	1.33	Up	0.0159434	K	Isocitrate dehydrogenase [NAD] regulatory subunit 3 mitochondrial	---	1	0.0219	42.599	IK(1)AEVHK	3	0.55628	chloroplast			GO:0061135 endopeptidase regulator activity; GO:0004857 enzyme inhibitor activity; GO:0098772 molecular function regulator; GO:0030234 enzyme regulator activity; GO:0004866 endopeptidase inhibitor activity; GO:0004869 cysteine-type endopeptidase inhibitor activity; GO:0030414 peptidase inhibitor activity; GO:0061134 peptidase regulator activity;				IPR000010;	Cystatin domain;
Zm00001d050697_P001	Zm00001d050697	28	1.327	Up	0.0153639	K	Histone H3.2	---	1	0.00144	93.649	TTILYK(1)LK	2	-0.94346	mitochondria	GO:0050794 regulation of cellular process; GO:0044700 single organism signaling; GO:0051716 cellular response to stimulus; GO:0007165 signal transduction; GO:0050789 regulation of biological process; GO:0007154 cell communication; GO:0035556 intracellular signal transduction; GO:0044699 single-organism process; GO:0007264 small GTPase mediated signal transduction; GO:0023052 signaling; GO:0050896…	GO:0005623 cell; GO:0005622 intracellular; GO:0044464 cell part;	GO:1901265 nucleoside phosphate binding; GO:0001882 nucleoside binding; GO:0043167 ion binding; GO:0000166 nucleotide binding; GO:0097159 organic cyclic compound binding; GO:1901363 heterocyclic compound binding; GO:0032549 ribonucleoside binding; GO:0097367 carbohydrate derivative binding; GO:0032553 ribonucleotide binding; GO:0005488 binding; GO:0032550 purine ribonucleoside binding; GO:0043168…	K07937	ARF1; ADP-ribosylation factor 1	zma04144 Endocytosis - Zea mays (maize);	IPR005225; IPR027417;	Small GTP-binding protein domain; P-loop containing nucleoside triphosphate hydrolase;
Zm00001d050375_P002	Zm00001d050375	84	1.595	Up	0.00104109	K	14-3-3-like protein	---	1	1.06e-06	117.52	NLAAVISK(1)R	2	1.3656	cytoplasm	GO:0044699 single-organism process; GO:0008152 metabolic process; GO:0055114 oxidation-reduction process; GO:0044710 single-organism metabolic process;		GO:0003824 catalytic activity; GO:0016491 oxidoreductase activity;				IPR011032; IPR020843; IPR016040; IPR013149;	GroES-like; Polyketide synthase, enoylreductase domain; NAD(P)-binding domain; Alcohol dehydrogenase, C-terminal;
Zm00001d050375_P002	Zm00001d050375	143	1.552	Up	0.00199739	K	14-3-3-like protein	---	1	5.16e-05	91.961	GSSNSYAIK(1)K	3	0.67071	cytoskeleton	GO:0006518 peptide metabolic process; GO:0043043 peptide biosynthetic process; GO:0044267 cellular protein metabolic process; GO:0006807 nitrogen compound metabolic process; GO:0009058 biosynthetic process; GO:0043603 cellular amide metabolic process; GO:0044238 primary metabolic process; GO:1901566 organonitrogen compound biosynthetic process; GO:1901576 organic substance biosynthetic process; G…	GO:0043229 intracellular organelle; GO:0005840 ribosome; GO:0043232 intracellular non-membrane-bounded organelle; GO:0015935 small ribosomal subunit; GO:0005737 cytoplasm; GO:0044446 intracellular organelle part; GO:0032991 macromolecular complex; GO:0044424 intracellular part; GO:0005623 cell; GO:0044422 organelle part; GO:0043228 non-membrane-bounded organelle; GO:0043226 organelle; GO:0044464 …	GO:0097159 organic cyclic compound binding; GO:1901363 heterocyclic compound binding; GO:0003723 RNA binding; GO:0005488 binding; GO:0003676 nucleic acid binding; GO:0005198 structural molecule activity; GO:0003735 structural constituent of ribosome;	K02989	RP-S5e; small subunit ribosomal protein S5e	zma03010 Ribosome - Zea mays (maize);	IPR023798;	Ribosomal protein S7 domain;
Zm00001d050375_P002	Zm00001d050375	70	1.506	Up	0.0024811	K	14-3-3-like protein	---	1	0.00111	76.228	K(1)AQCPIVER	2	-0.53696	cytoskeleton	GO:0006518 peptide metabolic process; GO:0043043 peptide biosynthetic process; GO:0044267 cellular protein metabolic process; GO:0006807 nitrogen compound metabolic process; GO:0009058 biosynthetic process; GO:0043603 cellular amide metabolic process; GO:0044238 primary metabolic process; GO:1901566 organonitrogen compound biosynthetic process; GO:1901576 organic substance biosynthetic process; G…	GO:0043229 intracellular organelle; GO:0005840 ribosome; GO:0043232 intracellular non-membrane-bounded organelle; GO:0015935 small ribosomal subunit; GO:0005737 cytoplasm; GO:0044446 intracellular organelle part; GO:0032991 macromolecular complex; GO:0044424 intracellular part; GO:0005623 cell; GO:0044422 organelle part; GO:0043228 non-membrane-bounded organelle; GO:0043226 organelle; GO:0044464 …	GO:0097159 organic cyclic compound binding; GO:1901363 heterocyclic compound binding; GO:0003723 RNA binding; GO:0005488 binding; GO:0003676 nucleic acid binding; GO:0005198 structural molecule activity; GO:0003735 structural constituent of ribosome;	K02989	RP-S5e; small subunit ribosomal protein S5e	zma03010 Ribosome - Zea mays (maize);	IPR023798;	Ribosomal protein S7 domain;
Zm00001d050208_P005	Zm00001d050208	44	1.533	Up	0.04354	K	Galactose mutarotase-like superfamily protein	---	1	0.000559	66.393	AK(1)ANSLAQLGR	2	-0.090979	chloroplast	GO:0006757 ATP generation from ADP; GO:0009116 nucleoside metabolic process; GO:0042278 purine nucleoside metabolic process; GO:0006165 nucleoside diphosphate phosphorylation; GO:0046031 ADP metabolic process; GO:0019362 pyridine nucleotide metabolic process; GO:0006096 glycolytic process; GO:0009167 purine ribonucleoside monophosphate metabolic process; GO:0009117 nucleotide metabolic process; G…		GO:0016829 lyase activity; GO:0004332 fructose-bisphosphate aldolase activity; GO:0016832 aldehyde-lyase activity; GO:0003824 catalytic activity; GO:0016830 carbon-carbon lyase activity;	K01623	ALDO; fructose-bisphosphate aldolase, class I [EC:4.1.2.13]	zma00010 Glycolysis / Gluconeogenesis - Zea mays (maize); zma01230 Biosynthesis of amino acids - Zea mays (maize); zma01200 Carbon metabolism - Zea mays (maize); zma01110 Biosynthesis of secondary metabolites - Zea mays (maize); zma00030 Pentose phosphate pathway - Zea mays (maize); zma01100 Metabolic pathways - Zea mays (maize); zma00051 Fructose and mannose metabolism - Zea mays (maize); zma007…	IPR013785;	Aldolase-type TIM barrel;
Zm00001d050198_P002	Zm00001d050198	91	1.352	Up	0.00126463	K	alpha/beta-Hydrolases superfamily protein	---	1	3.03e-08	113.61	YTGEGESDEAK(1)K	3	1.1129	chloroplast	GO:0006757 ATP generation from ADP; GO:0009116 nucleoside metabolic process; GO:0042278 purine nucleoside metabolic process; GO:0006165 nucleoside diphosphate phosphorylation; GO:0046031 ADP metabolic process; GO:0019362 pyridine nucleotide metabolic process; GO:0006096 glycolytic process; GO:0009167 purine ribonucleoside monophosphate metabolic process; GO:0009117 nucleotide metabolic process; G…		GO:0016829 lyase activity; GO:0004332 fructose-bisphosphate aldolase activity; GO:0016832 aldehyde-lyase activity; GO:0003824 catalytic activity; GO:0016830 carbon-carbon lyase activity;	K01623	ALDO; fructose-bisphosphate aldolase, class I [EC:4.1.2.13]	zma00010 Glycolysis / Gluconeogenesis - Zea mays (maize); zma01230 Biosynthesis of amino acids - Zea mays (maize); zma01200 Carbon metabolism - Zea mays (maize); zma01110 Biosynthesis of secondary metabolites - Zea mays (maize); zma00030 Pentose phosphate pathway - Zea mays (maize); zma01100 Metabolic pathways - Zea mays (maize); zma00051 Fructose and mannose metabolism - Zea mays (maize); zma007…	IPR013785;	Aldolase-type TIM barrel;
Zm00001d050100_P001	Zm00001d050100	146	1.353	Up	0.023621	K	Histone H2B.2	---	1	0.00105	77.062	K(1)DDEVQVVR	2	0.47083	chloroplast	GO:0006518 peptide metabolic process; GO:0043043 peptide biosynthetic process; GO:0044267 cellular protein metabolic process; GO:0006807 nitrogen compound metabolic process; GO:0009058 biosynthetic process; GO:0043603 cellular amide metabolic process; GO:0044238 primary metabolic process; GO:1901566 organonitrogen compound biosynthetic process; GO:1901576 organic substance biosynthetic process; G…	GO:0005840 ribosome; GO:0043229 intracellular organelle; GO:0043232 intracellular non-membrane-bounded organelle; GO:0044446 intracellular organelle part; GO:0005737 cytoplasm; GO:0032991 macromolecular complex; GO:0044424 intracellular part; GO:0005623 cell; GO:0044422 organelle part; GO:0043228 non-membrane-bounded organelle; GO:0043226 organelle; GO:0015934 large ribosomal subunit; GO:0044391 …	GO:0003735 structural constituent of ribosome; GO:0005198 structural molecule activity;	K02898	RP-L26e; large subunit ribosomal protein L26e	zma03010 Ribosome - Zea mays (maize);	IPR008991; IPR014722; IPR005824;	Translation protein SH3-like domain; Ribosomal protein L2 domain 2; KOW;
Zm00001d049982_P009	Zm00001d049982	65	1.477	Up	0.045284	K	Alpha-soluble NSF attachment protein 2	---	1	0.00471	89.355	K(1)ASEGVR	2	0.89786	cytoplasm			GO:0005515 protein binding; GO:0003824 catalytic activity; GO:0005488 binding;	K01115	PLD1_2; phospholipase D1/2 [EC:3.1.4.4]	zma04144 Endocytosis - Zea mays (maize); zma01110 Biosynthesis of secondary metabolites - Zea mays (maize); zma01100 Metabolic pathways - Zea mays (maize); zma00565 Ether lipid metabolism - Zea mays (maize); zma00564 Glycerophospholipid metabolism - Zea mays (maize);	IPR001736; IPR000008;	Phospholipase D/Transphosphatidylase; C2 domain;
Zm00001d049790_P008	Zm00001d049790	104	1.697	Up	0.0019589	K	60S ribosomal protein L32	---	1	0.00828	48.981	TIAWLDK(1)LR	2	-1.2684	cytoplasm	GO:0044699 single-organism process; GO:0008152 metabolic process; GO:0055114 oxidation-reduction process; GO:0044710 single-organism metabolic process;		GO:0003824 catalytic activity; GO:0016491 oxidoreductase activity;	K00234	SDHA; succinate dehydrogenase (ubiquinone) flavoprotein subunit [EC:1.3.5.1]	zma01200 Carbon metabolism - Zea mays (maize); zma00190 Oxidative phosphorylation - Zea mays (maize); zma01110 Biosynthesis of secondary metabolites - Zea mays (maize); zma01100 Metabolic pathways - Zea mays (maize); zma00020 Citrate cycle (TCA cycle) - Zea mays (maize);	IPR027477; IPR015939; IPR003953; IPR023753;	Succinate dehydrogenase/fumarate reductase flavoprotein, catalytic domain; Fumarate reductase/succinate dehydrogenase flavoprotein-like, C-terminal; FAD-dependent oxidoreductase 2, FAD binding domain; FAD/NAD(P)-binding domain;
Zm00001d049790_P008	Zm00001d049790	37	1.614	Up	0.0066752	K	60S ribosomal protein L32	---	1	0.0182	62.717	LVK(1)LGAK	2	0.58521	chloroplast							IPR013830;	SGNH hydrolase-type esterase domain;
Zm00001d049790_P008	Zm00001d049790	71	1.326	Up	0.00047827	K	60S ribosomal protein L32	---	1	0.000637	72.531	AELAGEK(1)LVR	2	-0.34896	chloroplast	GO:0006518 peptide metabolic process; GO:0006725 cellular aromatic compound metabolic process; GO:0044267 cellular protein metabolic process; GO:0044699 single-organism process; GO:0009058 biosynthetic process; GO:1901566 organonitrogen compound biosynthetic process; GO:0043039 tRNA aminoacylation; GO:0044237 cellular metabolic process; GO:0071704 organic substance metabolic process; GO:0008152 m…		GO:0016876 ligase activity, forming aminoacyl-tRNA and related compounds; GO:0005524 ATP binding; GO:1901265 nucleoside phosphate binding; GO:0016875 ligase activity, forming carbon-oxygen bonds; GO:0016874 ligase activity; GO:0001882 nucleoside binding; GO:0043167 ion binding; GO:0000166 nucleotide binding; GO:0097159 organic cyclic compound binding; GO:1901363 heterocyclic compound binding; GO:…	K22503	DARS; aspartyl-tRNA synthetase [EC:6.1.1.12]	zma00970 Aminoacyl-tRNA biosynthesis - Zea mays (maize);	IPR004364; IPR012340; IPR004365; IPR006195;	Aminoacyl-tRNA synthetase, class II (D/K/N); Nucleic acid-binding, OB-fold; OB-fold nucleic acid binding domain, AA-tRNA synthetase-type; Aminoacyl-tRNA synthetase, class II;
Zm00001d049764_P001	Zm00001d049764	95	1.73	Up	0.00094211	K	myosin heavy chain-related	---	1	0.000566	73.632	LNK(1)CGVISPR	2	0.48902	cytoplasm	GO:0006518 peptide metabolic process; GO:0043043 peptide biosynthetic process; GO:0044267 cellular protein metabolic process; GO:0006807 nitrogen compound metabolic process; GO:0009058 biosynthetic process; GO:0043603 cellular amide metabolic process; GO:0044238 primary metabolic process; GO:1901566 organonitrogen compound biosynthetic process; GO:1901576 organic substance biosynthetic process; G…	GO:0005840 ribosome; GO:0043226 organelle; GO:0043229 intracellular organelle; GO:0043232 intracellular non-membrane-bounded organelle; GO:0044464 cell part; GO:0005622 intracellular; GO:0005737 cytoplasm; GO:0032991 macromolecular complex; GO:0044424 intracellular part; GO:1990904 ribonucleoprotein complex; GO:0005623 cell; GO:0030529 intracellular ribonucleoprotein complex; GO:0044444 cytoplasm…	GO:0003735 structural constituent of ribosome; GO:0005198 structural molecule activity;	K02957	RP-S15Ae; small subunit ribosomal protein S15Ae	zma03010 Ribosome - Zea mays (maize);
Zm00001d049666_P001	Zm00001d049666	9	1.49	Up	0.0075845	K	"ribosomal protein13 cytoplasmic, complete amino acid sequence, deduced from cDNA, has 73% homology with rat cytoplasmic RPS13, small muligene family GN= rps13"	---	1	0.000323	73.499	SMYNAEK(1)IGK	3	0.87514	cytoplasm	GO:0006518 peptide metabolic process; GO:0043043 peptide biosynthetic process; GO:0044267 cellular protein metabolic process; GO:0006807 nitrogen compound metabolic process; GO:0009058 biosynthetic process; GO:0043603 cellular amide metabolic process; GO:0044238 primary metabolic process; GO:1901566 organonitrogen compound biosynthetic process; GO:1901576 organic substance biosynthetic process; G…	GO:0005840 ribosome; GO:0043226 organelle; GO:0043229 intracellular organelle; GO:0043232 intracellular non-membrane-bounded organelle; GO:0044464 cell part; GO:0005622 intracellular; GO:0005737 cytoplasm; GO:0032991 macromolecular complex; GO:0044424 intracellular part; GO:1990904 ribonucleoprotein complex; GO:0005623 cell; GO:0030529 intracellular ribonucleoprotein complex; GO:0044444 cytoplasm…	GO:0003735 structural constituent of ribosome; GO:0005198 structural molecule activity;	K02957	RP-S15Ae; small subunit ribosomal protein S15Ae	zma03010 Ribosome - Zea mays (maize);
Zm00001d049666_P001	Zm00001d049666	70	1.413	Up	7.926e-05	K	"ribosomal protein13 cytoplasmic, complete amino acid sequence, deduced from cDNA, has 73% homology with rat cytoplasmic RPS13, small muligene family GN= rps13"	---	1	0.000465	62.088	EHVIK(1)PVIPER	3	0.063612	cytoplasm	GO:0051188 cofactor biosynthetic process; GO:0006790 sulfur compound metabolic process; GO:0046500 S-adenosylmethionine metabolic process; GO:0009058 biosynthetic process; GO:0006732 coenzyme metabolic process; GO:1901576 organic substance biosynthetic process; GO:0044237 cellular metabolic process; GO:0044272 sulfur compound biosynthetic process; GO:0044249 cellular biosynthetic process; GO:0051…		GO:0005524 ATP binding; GO:1901265 nucleoside phosphate binding; GO:0001882 nucleoside binding; GO:0043167 ion binding; GO:0000166 nucleotide binding; GO:0004478 methionine adenosyltransferase activity; GO:0097159 organic cyclic compound binding; GO:1901363 heterocyclic compound binding; GO:0032549 ribonucleoside binding; GO:0097367 carbohydrate derivative binding; GO:0003824 catalytic activity; …	K00789	metK; S-adenosylmethionine synthetase [EC:2.5.1.6]	zma01230 Biosynthesis of amino acids - Zea mays (maize); zma01110 Biosynthesis of secondary metabolites - Zea mays (maize); zma01100 Metabolic pathways - Zea mays (maize); zma00270 Cysteine and methionine metabolism - Zea mays (maize);	IPR022636; IPR022628; IPR022630; IPR022629;	S-adenosylmethionine synthetase superfamily; S-adenosylmethionine synthetase, N-terminal; S-adenosylmethionine synthetase, C-terminal; S-adenosylmethionine synthetase, central domain;
Zm00001d049649_P002	Zm00001d049649	233	1.37	Up	0.0085776	K	"succinate dehydrogenase2 chimeric protein, succinate dehydrogenase iron-sulfur protein and ribosomal protein S14, mitochondrial GN= sudh2"	---	1	9.13e-09	113.65	TK(1)VVGCDTSGDGVK	3	0.20067	mitochondria	GO:0050794 regulation of cellular process; GO:0042592 homeostatic process; GO:0065008 regulation of biological quality; GO:0008152 metabolic process; GO:0050789 regulation of biological process; GO:0055114 oxidation-reduction process; GO:0044710 single-organism metabolic process; GO:0045454 cell redox homeostasis; GO:0044763 single-organism cellular process; GO:0019725 cellular homeostasis; GO:00…		GO:0004148 dihydrolipoyl dehydrogenase activity; GO:0016651 oxidoreductase activity, acting on NAD(P)H; GO:1901265 nucleoside phosphate binding; GO:0050660 flavin adenine dinucleotide binding; GO:0043167 ion binding; GO:0000166 nucleotide binding; GO:0048037 cofactor binding; GO:0016668 oxidoreductase activity, acting on a sulfur group of donors, NAD(P) as acceptor; GO:0016491 oxidoreductase acti…	K00382	DLD; dihydrolipoamide dehydrogenase [EC:1.8.1.4]	zma00010 Glycolysis / Gluconeogenesis - Zea mays (maize); zma01200 Carbon metabolism - Zea mays (maize); zma00640 Propanoate metabolism - Zea mays (maize); zma01110 Biosynthesis of secondary metabolites - Zea mays (maize); zma00020 Citrate cycle (TCA cycle) - Zea mays (maize); zma00260 Glycine, serine and threonine metabolism - Zea mays (maize); zma00380 Tryptophan metabolism - Zea mays (maize); …	IPR016156; IPR004099; IPR023753;	FAD/NAD-linked reductase, dimerisation domain; Pyridine nucleotide-disulphide oxidoreductase, dimerisation domain; FAD/NAD(P)-binding domain;
Zm00001d049649_P002	Zm00001d049649	194	1.344	Up	0.000124471	K	"succinate dehydrogenase2 chimeric protein, succinate dehydrogenase iron-sulfur protein and ribosomal protein S14, mitochondrial GN= sudh2"	---	1	0.00694	51.567	DK(1)AVAGLTK	2	0.15776	mitochondria	GO:0050794 regulation of cellular process; GO:0042592 homeostatic process; GO:0065008 regulation of biological quality; GO:0008152 metabolic process; GO:0050789 regulation of biological process; GO:0055114 oxidation-reduction process; GO:0044710 single-organism metabolic process; GO:0045454 cell redox homeostasis; GO:0044763 single-organism cellular process; GO:0019725 cellular homeostasis; GO:00…		GO:0004148 dihydrolipoyl dehydrogenase activity; GO:0016651 oxidoreductase activity, acting on NAD(P)H; GO:1901265 nucleoside phosphate binding; GO:0050660 flavin adenine dinucleotide binding; GO:0043167 ion binding; GO:0000166 nucleotide binding; GO:0048037 cofactor binding; GO:0016668 oxidoreductase activity, acting on a sulfur group of donors, NAD(P) as acceptor; GO:0016491 oxidoreductase acti…	K00382	DLD; dihydrolipoamide dehydrogenase [EC:1.8.1.4]	zma00010 Glycolysis / Gluconeogenesis - Zea mays (maize); zma01200 Carbon metabolism - Zea mays (maize); zma00640 Propanoate metabolism - Zea mays (maize); zma01110 Biosynthesis of secondary metabolites - Zea mays (maize); zma00020 Citrate cycle (TCA cycle) - Zea mays (maize); zma00260 Glycine, serine and threonine metabolism - Zea mays (maize); zma00380 Tryptophan metabolism - Zea mays (maize); …	IPR016156; IPR004099; IPR023753;	FAD/NAD-linked reductase, dimerisation domain; Pyridine nucleotide-disulphide oxidoreductase, dimerisation domain; FAD/NAD(P)-binding domain;
Zm00001d049641_P006	Zm00001d049641	78	1.449	Up	0.000196678	K	Glyceraldehyde-3-phosphate dehydrogenase 1%2C cytosolic	---	1	0.0173	63.816	AK(1)EIVSK	2	-1.0133	chloroplast	GO:0006518 peptide metabolic process; GO:0006725 cellular aromatic compound metabolic process; GO:0044267 cellular protein metabolic process; GO:0044699 single-organism process; GO:0009058 biosynthetic process; GO:1901566 organonitrogen compound biosynthetic process; GO:0043039 tRNA aminoacylation; GO:0044237 cellular metabolic process; GO:0071704 organic substance metabolic process; GO:0008152 m…		GO:0016876 ligase activity, forming aminoacyl-tRNA and related compounds; GO:0005524 ATP binding; GO:1901265 nucleoside phosphate binding; GO:0016875 ligase activity, forming carbon-oxygen bonds; GO:0016874 ligase activity; GO:0001882 nucleoside binding; GO:0043167 ion binding; GO:0000166 nucleotide binding; GO:0097159 organic cyclic compound binding; GO:1901363 heterocyclic compound binding; GO:…	K01893	NARS; asparaginyl-tRNA synthetase [EC:6.1.1.22]	zma00970 Aminoacyl-tRNA biosynthesis - Zea mays (maize);	IPR004364; IPR012340; IPR004365; IPR009068; IPR000738;	Aminoacyl-tRNA synthetase, class II (D/K/N); Nucleic acid-binding, OB-fold; OB-fold nucleic acid binding domain, AA-tRNA synthetase-type; S15/NS1, RNA-binding; WHEP-TRS domain;
Zm00001d049641_P006	Zm00001d049641	73	1.38	Up	0.0050606	K	Glyceraldehyde-3-phosphate dehydrogenase 1%2C cytosolic	---	1	0.00242	46.494	NQVGDNYYRPDLTK(1)SALGR	3	0.65883	chloroplast				K02903	RP-L28e; large subunit ribosomal protein L28e	zma03010 Ribosome - Zea mays (maize);	IPR029004;	Ribosomal L28e/Mak16;
Zm00001d049641_P006	Zm00001d049641	175	1.379	Up	0.00069866	K	Glyceraldehyde-3-phosphate dehydrogenase 1%2C cytosolic	---	1	0.00454	74.464	YSGLANK(1)K	2	-0.32761	chloroplast				K02903	RP-L28e; large subunit ribosomal protein L28e	zma03010 Ribosome - Zea mays (maize);	IPR029004;	Ribosomal L28e/Mak16;
Zm00001d049641_P006	Zm00001d049641	154	1.365	Up	0.0032411	K	Glyceraldehyde-3-phosphate dehydrogenase 1%2C cytosolic	---	1	0.000809	58.172	K(1)TVTIQPAAGK	3	-0.55041	chloroplast				K02903	RP-L28e; large subunit ribosomal protein L28e	zma03010 Ribosome - Zea mays (maize);	IPR029004;	Ribosomal L28e/Mak16;
Zm00001d049641_P006	Zm00001d049641	67	1.358	Up	0.00131837	K	Glyceraldehyde-3-phosphate dehydrogenase 1%2C cytosolic	---	1	0.0192	46.462	K(1)NNSFLVK	2	-0.036583	chloroplast				K02903	RP-L28e; large subunit ribosomal protein L28e	zma03010 Ribosome - Zea mays (maize);	IPR029004;	Ribosomal L28e/Mak16;
Zm00001d049641_P006	Zm00001d049641	22	1.313	Up	0.0075432	K	Glyceraldehyde-3-phosphate dehydrogenase 1%2C cytosolic	---	1	2.93e-22	150.26	ALPTPTDEHPK(1)IYR	3	-1.0454	nucleus	GO:0006518 peptide metabolic process; GO:0043043 peptide biosynthetic process; GO:0044267 cellular protein metabolic process; GO:0006807 nitrogen compound metabolic process; GO:0009058 biosynthetic process; GO:0043603 cellular amide metabolic process; GO:0044238 primary metabolic process; GO:1901566 organonitrogen compound biosynthetic process; GO:1901576 organic substance biosynthetic process; G…	GO:0005840 ribosome; GO:0043226 organelle; GO:0043229 intracellular organelle; GO:0043232 intracellular non-membrane-bounded organelle; GO:0044464 cell part; GO:0005622 intracellular; GO:0005737 cytoplasm; GO:0032991 macromolecular complex; GO:0044424 intracellular part; GO:1990904 ribonucleoprotein complex; GO:0005623 cell; GO:0030529 intracellular ribonucleoprotein complex; GO:0044444 cytoplasm…	GO:0003735 structural constituent of ribosome; GO:0005198 structural molecule activity;	K02882	RP-L18Ae; large subunit ribosomal protein L18Ae	zma03010 Ribosome - Zea mays (maize);	IPR023573;	Ribosomal protein 50S-L18Ae/60S-L20/60S-L18A;
Zm00001d049619_P003	Zm00001d049619	107	3.368	Up	1.92754e-05	K	60S acidic ribosomal protein P0-2	---	1	1.94e-05	94.692	TATVHFK(1)LCK	3	-0.11656	nucleus	GO:0006518 peptide metabolic process; GO:0043043 peptide biosynthetic process; GO:0044267 cellular protein metabolic process; GO:0006807 nitrogen compound metabolic process; GO:0009058 biosynthetic process; GO:0043603 cellular amide metabolic process; GO:0044238 primary metabolic process; GO:1901566 organonitrogen compound biosynthetic process; GO:1901576 organic substance biosynthetic process; G…	GO:0005840 ribosome; GO:0043226 organelle; GO:0043229 intracellular organelle; GO:0043232 intracellular non-membrane-bounded organelle; GO:0044464 cell part; GO:0005622 intracellular; GO:0005737 cytoplasm; GO:0032991 macromolecular complex; GO:0044424 intracellular part; GO:1990904 ribonucleoprotein complex; GO:0005623 cell; GO:0030529 intracellular ribonucleoprotein complex; GO:0044444 cytoplasm…	GO:0003735 structural constituent of ribosome; GO:0005198 structural molecule activity;	K02882	RP-L18Ae; large subunit ribosomal protein L18Ae	zma03010 Ribosome - Zea mays (maize);	IPR023573;	Ribosomal protein 50S-L18Ae/60S-L20/60S-L18A;
Zm00001d049619_P003	Zm00001d049619	109	3.065	Up	0.0025561	K	60S acidic ribosomal protein P0-2	---	1	0.0228	44.863	VTK(1)EDAMK	2	0.80621	cytoplasm	GO:0006518 peptide metabolic process; GO:0043043 peptide biosynthetic process; GO:0044267 cellular protein metabolic process; GO:0006807 nitrogen compound metabolic process; GO:0009058 biosynthetic process; GO:0043603 cellular amide metabolic process; GO:0044238 primary metabolic process; GO:1901566 organonitrogen compound biosynthetic process; GO:1901576 organic substance biosynthetic process; G…	GO:0005840 ribosome; GO:0043226 organelle; GO:0043229 intracellular organelle; GO:0043232 intracellular non-membrane-bounded organelle; GO:0044464 cell part; GO:0005622 intracellular; GO:0005737 cytoplasm; GO:0032991 macromolecular complex; GO:0044424 intracellular part; GO:1990904 ribonucleoprotein complex; GO:0005623 cell; GO:0030529 intracellular ribonucleoprotein complex; GO:0044444 cytoplasm…	GO:0003735 structural constituent of ribosome; GO:0005198 structural molecule activity;	K02868	RP-L11e; large subunit ribosomal protein L11e	zma03010 Ribosome - Zea mays (maize);	IPR022803; IPR031309; IPR031310;	Ribosomal protein L5 domain; Ribosomal protein L5, C-terminal; Ribosomal protein L5, N-terminal;
Zm00001d049619_P003	Zm00001d049619	99	2.25	Up	0.00063686	K	60S acidic ribosomal protein P0-2	---	1	0.0243	52.482	K(1)QSNPMR	2	-0.42246	cytoplasm	GO:0006518 peptide metabolic process; GO:0043043 peptide biosynthetic process; GO:0044267 cellular protein metabolic process; GO:0006807 nitrogen compound metabolic process; GO:0009058 biosynthetic process; GO:0043603 cellular amide metabolic process; GO:0044238 primary metabolic process; GO:1901566 organonitrogen compound biosynthetic process; GO:1901576 organic substance biosynthetic process; G…	GO:0005840 ribosome; GO:0043226 organelle; GO:0043229 intracellular organelle; GO:0043232 intracellular non-membrane-bounded organelle; GO:0044464 cell part; GO:0005622 intracellular; GO:0005737 cytoplasm; GO:0032991 macromolecular complex; GO:0044424 intracellular part; GO:1990904 ribonucleoprotein complex; GO:0005623 cell; GO:0030529 intracellular ribonucleoprotein complex; GO:0044444 cytoplasm…	GO:0003735 structural constituent of ribosome; GO:0005198 structural molecule activity;	K02868	RP-L11e; large subunit ribosomal protein L11e	zma03010 Ribosome - Zea mays (maize);	IPR022803; IPR031309; IPR031310;	Ribosomal protein L5 domain; Ribosomal protein L5, C-terminal; Ribosomal protein L5, N-terminal;
Zm00001d049610_P001	Zm00001d049610	463	2.93	Up	0.0004969	K	Tryptophan synthase beta chain 1	---	1	0.00684	68.657	VK(1)EYELLR	2	-0.059349	cytoplasm	GO:0006518 peptide metabolic process; GO:0043043 peptide biosynthetic process; GO:0044267 cellular protein metabolic process; GO:0006807 nitrogen compound metabolic process; GO:0009058 biosynthetic process; GO:0043603 cellular amide metabolic process; GO:0044238 primary metabolic process; GO:1901566 organonitrogen compound biosynthetic process; GO:1901576 organic substance biosynthetic process; G…	GO:0005840 ribosome; GO:0043226 organelle; GO:0043229 intracellular organelle; GO:0043232 intracellular non-membrane-bounded organelle; GO:0044464 cell part; GO:0005622 intracellular; GO:0005737 cytoplasm; GO:0032991 macromolecular complex; GO:0044424 intracellular part; GO:1990904 ribonucleoprotein complex; GO:0005623 cell; GO:0030529 intracellular ribonucleoprotein complex; GO:0044444 cytoplasm…	GO:0003735 structural constituent of ribosome; GO:0005198 structural molecule activity;	K02868	RP-L11e; large subunit ribosomal protein L11e	zma03010 Ribosome - Zea mays (maize);	IPR022803; IPR031309; IPR031310;	Ribosomal protein L5 domain; Ribosomal protein L5, C-terminal; Ribosomal protein L5, N-terminal;
Zm00001d049500_P002	Zm00001d049500	62	1.583	Up	0.0155406	K	40S ribosomal protein S3-1	---	1	0.00145	61.167	RNEK(1)IACYVTVR	3	1.3414	cytoplasm	GO:0006518 peptide metabolic process; GO:0043043 peptide biosynthetic process; GO:0044267 cellular protein metabolic process; GO:0006807 nitrogen compound metabolic process; GO:0009058 biosynthetic process; GO:0043603 cellular amide metabolic process; GO:0044238 primary metabolic process; GO:1901566 organonitrogen compound biosynthetic process; GO:1901576 organic substance biosynthetic process; G…	GO:0005840 ribosome; GO:0043226 organelle; GO:0043229 intracellular organelle; GO:0043232 intracellular non-membrane-bounded organelle; GO:0044464 cell part; GO:0005622 intracellular; GO:0005737 cytoplasm; GO:0032991 macromolecular complex; GO:0044424 intracellular part; GO:1990904 ribonucleoprotein complex; GO:0005623 cell; GO:0030529 intracellular ribonucleoprotein complex; GO:0044444 cytoplasm…	GO:0003735 structural constituent of ribosome; GO:0005198 structural molecule activity;	K02868	RP-L11e; large subunit ribosomal protein L11e	zma03010 Ribosome - Zea mays (maize);	IPR022803; IPR031309; IPR031310;	Ribosomal protein L5 domain; Ribosomal protein L5, C-terminal; Ribosomal protein L5, N-terminal;
Zm00001d049409_P009	Zm00001d049409	64	1.506	Up	0.0068173	K	aconitase1 electrophoretic mobility GN= aco1	---	1	0.000374	57.616	VLEQLSGQSPVFSK(1)AR	3	0.75999	cytoplasm	GO:0006518 peptide metabolic process; GO:0043043 peptide biosynthetic process; GO:0044267 cellular protein metabolic process; GO:0006807 nitrogen compound metabolic process; GO:0009058 biosynthetic process; GO:0043603 cellular amide metabolic process; GO:0044238 primary metabolic process; GO:1901566 organonitrogen compound biosynthetic process; GO:1901576 organic substance biosynthetic process; G…	GO:0005840 ribosome; GO:0043226 organelle; GO:0043229 intracellular organelle; GO:0043232 intracellular non-membrane-bounded organelle; GO:0044464 cell part; GO:0005622 intracellular; GO:0005737 cytoplasm; GO:0032991 macromolecular complex; GO:0044424 intracellular part; GO:1990904 ribonucleoprotein complex; GO:0005623 cell; GO:0030529 intracellular ribonucleoprotein complex; GO:0044444 cytoplasm…	GO:0003735 structural constituent of ribosome; GO:0005198 structural molecule activity;	K02868	RP-L11e; large subunit ribosomal protein L11e	zma03010 Ribosome - Zea mays (maize);	IPR022803; IPR031309; IPR031310;	Ribosomal protein L5 domain; Ribosomal protein L5, C-terminal; Ribosomal protein L5, N-terminal;
Zm00001d049409_P009	Zm00001d049409	418	1.499	Up	0.0103041	K	aconitase1 electrophoretic mobility GN= aco1	---	1	0.00777	48.284	LFEDGVVK(1)R	2	0.41099	cytoplasm	GO:0044699 single-organism process; GO:0008152 metabolic process; GO:0055114 oxidation-reduction process; GO:0044710 single-organism metabolic process;		GO:0003824 catalytic activity; GO:0016491 oxidoreductase activity;	K00002	AKR1A1; alcohol dehydrogenase (NADP+) [EC:1.1.1.2]	zma00010 Glycolysis / Gluconeogenesis - Zea mays (maize); zma01110 Biosynthesis of secondary metabolites - Zea mays (maize); zma01100 Metabolic pathways - Zea mays (maize); zma00561 Glycerolipid metabolism - Zea mays (maize); zma00040 Pentose and glucuronate interconversions - Zea mays (maize);	IPR023210;	NADP-dependent oxidoreductase domain;
Zm00001d049409_P009	Zm00001d049409	711	1.448	Up	0.00039933	K	aconitase1 electrophoretic mobility GN= aco1	---	1	0.017	51.193	LYDSGK(1)AR	2	-0.23987	cytoplasm	GO:0044699 single-organism process; GO:0008152 metabolic process; GO:0055114 oxidation-reduction process; GO:0044710 single-organism metabolic process;		GO:0003824 catalytic activity; GO:0016491 oxidoreductase activity;	K00002	AKR1A1; alcohol dehydrogenase (NADP+) [EC:1.1.1.2]	zma00010 Glycolysis / Gluconeogenesis - Zea mays (maize); zma01110 Biosynthesis of secondary metabolites - Zea mays (maize); zma01100 Metabolic pathways - Zea mays (maize); zma00561 Glycerolipid metabolism - Zea mays (maize); zma00040 Pentose and glucuronate interconversions - Zea mays (maize);	IPR023210;	NADP-dependent oxidoreductase domain;
Zm00001d049409_P009	Zm00001d049409	113	1.399	Up	0.0053567	K	aconitase1 electrophoretic mobility GN= aco1	---	1	1.21e-06	96.135	GAGHK(1)QGPNLNGLFGR	3	0.79637	mitochondria			GO:0097159 organic cyclic compound binding; GO:1901363 heterocyclic compound binding; GO:0009055 electron carrier activity; GO:0020037 heme binding; GO:0046906 tetrapyrrole binding; GO:0005488 binding;	K08738			IPR009056;	Cytochrome c-like domain;
Zm00001d049409_P009	Zm00001d049409	589	1.369	Up	0.038302	K	aconitase1 electrophoretic mobility GN= aco1	---	1	0.000587	72.29	K(1)ADAGEDGVK	2	0.26328	cytoplasm			GO:0016787 hydrolase activity; GO:0003824 catalytic activity;	K01823	idi; isopentenyl-diphosphate Delta-isomerase [EC:5.3.3.2]	zma00900 Terpenoid backbone biosynthesis - Zea mays (maize); zma01110 Biosynthesis of secondary metabolites - Zea mays (maize); zma01100 Metabolic pathways - Zea mays (maize);	IPR015797;	NUDIX hydrolase domain-like;
Zm00001d049409_P009	Zm00001d049409	277	1.346	Up	0.00070366	K	aconitase1 electrophoretic mobility GN= aco1	---	1	0.0121	43.308	GTGAVK(1)LLK	2	0.42284	mitochondria	GO:0006810 transport; GO:0046907 intracellular transport; GO:0051649 establishment of localization in cell; GO:0051179 localization; GO:0051234 establishment of localization; GO:0051641 cellular localization;			K15306			IPR000156; IPR011993;	Ran binding domain; PH domain-like;
Zm00001d049409_P009	Zm00001d049409	806	1.33	Up	0.0105962	K	aconitase1 electrophoretic mobility GN= aco1	---	1	0.0027	46.069	DNPK(1)IIHSNER	3	-1.0562	nucleus	GO:0005986 sucrose biosynthetic process; GO:0016051 carbohydrate biosynthetic process; GO:0044711 single-organism biosynthetic process; GO:0044763 single-organism cellular process; GO:0044699 single-organism process; GO:0009058 biosynthetic process; GO:0005984 disaccharide metabolic process; GO:0005975 carbohydrate metabolic process; GO:0044238 primary metabolic process; GO:0009312 oligosaccharid…		GO:0000287 magnesium ion binding; GO:0050307 sucrose-phosphate phosphatase activity; GO:0019203 carbohydrate phosphatase activity; GO:0003824 catalytic activity; GO:0042578 phosphoric ester hydrolase activity; GO:0016791 phosphatase activity; GO:0005488 binding; GO:0016788 hydrolase activity, acting on ester bonds; GO:0043167 ion binding; GO:0046872 metal ion binding; GO:0043169 cation binding; G…	K07024	SPP; sucrose-6-phosphatase [EC:3.1.3.24]	zma00500 Starch and sucrose metabolism - Zea mays (maize);	IPR006380; IPR013679; IPR023214;	Sucrose-phosphatase, N-terminal; Sucrose-phosphatase, C-terminal; HAD-like domain;
Zm00001d049407_P001	Zm00001d049407	153	1.645	Up	0.00055749	K	Polyphenol oxidase chloroplastic	---	1	0.0325	47.657	TLGAK(1)LK	2	1.162	cytoplasm	GO:0006757 ATP generation from ADP; GO:0065008 regulation of biological quality; GO:0009116 nucleoside metabolic process; GO:0042278 purine nucleoside metabolic process; GO:0006165 nucleoside diphosphate phosphorylation; GO:0046031 ADP metabolic process; GO:0019362 pyridine nucleotide metabolic process; GO:0006096 glycolytic process; GO:0009167 purine ribonucleoside monophosphate metabolic proces…		GO:0005524 ATP binding; GO:1901265 nucleoside phosphate binding; GO:0016773 phosphotransferase activity, alcohol group as acceptor; GO:0005536 glucose binding; GO:0001882 nucleoside binding; GO:0043167 ion binding; GO:0048029 monosaccharide binding; GO:0000166 nucleotide binding; GO:0097159 organic cyclic compound binding; GO:1901363 heterocyclic compound binding; GO:0032549 ribonucleoside bindin…	K00844	HK; hexokinase [EC:2.7.1.1]	zma00052 Galactose metabolism - Zea mays (maize); zma00010 Glycolysis / Gluconeogenesis - Zea mays (maize); zma01200 Carbon metabolism - Zea mays (maize); zma00500 Starch and sucrose metabolism - Zea mays (maize); zma00520 Amino sugar and nucleotide sugar metabolism - Zea mays (maize); zma01110 Biosynthesis of secondary metabolites - Zea mays (maize); zma01100 Metabolic pathways - Zea mays (maize…	IPR022672; IPR022673;	Hexokinase, N-terminal; Hexokinase, C-terminal;
Zm00001d049239_P001	Zm00001d049239	162	2.053	Up	0.0023964	K	Adenosylhomocysteinase	---	1	0.011	57.347	NTVDGAK(1)R	2	0.89027	chloroplast	GO:0051188 cofactor biosynthetic process; GO:0042559 pteridine-containing compound biosynthetic process; GO:0006725 cellular aromatic compound metabolic process; GO:0016053 organic acid biosynthetic process; GO:0042398 cellular modified amino acid biosynthetic process; GO:0044699 single-organism process; GO:0009058 biosynthetic process; GO:1901566 organonitrogen compound biosynthetic process; GO:…		GO:0004488 methylenetetrahydrofolate dehydrogenase (NADP+) activity; GO:0016645 oxidoreductase activity, acting on the CH-NH group of donors; GO:0016646 oxidoreductase activity, acting on the CH-NH group of donors, NAD or NADP as acceptor; GO:0003824 catalytic activity; GO:0016491 oxidoreductase activity;				IPR020631; IPR016040;	Tetrahydrofolate dehydrogenase/cyclohydrolase, NAD(P)-binding domain; NAD(P)-binding domain;
Zm00001d049239_P001	Zm00001d049239	159	1.738	Up	0.0033177	K	Adenosylhomocysteinase	---	1	0.00746	79.474	K(1)VPYEVK	3	-0.90845	cytoplasm			GO:0005515 protein binding; GO:0005488 binding;	K21888	DHAR; glutathione dehydrogenase/transferase [EC:1.8.5.1 2.5.1.18]	zma00053 Ascorbate and aldarate metabolism - Zea mays (maize); zma01100 Metabolic pathways - Zea mays (maize); zma00480 Glutathione metabolism - Zea mays (maize);	IPR010987; IPR012336; IPR004045;	Glutathione S-transferase, C-terminal-like; Thioredoxin-like fold; Glutathione S-transferase, N-terminal;
Zm00001d049239_P001	Zm00001d049239	435	1.609	Up	2.5005e-07	K	Adenosylhomocysteinase	---	1	0.00862	78.516	EK(1)VVAVK	2	0.52496	cytoplasm			GO:0045735 nutrient reservoir activity;				IPR011051; IPR006045; IPR014710;	RmlC-like cupin domain; Cupin 1; RmlC-like jelly roll fold;
Zm00001d049239_P001	Zm00001d049239	275	1.606	Up	0.0064845	K	Adenosylhomocysteinase	---	1	0.000264	79.659	EELEAELQGK(1)K	3	0.7716	mitochondria		GO:0043229 intracellular organelle; GO:0044429 mitochondrial part; GO:0031967 organelle envelope; GO:0044446 intracellular organelle part; GO:0005737 cytoplasm; GO:0044424 intracellular part; GO:0005623 cell; GO:0005739 mitochondrion; GO:0044422 organelle part; GO:0043231 intracellular membrane-bounded organelle; GO:0005740 mitochondrial envelope; GO:0043226 organelle; GO:0044464 cell part; GO:00…	GO:0015075 ion transmembrane transporter activity; GO:0022892 substrate-specific transporter activity; GO:0015077 monovalent inorganic cation transmembrane transporter activity; GO:0016676 oxidoreductase activity, acting on a heme group of donors, oxygen as acceptor; GO:0016675 oxidoreductase activity, acting on a heme group of donors; GO:0015078 hydrogen ion transmembrane transporter activity; G…	K02265	COX5B; cytochrome c oxidase subunit 5b	zma00190 Oxidative phosphorylation - Zea mays (maize); zma01100 Metabolic pathways - Zea mays (maize);
Zm00001d049239_P001	Zm00001d049239	186	1.561	Up	0.00212	K	Adenosylhomocysteinase	---	1	0.0217	58.286	NK(1)QIYLR	2	-0.47961	cytoplasm							IPR023210;	NADP-dependent oxidoreductase domain;
Zm00001d049239_P001	Zm00001d049239	17	1.548	Up	0.0031373	K	Adenosylhomocysteinase	---	1	0.000223	67.997	NLDSNIDSLK(1)VK	3	0.77488	cytoplasm							IPR023210;	NADP-dependent oxidoreductase domain;
Zm00001d049239_P001	Zm00001d049239	441	1.514	Up	0.0074045	K	Adenosylhomocysteinase	---	1	0.000145	79.089	AFAEASMTTAYEK(1)K	3	2.0119	cytoskeleton	GO:0072350 tricarboxylic acid metabolic process; GO:0008152 metabolic process; GO:0055114 oxidation-reduction process; GO:0044710 single-organism metabolic process; GO:0044281 small molecule metabolic process; GO:0044763 single-organism cellular process; GO:0019752 carboxylic acid metabolic process; GO:0044699 single-organism process; GO:0006102 isocitrate metabolic process; GO:0006082 organic ac…		GO:0000287 magnesium ion binding; GO:1901265 nucleoside phosphate binding; GO:0043167 ion binding; GO:0004448 isocitrate dehydrogenase activity; GO:0000166 nucleotide binding; GO:0048037 cofactor binding; GO:0016491 oxidoreductase activity; GO:0016614 oxidoreductase activity, acting on CH-OH group of donors; GO:1901363 heterocyclic compound binding; GO:0097159 organic cyclic compound binding; GO:…	K00031	IDH1; isocitrate dehydrogenase [EC:1.1.1.42]	zma01230 Biosynthesis of amino acids - Zea mays (maize); zma01200 Carbon metabolism - Zea mays (maize); zma01110 Biosynthesis of secondary metabolites - Zea mays (maize); zma00020 Citrate cycle (TCA cycle) - Zea mays (maize); zma04146 Peroxisome - Zea mays (maize); zma01210 2-Oxocarboxylic acid metabolism - Zea mays (maize); zma01100 Metabolic pathways - Zea mays (maize); zma00480 Glutathione met…	IPR024084;	Isopropylmalate dehydrogenase-like domain;
Zm00001d049239_P001	Zm00001d049239	431	1.51	Up	0.00169732	K	Adenosylhomocysteinase	---	1	0.00127	74.841	K(1)WPLYLSTK	2	0.43996	cytoskeleton	GO:0072350 tricarboxylic acid metabolic process; GO:0008152 metabolic process; GO:0055114 oxidation-reduction process; GO:0044710 single-organism metabolic process; GO:0044281 small molecule metabolic process; GO:0044763 single-organism cellular process; GO:0019752 carboxylic acid metabolic process; GO:0044699 single-organism process; GO:0006102 isocitrate metabolic process; GO:0006082 organic ac…		GO:0000287 magnesium ion binding; GO:1901265 nucleoside phosphate binding; GO:0043167 ion binding; GO:0004448 isocitrate dehydrogenase activity; GO:0000166 nucleotide binding; GO:0048037 cofactor binding; GO:0016491 oxidoreductase activity; GO:0016614 oxidoreductase activity, acting on CH-OH group of donors; GO:1901363 heterocyclic compound binding; GO:0097159 organic cyclic compound binding; GO:…	K00031	IDH1; isocitrate dehydrogenase [EC:1.1.1.42]	zma01230 Biosynthesis of amino acids - Zea mays (maize); zma01200 Carbon metabolism - Zea mays (maize); zma01110 Biosynthesis of secondary metabolites - Zea mays (maize); zma00020 Citrate cycle (TCA cycle) - Zea mays (maize); zma04146 Peroxisome - Zea mays (maize); zma01210 2-Oxocarboxylic acid metabolism - Zea mays (maize); zma01100 Metabolic pathways - Zea mays (maize); zma00480 Glutathione met…	IPR024084;	Isopropylmalate dehydrogenase-like domain;
Zm00001d049239_P001	Zm00001d049239	282	1.463	Up	0.00030395	K	Adenosylhomocysteinase	---	1	0.0211	58.981	EK(1)QVEVR	2	0.095442	cytoplasm	GO:0098655 cation transmembrane transport; GO:0034220 ion transmembrane transport; GO:0098660 inorganic ion transmembrane transport; GO:0090662 ATP hydrolysis coupled transmembrane transport; GO:0015988 energy coupled proton transmembrane transport, against electrochemical gradient; GO:0044699 single-organism process; GO:0006818 hydrogen transport; GO:0015992 proton transport; GO:0051234 establis…	GO:0032991 macromolecular complex; GO:0016020 membrane; GO:0033178 proton-transporting two-sector ATPase complex, catalytic domain; GO:0043234 protein complex; GO:0098796 membrane protein complex; GO:0044425 membrane part; GO:0016469 proton-transporting two-sector ATPase complex;	GO:0022804 active transmembrane transporter activity; GO:0042625 ATPase coupled ion transmembrane transporter activity; GO:0015075 ion transmembrane transporter activity; GO:0022853 active ion transmembrane transporter activity; GO:0015399 primary active transmembrane transporter activity; GO:0022892 substrate-specific transporter activity; GO:0044769 ATPase activity, coupled to transmembrane mov…	K02150	ATPeV1E; V-type H+-transporting ATPase subunit E	zma04145 Phagosome - Zea mays (maize); zma00190 Oxidative phosphorylation - Zea mays (maize); zma01100 Metabolic pathways - Zea mays (maize);
Zm00001d049239_P001	Zm00001d049239	372	1.441	Up	0.0036631	K	Adenosylhomocysteinase	---	1	0.000177	87.895	TYPENK(1)HVK	3	1.1578	cytoplasm	GO:0050794 regulation of cellular process; GO:0042592 homeostatic process; GO:0065008 regulation of biological quality; GO:0050789 regulation of biological process; GO:0045454 cell redox homeostasis; GO:0044763 single-organism cellular process; GO:0019725 cellular homeostasis; GO:0044699 single-organism process; GO:0009987 cellular process; GO:0065007 biological regulation;		GO:0003824 catalytic activity; GO:0016491 oxidoreductase activity;				IPR013740; IPR013766; IPR012336;	Redoxin; Thioredoxin domain; Thioredoxin-like fold;
Zm00001d049239_P001	Zm00001d049239	458	1.394	Up	0.0064563	K	Adenosylhomocysteinase	---	1	3.16e-08	111.94	ASATAAATTK(1)ER	3	0.16377	mitochondria
Zm00001d049239_P001	Zm00001d049239	446	1.381	Up	0.0045967	K	Adenosylhomocysteinase	---	1	0.00563	44.847	LISK(1)STDPVR	2	1.2913	nucleus	GO:0016043 cellular component organization; GO:0007010 cytoskeleton organization; GO:0009987 cellular process; GO:0006996 organelle organization; GO:0071840 cellular component organization or biogenesis;		GO:0003779 actin binding; GO:0005515 protein binding; GO:0008092 cytoskeletal protein binding; GO:0005488 binding;				IPR003128; IPR029006; IPR007123;	Villin headpiece; ADF-H/Gelsolin-like domain; Gelsolin-like domain;
Zm00001d049234_P001	Zm00001d049234	255	1.404	Up	0.044742	K	glycine1 leaf cDNA 7C04A02 similar to a fungal and E. coli enzyme used in glycine metabolism GN= gly1	---	1	0.00458	55.461	GGIGSGYK(1)K	2	-1.6789	nucleus	GO:0016043 cellular component organization; GO:0007010 cytoskeleton organization; GO:0009987 cellular process; GO:0006996 organelle organization; GO:0071840 cellular component organization or biogenesis;		GO:0003779 actin binding; GO:0005515 protein binding; GO:0008092 cytoskeletal protein binding; GO:0005488 binding;				IPR003128; IPR029006; IPR007123;	Villin headpiece; ADF-H/Gelsolin-like domain; Gelsolin-like domain;
Zm00001d049234_P001	Zm00001d049234	483	1.372	Up	0.0133606	K	glycine1 leaf cDNA 7C04A02 similar to a fungal and E. coli enzyme used in glycine metabolism GN= gly1	---	1	4.8e-05	66.826	GLDHAIGVTAVK(1)PIFER	3	1.7967	chloroplast			GO:0005515 protein binding; GO:0005488 binding;	K07393			IPR010987; IPR004045; IPR012336;	Glutathione S-transferase, C-terminal-like; Glutathione S-transferase, N-terminal; Thioredoxin-like fold;
Zm00001d049230_P002	Zm00001d049230	65	1.494	Up	0.0097409	K	SKP1-like protein 1A	---	1	0.0001	89.231	K(1)SFDSLLVSLQEK	3	-0.071118	chloroplast	GO:0006739 NADP metabolic process; GO:0019362 pyridine nucleotide metabolic process; GO:0006725 cellular aromatic compound metabolic process; GO:0046496 nicotinamide nucleotide metabolic process; GO:0009117 nucleotide metabolic process; GO:0044699 single-organism process; GO:0072524 pyridine-containing compound metabolic process; GO:0044237 cellular metabolic process; GO:0006796 phosphate-contain…	GO:0044424 intracellular part; GO:0005623 cell; GO:0044464 cell part; GO:0005622 intracellular; GO:0005737 cytoplasm;	GO:0004801 sedoheptulose-7-phosphate:D-glyceraldehyde-3-phosphate glyceronetransferase activity; GO:0003824 catalytic activity; GO:0016740 transferase activity; GO:0016744 transferase activity, transferring aldehyde or ketonic groups;	K00616	E2.2.1.2; transaldolase [EC:2.2.1.2]	zma00030 Pentose phosphate pathway - Zea mays (maize); zma01230 Biosynthesis of amino acids - Zea mays (maize); zma01200 Carbon metabolism - Zea mays (maize); zma01110 Biosynthesis of secondary metabolites - Zea mays (maize); zma01100 Metabolic pathways - Zea mays (maize);	IPR013785;	Aldolase-type TIM barrel;
Zm00001d049179_P002	Zm00001d049179	307	1.476	Up	0.00048347	K	O-methyltransferase ZRP4	---	1	8.06e-13	132.25	AAVAQAK(1)LANR	3	0.62681	chloroplast	GO:0006739 NADP metabolic process; GO:0019362 pyridine nucleotide metabolic process; GO:0006725 cellular aromatic compound metabolic process; GO:0046496 nicotinamide nucleotide metabolic process; GO:0009117 nucleotide metabolic process; GO:0044699 single-organism process; GO:0072524 pyridine-containing compound metabolic process; GO:0044237 cellular metabolic process; GO:0006796 phosphate-contain…	GO:0044424 intracellular part; GO:0005623 cell; GO:0044464 cell part; GO:0005622 intracellular; GO:0005737 cytoplasm;	GO:0004801 sedoheptulose-7-phosphate:D-glyceraldehyde-3-phosphate glyceronetransferase activity; GO:0003824 catalytic activity; GO:0016740 transferase activity; GO:0016744 transferase activity, transferring aldehyde or ketonic groups;	K00616	E2.2.1.2; transaldolase [EC:2.2.1.2]	zma00030 Pentose phosphate pathway - Zea mays (maize); zma01230 Biosynthesis of amino acids - Zea mays (maize); zma01200 Carbon metabolism - Zea mays (maize); zma01110 Biosynthesis of secondary metabolites - Zea mays (maize); zma01100 Metabolic pathways - Zea mays (maize);	IPR013785;	Aldolase-type TIM barrel;
Zm00001d049179_P002	Zm00001d049179	376	1.386	Up	0.025944	K	O-methyltransferase ZRP4	---	1	0.0245	46.352	EGNGAPTK(1)R	2	-0.03184	chloroplast	GO:0006739 NADP metabolic process; GO:0019362 pyridine nucleotide metabolic process; GO:0006725 cellular aromatic compound metabolic process; GO:0046496 nicotinamide nucleotide metabolic process; GO:0009117 nucleotide metabolic process; GO:0044699 single-organism process; GO:0072524 pyridine-containing compound metabolic process; GO:0044237 cellular metabolic process; GO:0006796 phosphate-contain…	GO:0044424 intracellular part; GO:0005623 cell; GO:0044464 cell part; GO:0005622 intracellular; GO:0005737 cytoplasm;	GO:0004801 sedoheptulose-7-phosphate:D-glyceraldehyde-3-phosphate glyceronetransferase activity; GO:0003824 catalytic activity; GO:0016740 transferase activity; GO:0016744 transferase activity, transferring aldehyde or ketonic groups;	K00616	E2.2.1.2; transaldolase [EC:2.2.1.2]	zma00030 Pentose phosphate pathway - Zea mays (maize); zma01230 Biosynthesis of amino acids - Zea mays (maize); zma01200 Carbon metabolism - Zea mays (maize); zma01110 Biosynthesis of secondary metabolites - Zea mays (maize); zma01100 Metabolic pathways - Zea mays (maize);	IPR013785;	Aldolase-type TIM barrel;
Zm00001d049099_P009	Zm00001d049099	88	2.186	Up	2.2877e-05	K	"protein disulfide isomerase1 single copy cDNA, SSR umc1550 GN= pdi1"	---	1	1.3e-08	106.2	LANDTQGTVEAAK(1)WLHK	3	-0.97499	chloroplast	GO:0006739 NADP metabolic process; GO:0019362 pyridine nucleotide metabolic process; GO:0006725 cellular aromatic compound metabolic process; GO:0046496 nicotinamide nucleotide metabolic process; GO:0009117 nucleotide metabolic process; GO:0044699 single-organism process; GO:0072524 pyridine-containing compound metabolic process; GO:0044237 cellular metabolic process; GO:0006796 phosphate-contain…	GO:0044424 intracellular part; GO:0005623 cell; GO:0044464 cell part; GO:0005622 intracellular; GO:0005737 cytoplasm;	GO:0004801 sedoheptulose-7-phosphate:D-glyceraldehyde-3-phosphate glyceronetransferase activity; GO:0003824 catalytic activity; GO:0016740 transferase activity; GO:0016744 transferase activity, transferring aldehyde or ketonic groups;	K00616	E2.2.1.2; transaldolase [EC:2.2.1.2]	zma00030 Pentose phosphate pathway - Zea mays (maize); zma01230 Biosynthesis of amino acids - Zea mays (maize); zma01200 Carbon metabolism - Zea mays (maize); zma01110 Biosynthesis of secondary metabolites - Zea mays (maize); zma01100 Metabolic pathways - Zea mays (maize);	IPR013785;	Aldolase-type TIM barrel;
Zm00001d049099_P009	Zm00001d049099	74	1.952	Up	0.0031048	K	"protein disulfide isomerase1 single copy cDNA, SSR umc1550 GN= pdi1"	---	1	1.09e-07	123.86	GK(1)AAVAQAK	3	0.53103	chloroplast	GO:0006739 NADP metabolic process; GO:0019362 pyridine nucleotide metabolic process; GO:0006725 cellular aromatic compound metabolic process; GO:0046496 nicotinamide nucleotide metabolic process; GO:0009117 nucleotide metabolic process; GO:0044699 single-organism process; GO:0072524 pyridine-containing compound metabolic process; GO:0044237 cellular metabolic process; GO:0006796 phosphate-contain…	GO:0044424 intracellular part; GO:0005623 cell; GO:0044464 cell part; GO:0005622 intracellular; GO:0005737 cytoplasm;	GO:0004801 sedoheptulose-7-phosphate:D-glyceraldehyde-3-phosphate glyceronetransferase activity; GO:0003824 catalytic activity; GO:0016740 transferase activity; GO:0016744 transferase activity, transferring aldehyde or ketonic groups;	K00616	E2.2.1.2; transaldolase [EC:2.2.1.2]	zma00030 Pentose phosphate pathway - Zea mays (maize); zma01230 Biosynthesis of amino acids - Zea mays (maize); zma01200 Carbon metabolism - Zea mays (maize); zma01110 Biosynthesis of secondary metabolites - Zea mays (maize); zma01100 Metabolic pathways - Zea mays (maize);	IPR013785;	Aldolase-type TIM barrel;
Zm00001d049099_P009	Zm00001d049099	201	1.585	Up	0.0144977	K	"protein disulfide isomerase1 single copy cDNA, SSR umc1550 GN= pdi1"	---	1	0.000356	74.966	K(1)VTPEVIAQYTVR	2	1.1064	cytoplasm	GO:0006757 ATP generation from ADP; GO:0009116 nucleoside metabolic process; GO:0042278 purine nucleoside metabolic process; GO:0006165 nucleoside diphosphate phosphorylation; GO:0046031 ADP metabolic process; GO:0019362 pyridine nucleotide metabolic process; GO:0006096 glycolytic process; GO:0009167 purine ribonucleoside monophosphate metabolic process; GO:0009117 nucleotide metabolic process; G…		GO:0016829 lyase activity; GO:0004332 fructose-bisphosphate aldolase activity; GO:0016832 aldehyde-lyase activity; GO:0003824 catalytic activity; GO:0016830 carbon-carbon lyase activity;	K01623	ALDO; fructose-bisphosphate aldolase, class I [EC:4.1.2.13]	zma00010 Glycolysis / Gluconeogenesis - Zea mays (maize); zma01230 Biosynthesis of amino acids - Zea mays (maize); zma01200 Carbon metabolism - Zea mays (maize); zma01110 Biosynthesis of secondary metabolites - Zea mays (maize); zma00030 Pentose phosphate pathway - Zea mays (maize); zma01100 Metabolic pathways - Zea mays (maize); zma00051 Fructose and mannose metabolism - Zea mays (maize); zma007…	IPR013785;	Aldolase-type TIM barrel;
Zm00001d049099_P009	Zm00001d049099	285	1.541	Up	0.0032837	K	"protein disulfide isomerase1 single copy cDNA, SSR umc1550 GN= pdi1"	---	1	2.29e-15	133.47	ALQASTLK(1)AWAGK	2	-0.46666	cytoplasm	GO:0006757 ATP generation from ADP; GO:0009116 nucleoside metabolic process; GO:0042278 purine nucleoside metabolic process; GO:0006165 nucleoside diphosphate phosphorylation; GO:0046031 ADP metabolic process; GO:0019362 pyridine nucleotide metabolic process; GO:0006096 glycolytic process; GO:0009167 purine ribonucleoside monophosphate metabolic process; GO:0009117 nucleotide metabolic process; G…		GO:0016829 lyase activity; GO:0004332 fructose-bisphosphate aldolase activity; GO:0016832 aldehyde-lyase activity; GO:0003824 catalytic activity; GO:0016830 carbon-carbon lyase activity;	K01623	ALDO; fructose-bisphosphate aldolase, class I [EC:4.1.2.13]	zma00010 Glycolysis / Gluconeogenesis - Zea mays (maize); zma01230 Biosynthesis of amino acids - Zea mays (maize); zma01200 Carbon metabolism - Zea mays (maize); zma01110 Biosynthesis of secondary metabolites - Zea mays (maize); zma00030 Pentose phosphate pathway - Zea mays (maize); zma01100 Metabolic pathways - Zea mays (maize); zma00051 Fructose and mannose metabolism - Zea mays (maize); zma007…	IPR013785;	Aldolase-type TIM barrel;
Zm00001d049059_P001	Zm00001d049059	318	1.485	Up	0.0066449	K	"alcohol dehydrogenase2 electrophoretic mobility, null alleles are known GN= adh2"	---	1	1.61e-25	157.56	CK(1)ANSEATLGTYK	2	0.50126	cytoplasm	GO:0006757 ATP generation from ADP; GO:0009116 nucleoside metabolic process; GO:0042278 purine nucleoside metabolic process; GO:0006165 nucleoside diphosphate phosphorylation; GO:0046031 ADP metabolic process; GO:0019362 pyridine nucleotide metabolic process; GO:0006096 glycolytic process; GO:0009167 purine ribonucleoside monophosphate metabolic process; GO:0009117 nucleotide metabolic process; G…		GO:0016829 lyase activity; GO:0004332 fructose-bisphosphate aldolase activity; GO:0016832 aldehyde-lyase activity; GO:0003824 catalytic activity; GO:0016830 carbon-carbon lyase activity;	K01623	ALDO; fructose-bisphosphate aldolase, class I [EC:4.1.2.13]	zma00010 Glycolysis / Gluconeogenesis - Zea mays (maize); zma01230 Biosynthesis of amino acids - Zea mays (maize); zma01200 Carbon metabolism - Zea mays (maize); zma01110 Biosynthesis of secondary metabolites - Zea mays (maize); zma00030 Pentose phosphate pathway - Zea mays (maize); zma01100 Metabolic pathways - Zea mays (maize); zma00051 Fructose and mannose metabolism - Zea mays (maize); zma007…	IPR013785;	Aldolase-type TIM barrel;
Zm00001d049059_P001	Zm00001d049059	237	1.357	Up	0.0017246	K	"alcohol dehydrogenase2 electrophoretic mobility, null alleles are known GN= adh2"	---	1	9.27e-05	87.719	DGK(1)PFVDVLK	2	-0.46318	cytoplasm	GO:0006757 ATP generation from ADP; GO:0009116 nucleoside metabolic process; GO:0042278 purine nucleoside metabolic process; GO:0006165 nucleoside diphosphate phosphorylation; GO:0046031 ADP metabolic process; GO:0019362 pyridine nucleotide metabolic process; GO:0006096 glycolytic process; GO:0009167 purine ribonucleoside monophosphate metabolic process; GO:0009117 nucleotide metabolic process; G…		GO:0016829 lyase activity; GO:0004332 fructose-bisphosphate aldolase activity; GO:0016832 aldehyde-lyase activity; GO:0003824 catalytic activity; GO:0016830 carbon-carbon lyase activity;	K01623	ALDO; fructose-bisphosphate aldolase, class I [EC:4.1.2.13]	zma00010 Glycolysis / Gluconeogenesis - Zea mays (maize); zma01230 Biosynthesis of amino acids - Zea mays (maize); zma01200 Carbon metabolism - Zea mays (maize); zma01110 Biosynthesis of secondary metabolites - Zea mays (maize); zma00030 Pentose phosphate pathway - Zea mays (maize); zma01100 Metabolic pathways - Zea mays (maize); zma00051 Fructose and mannose metabolism - Zea mays (maize); zma007…	IPR013785;	Aldolase-type TIM barrel;
Zm00001d048947_P001	Zm00001d048947	94	6.273	Up	1.4073e-07	K	pathogenesis-related protein3 GN= prp3	---	1	2.23e-16	103.53	VDK(1)GTIEVVGTDKETTTQGHDDLGK	5	0.55198	cytoplasm	GO:0006757 ATP generation from ADP; GO:0009116 nucleoside metabolic process; GO:0042278 purine nucleoside metabolic process; GO:0006165 nucleoside diphosphate phosphorylation; GO:0046031 ADP metabolic process; GO:0019362 pyridine nucleotide metabolic process; GO:0006096 glycolytic process; GO:0009167 purine ribonucleoside monophosphate metabolic process; GO:0009117 nucleotide metabolic process; G…		GO:0016829 lyase activity; GO:0004332 fructose-bisphosphate aldolase activity; GO:0016832 aldehyde-lyase activity; GO:0003824 catalytic activity; GO:0016830 carbon-carbon lyase activity;	K01623	ALDO; fructose-bisphosphate aldolase, class I [EC:4.1.2.13]	zma00010 Glycolysis / Gluconeogenesis - Zea mays (maize); zma01230 Biosynthesis of amino acids - Zea mays (maize); zma01200 Carbon metabolism - Zea mays (maize); zma01110 Biosynthesis of secondary metabolites - Zea mays (maize); zma00030 Pentose phosphate pathway - Zea mays (maize); zma01100 Metabolic pathways - Zea mays (maize); zma00051 Fructose and mannose metabolism - Zea mays (maize); zma007…	IPR013785;	Aldolase-type TIM barrel;
Zm00001d048841_P002	Zm00001d048841	141	1.915	Up	0.046662	K	Patatin-like protein 2	---	1	1.22e-23	150.39	GDAAADTESLHVK(1)DYK	3	-1.2329	cytoplasm	GO:0006757 ATP generation from ADP; GO:0009116 nucleoside metabolic process; GO:0042278 purine nucleoside metabolic process; GO:0006165 nucleoside diphosphate phosphorylation; GO:0046031 ADP metabolic process; GO:0019362 pyridine nucleotide metabolic process; GO:0006096 glycolytic process; GO:0009167 purine ribonucleoside monophosphate metabolic process; GO:0009117 nucleotide metabolic process; G…		GO:0016829 lyase activity; GO:0004332 fructose-bisphosphate aldolase activity; GO:0016832 aldehyde-lyase activity; GO:0003824 catalytic activity; GO:0016830 carbon-carbon lyase activity;	K01623	ALDO; fructose-bisphosphate aldolase, class I [EC:4.1.2.13]	zma00010 Glycolysis / Gluconeogenesis - Zea mays (maize); zma01230 Biosynthesis of amino acids - Zea mays (maize); zma01200 Carbon metabolism - Zea mays (maize); zma01110 Biosynthesis of secondary metabolites - Zea mays (maize); zma00030 Pentose phosphate pathway - Zea mays (maize); zma01100 Metabolic pathways - Zea mays (maize); zma00051 Fructose and mannose metabolism - Zea mays (maize); zma007…	IPR013785;	Aldolase-type TIM barrel;
Zm00001d048627_P001	Zm00001d048627	207	1.533	Up	0.021639	K	ATP-citrate synthase alpha chain protein 3	---	1	1.05e-14	111.22	YADELIK(1)NAAYIGTPGK	3	1.6212	cytoplasm	GO:0006757 ATP generation from ADP; GO:0009116 nucleoside metabolic process; GO:0042278 purine nucleoside metabolic process; GO:0006165 nucleoside diphosphate phosphorylation; GO:0046031 ADP metabolic process; GO:0019362 pyridine nucleotide metabolic process; GO:0006096 glycolytic process; GO:0009167 purine ribonucleoside monophosphate metabolic process; GO:0009117 nucleotide metabolic process; G…		GO:0016829 lyase activity; GO:0004332 fructose-bisphosphate aldolase activity; GO:0016832 aldehyde-lyase activity; GO:0003824 catalytic activity; GO:0016830 carbon-carbon lyase activity;	K01623	ALDO; fructose-bisphosphate aldolase, class I [EC:4.1.2.13]	zma00010 Glycolysis / Gluconeogenesis - Zea mays (maize); zma01230 Biosynthesis of amino acids - Zea mays (maize); zma01200 Carbon metabolism - Zea mays (maize); zma01110 Biosynthesis of secondary metabolites - Zea mays (maize); zma00030 Pentose phosphate pathway - Zea mays (maize); zma01100 Metabolic pathways - Zea mays (maize); zma00051 Fructose and mannose metabolism - Zea mays (maize); zma007…	IPR013785;	Aldolase-type TIM barrel;
Zm00001d048627_P001	Zm00001d048627	299	1.383	Up	0.0140755	K	ATP-citrate synthase alpha chain protein 3	---	1	1.61e-27	154.1	GILAADESTGTIGK(1)R	3	0.80768	cytoplasm	GO:0006757 ATP generation from ADP; GO:0009116 nucleoside metabolic process; GO:0042278 purine nucleoside metabolic process; GO:0006165 nucleoside diphosphate phosphorylation; GO:0046031 ADP metabolic process; GO:0019362 pyridine nucleotide metabolic process; GO:0006096 glycolytic process; GO:0009167 purine ribonucleoside monophosphate metabolic process; GO:0009117 nucleotide metabolic process; G…		GO:0016829 lyase activity; GO:0004332 fructose-bisphosphate aldolase activity; GO:0016832 aldehyde-lyase activity; GO:0003824 catalytic activity; GO:0016830 carbon-carbon lyase activity;	K01623	ALDO; fructose-bisphosphate aldolase, class I [EC:4.1.2.13]	zma00010 Glycolysis / Gluconeogenesis - Zea mays (maize); zma01230 Biosynthesis of amino acids - Zea mays (maize); zma01200 Carbon metabolism - Zea mays (maize); zma01110 Biosynthesis of secondary metabolites - Zea mays (maize); zma00030 Pentose phosphate pathway - Zea mays (maize); zma01100 Metabolic pathways - Zea mays (maize); zma00051 Fructose and mannose metabolism - Zea mays (maize); zma007…	IPR013785;	Aldolase-type TIM barrel;
Zm00001d048526_P001	Zm00001d048526	37	2.035	Up	0.00030185	K	Basic transcription factor 3	---	1	0.0025	85.355	VENVEK(1)AR	2	0.46411	cytoplasm	GO:0006757 ATP generation from ADP; GO:0009116 nucleoside metabolic process; GO:0042278 purine nucleoside metabolic process; GO:0006165 nucleoside diphosphate phosphorylation; GO:0046031 ADP metabolic process; GO:0019362 pyridine nucleotide metabolic process; GO:0006096 glycolytic process; GO:0009167 purine ribonucleoside monophosphate metabolic process; GO:0009117 nucleotide metabolic process; G…		GO:0016829 lyase activity; GO:0004332 fructose-bisphosphate aldolase activity; GO:0016832 aldehyde-lyase activity; GO:0003824 catalytic activity; GO:0016830 carbon-carbon lyase activity;	K01623	ALDO; fructose-bisphosphate aldolase, class I [EC:4.1.2.13]	zma00010 Glycolysis / Gluconeogenesis - Zea mays (maize); zma01230 Biosynthesis of amino acids - Zea mays (maize); zma01200 Carbon metabolism - Zea mays (maize); zma01110 Biosynthesis of secondary metabolites - Zea mays (maize); zma00030 Pentose phosphate pathway - Zea mays (maize); zma01100 Metabolic pathways - Zea mays (maize); zma00051 Fructose and mannose metabolism - Zea mays (maize); zma007…	IPR013785;	Aldolase-type TIM barrel;
Zm00001d048526_P001	Zm00001d048526	30	1.789	Up	0.021319	K	Basic transcription factor 3	---	1	0.00038	77.062	CAK(1)YYEAGAR	2	0.061949	cytoplasm	GO:0006757 ATP generation from ADP; GO:0009116 nucleoside metabolic process; GO:0042278 purine nucleoside metabolic process; GO:0006165 nucleoside diphosphate phosphorylation; GO:0046031 ADP metabolic process; GO:0019362 pyridine nucleotide metabolic process; GO:0006096 glycolytic process; GO:0009167 purine ribonucleoside monophosphate metabolic process; GO:0009117 nucleotide metabolic process; G…		GO:0016829 lyase activity; GO:0004332 fructose-bisphosphate aldolase activity; GO:0016832 aldehyde-lyase activity; GO:0003824 catalytic activity; GO:0016830 carbon-carbon lyase activity;	K01623	ALDO; fructose-bisphosphate aldolase, class I [EC:4.1.2.13]	zma00010 Glycolysis / Gluconeogenesis - Zea mays (maize); zma01230 Biosynthesis of amino acids - Zea mays (maize); zma01200 Carbon metabolism - Zea mays (maize); zma01110 Biosynthesis of secondary metabolites - Zea mays (maize); zma00030 Pentose phosphate pathway - Zea mays (maize); zma01100 Metabolic pathways - Zea mays (maize); zma00051 Fructose and mannose metabolism - Zea mays (maize); zma007…	IPR013785;	Aldolase-type TIM barrel;
Zm00001d048403_P002	Zm00001d048403	150	1.626	Up	0.0022001	K	Proteasome subunit alpha type	---	1	3.35e-20	118.51	NAAYIGTPGK(1)GILAADESTGTIGK	4	-1.3168	cytoplasm	GO:0006757 ATP generation from ADP; GO:0009116 nucleoside metabolic process; GO:0042278 purine nucleoside metabolic process; GO:0006165 nucleoside diphosphate phosphorylation; GO:0046031 ADP metabolic process; GO:0019362 pyridine nucleotide metabolic process; GO:0006096 glycolytic process; GO:0009167 purine ribonucleoside monophosphate metabolic process; GO:0009117 nucleotide metabolic process; G…		GO:0016829 lyase activity; GO:0004332 fructose-bisphosphate aldolase activity; GO:0016832 aldehyde-lyase activity; GO:0003824 catalytic activity; GO:0016830 carbon-carbon lyase activity;	K01623	ALDO; fructose-bisphosphate aldolase, class I [EC:4.1.2.13]	zma00010 Glycolysis / Gluconeogenesis - Zea mays (maize); zma01230 Biosynthesis of amino acids - Zea mays (maize); zma01200 Carbon metabolism - Zea mays (maize); zma01110 Biosynthesis of secondary metabolites - Zea mays (maize); zma00030 Pentose phosphate pathway - Zea mays (maize); zma01100 Metabolic pathways - Zea mays (maize); zma00051 Fructose and mannose metabolism - Zea mays (maize); zma007…	IPR013785;	Aldolase-type TIM barrel;
Zm00001d048382_P001	Zm00001d048382	129	1.538	Up	0.00110267	K	60S ribosomal protein L21-1	---	1	2.78e-08	113.22	AWAGK(1)VENVEK	2	0.64075	cytoplasm	GO:0006757 ATP generation from ADP; GO:0009116 nucleoside metabolic process; GO:0042278 purine nucleoside metabolic process; GO:0006165 nucleoside diphosphate phosphorylation; GO:0046031 ADP metabolic process; GO:0019362 pyridine nucleotide metabolic process; GO:0006096 glycolytic process; GO:0009167 purine ribonucleoside monophosphate metabolic process; GO:0009117 nucleotide metabolic process; G…		GO:0016829 lyase activity; GO:0004332 fructose-bisphosphate aldolase activity; GO:0016832 aldehyde-lyase activity; GO:0003824 catalytic activity; GO:0016830 carbon-carbon lyase activity;	K01623	ALDO; fructose-bisphosphate aldolase, class I [EC:4.1.2.13]	zma00010 Glycolysis / Gluconeogenesis - Zea mays (maize); zma01230 Biosynthesis of amino acids - Zea mays (maize); zma01200 Carbon metabolism - Zea mays (maize); zma01110 Biosynthesis of secondary metabolites - Zea mays (maize); zma00030 Pentose phosphate pathway - Zea mays (maize); zma01100 Metabolic pathways - Zea mays (maize); zma00051 Fructose and mannose metabolism - Zea mays (maize); zma007…	IPR013785;	Aldolase-type TIM barrel;
Zm00001d048382_P001	Zm00001d048382	111	1.445	Up	3.9423e-05	K	60S ribosomal protein L21-1	---	1	0.0139	66.299	K(1)LVESIK	2	0.78561	cytoplasm	GO:0044723 single-organism carbohydrate metabolic process; GO:0008152 metabolic process; GO:0044710 single-organism metabolic process; GO:0044281 small molecule metabolic process; GO:0005996 monosaccharide metabolic process; GO:0044699 single-organism process; GO:0044238 primary metabolic process; GO:0005975 carbohydrate metabolic process; GO:0019321 pentose metabolic process; GO:0006014 D-ribose…		GO:0019200 carbohydrate kinase activity; GO:0016301 kinase activity; GO:0016773 phosphotransferase activity, alcohol group as acceptor; GO:0003824 catalytic activity; GO:0004747 ribokinase activity; GO:0016740 transferase activity; GO:0016772 transferase activity, transferring phosphorus-containing groups;	K00847	E2.7.1.4; fructokinase [EC:2.7.1.4]	zma00500 Starch and sucrose metabolism - Zea mays (maize); zma00520 Amino sugar and nucleotide sugar metabolism - Zea mays (maize); zma01100 Metabolic pathways - Zea mays (maize); zma00051 Fructose and mannose metabolism - Zea mays (maize);	IPR011611; IPR029056;	Carbohydrate kinase PfkB; Ribokinase-like;
Zm00001d048382_P001	Zm00001d048382	116	1.376	Up	0.0066586	K	60S ribosomal protein L21-1	---	1	1.28e-05	96.113	NSPPMLGK(1)HR	3	0.30288	nucleus	GO:0006810 transport; GO:0051179 localization; GO:0051234 establishment of localization;	GO:0031224 intrinsic component of membrane; GO:0016020 membrane; GO:0016021 integral component of membrane; GO:0044425 membrane part;					IPR001251; IPR009038; IPR011074;	CRAL-TRIO lipid binding domain; GOLD domain; CRAL/TRIO, N-terminal domain;
Zm00001d048382_P001	Zm00001d048382	35	1.321	Up	0.0121819	K	60S ribosomal protein L21-1	---	1	0.00113	95.358	AFGDDEK(1)R	2	-0.38753	nucleus	GO:0006810 transport; GO:0051179 localization; GO:0051234 establishment of localization;	GO:0031224 intrinsic component of membrane; GO:0016020 membrane; GO:0016021 integral component of membrane; GO:0044425 membrane part;					IPR001251; IPR009038; IPR011074;	CRAL-TRIO lipid binding domain; GOLD domain; CRAL/TRIO, N-terminal domain;
Zm00001d048305_P001	Zm00001d048305	25	1.527	Up	0.01026	K	40S ribosomal protein S10-1	---	1	9.66e-10	112.36	NQVAMNPTNTVFDAK(1)R	3	0.019373	cytoplasm				K03283	HSPA1s; heat shock 70kDa protein 1/2/6/8	zma04144 Endocytosis - Zea mays (maize); zma03040 Spliceosome - Zea mays (maize); zma04141 Protein processing in endoplasmic reticulum - Zea mays (maize);	IPR029048; IPR029047;	Heat shock protein 70kD, C-terminal domain; Heat shock protein 70kD, peptide-binding domain;
Zm00001d048305_P001	Zm00001d048305	24	1.463	Up	0.000181855	K	40S ribosomal protein S10-1	---	1	0.00323	47.037	AK(1)GVDAQIASGGGR	2	-0.71758	cytoplasm	GO:0046365 monosaccharide catabolic process; GO:0044724 single-organism carbohydrate catabolic process; GO:0044712 single-organism catabolic process; GO:0044281 small molecule metabolic process; GO:0044699 single-organism process; GO:0044282 small molecule catabolic process; GO:0005975 carbohydrate metabolic process; GO:0044238 primary metabolic process; GO:0071704 organic substance metabolic pro…	GO:0044424 intracellular part; GO:0005623 cell; GO:0044464 cell part; GO:0005622 intracellular; GO:0005737 cytoplasm;	GO:0016853 isomerase activity; GO:0046914 transition metal ion binding; GO:0003824 catalytic activity; GO:0005488 binding; GO:0016868 intramolecular transferase activity, phosphotransferases; GO:0043167 ion binding; GO:0043169 cation binding; GO:0046872 metal ion binding; GO:0004619 phosphoglycerate mutase activity; GO:0016866 intramolecular transferase activity; GO:0030145 manganese ion binding;	K15633	gpmI; 2,3-bisphosphoglycerate-independent phosphoglycerate mutase [EC:5.4.2.12]	zma00010 Glycolysis / Gluconeogenesis - Zea mays (maize); zma01230 Biosynthesis of amino acids - Zea mays (maize); zma01200 Carbon metabolism - Zea mays (maize); zma01110 Biosynthesis of secondary metabolites - Zea mays (maize); zma01100 Metabolic pathways - Zea mays (maize); zma00260 Glycine, serine and threonine metabolism - Zea mays (maize);	IPR017849; IPR006124; IPR011258; IPR017850;	Alkaline phosphatase-like, alpha/beta/alpha; Metalloenzyme; BPG-independent PGAM, N-terminal; Alkaline-phosphatase-like, core domain;
Zm00001d048271_P001	Zm00001d048271	54	1.45	Up	0.0068248	K	Proteasome subunit alpha type	---	1	2.99e-05	103.91	K(1)VLEVYEAR	2	0.28269	chloroplast			GO:0005515 protein binding; GO:0005488 binding;	K00799	GST; glutathione S-transferase [EC:2.5.1.18]	zma00480 Glutathione metabolism - Zea mays (maize);	IPR004046; IPR010987; IPR004045; IPR012336; IPR034347;	Glutathione S-transferase, C-terminal; Glutathione S-transferase, C-terminal-like; Glutathione S-transferase, N-terminal; Thioredoxin-like fold; Glutathione S-transferases Phi, C-terminal;
Zm00001d048159_P001	Zm00001d048159	222	1.314	Up	0.039883	K	40S ribosomal protein S3a-2	---	1	0.00147	93.374	AICK(1)YAAR	2	0.039202	chloroplast			GO:0005515 protein binding; GO:0005488 binding;	K00799	GST; glutathione S-transferase [EC:2.5.1.18]	zma00480 Glutathione metabolism - Zea mays (maize);	IPR004046; IPR010987; IPR004045; IPR012336; IPR034347;	Glutathione S-transferase, C-terminal; Glutathione S-transferase, C-terminal-like; Glutathione S-transferase, N-terminal; Thioredoxin-like fold; Glutathione S-transferases Phi, C-terminal;
Zm00001d048021_P001	Zm00001d048021	200	1.799	Up	0.0040793	K	allene oxide synthase1 expression induction by herbivory and methyl jasmonate GN= aos1	---	0.9723	0.0292	53.756	K(0.972)NK(0.028)PELLR	3	0.083755	chloroplast			GO:0005515 protein binding; GO:0005488 binding;	K00799	GST; glutathione S-transferase [EC:2.5.1.18]	zma00480 Glutathione metabolism - Zea mays (maize);	IPR004046; IPR010987; IPR004045; IPR012336; IPR034347;	Glutathione S-transferase, C-terminal; Glutathione S-transferase, C-terminal-like; Glutathione S-transferase, N-terminal; Thioredoxin-like fold; Glutathione S-transferases Phi, C-terminal;
Zm00001d048021_P001	Zm00001d048021	354	1.721	Up	0.0014355	K	allene oxide synthase1 expression induction by herbivory and methyl jasmonate GN= aos1	---	1	0.00634	52.716	VAALMK(1)PSA	2	0.59917	chloroplast			GO:0005515 protein binding; GO:0005488 binding;	K00799	GST; glutathione S-transferase [EC:2.5.1.18]	zma00480 Glutathione metabolism - Zea mays (maize);	IPR004046; IPR010987; IPR004045; IPR012336; IPR034347;	Glutathione S-transferase, C-terminal; Glutathione S-transferase, C-terminal-like; Glutathione S-transferase, N-terminal; Thioredoxin-like fold; Glutathione S-transferases Phi, C-terminal;
Zm00001d048020_P001	Zm00001d048020	66	2.163	Up	0.00107523	K	hemoglobin1 suppression of expression associated with programmed cell death (Huang et al 2014)cDNA sequence GN= hb1	---	1	1e-05	78.078	NATLTNEK(1)EVDACPIR	3	-0.72386	cytoplasm			GO:1901265 nucleoside phosphate binding; GO:0001882 nucleoside binding; GO:0043167 ion binding; GO:0016817 hydrolase activity, acting on acid anhydrides; GO:0016787 hydrolase activity; GO:0000166 nucleotide binding; GO:0017111 nucleoside-triphosphatase activity; GO:0097159 organic cyclic compound binding; GO:1901363 heterocyclic compound binding; GO:0032549 ribonucleoside binding; GO:0097367 carb…	K03234			IPR027417; IPR000795; IPR005517; IPR005225; IPR004161; IPR000640; IPR020568; IPR009022; IPR014721; IPR009000;	P-loop containing nucleoside triphosphate hydrolase; Transcription factor, GTP-binding domain; Translation elongation factor EFG/EF2, domain IV; Small GTP-binding protein domain; Translation elongation factor EFTu-like, domain 2; Translation elongation factor EFG, V domain; Ribosomal protein S5 domain 2-type fold; Elongation factor G, III-V domain; Ribosomal protein S5 domain 2-type fold, subgrou…
Zm00001d047896_P010	Zm00001d047896	192	1.496	Up	0.026105	K	Chorismate synthase chloroplastic	---	1	9.24e-05	82.069	HWMLDK(1)LGGAFAPK	3	0.32855	chloroplast	GO:0006518 peptide metabolic process; GO:0043043 peptide biosynthetic process; GO:0044267 cellular protein metabolic process; GO:0006807 nitrogen compound metabolic process; GO:0009058 biosynthetic process; GO:0043603 cellular amide metabolic process; GO:0044238 primary metabolic process; GO:1901566 organonitrogen compound biosynthetic process; GO:1901576 organic substance biosynthetic process; G…	GO:0005840 ribosome; GO:0043226 organelle; GO:0043229 intracellular organelle; GO:0043232 intracellular non-membrane-bounded organelle; GO:0044464 cell part; GO:0005622 intracellular; GO:0005737 cytoplasm; GO:0032991 macromolecular complex; GO:0044424 intracellular part; GO:1990904 ribonucleoprotein complex; GO:0005623 cell; GO:0030529 intracellular ribonucleoprotein complex; GO:0044444 cytoplasm…	GO:0097159 organic cyclic compound binding; GO:1901363 heterocyclic compound binding; GO:0003723 RNA binding; GO:0005488 binding; GO:0003676 nucleic acid binding; GO:0005198 structural molecule activity; GO:0003735 structural constituent of ribosome;	K02987	RP-S4e; small subunit ribosomal protein S4e	zma03010 Ribosome - Zea mays (maize);	IPR013845; IPR005824; IPR032277; IPR002942; IPR013843;	Ribosomal protein S4e, central region; KOW; 40S ribosomal protein S4, C-terminal domain; RNA-binding S4 domain; Ribosomal protein S4e, N-terminal;
Zm00001d047788_P001	Zm00001d047788	144	1.346	Up	0.03276	K	Histone H2B	---	1	0.000813	62.088	LHPIRDEDAK(1)FK	4	-0.20862	chloroplast	GO:0006518 peptide metabolic process; GO:0043043 peptide biosynthetic process; GO:0044267 cellular protein metabolic process; GO:0006807 nitrogen compound metabolic process; GO:0009058 biosynthetic process; GO:0043603 cellular amide metabolic process; GO:0044238 primary metabolic process; GO:1901566 organonitrogen compound biosynthetic process; GO:1901576 organic substance biosynthetic process; G…	GO:0005840 ribosome; GO:0043226 organelle; GO:0043229 intracellular organelle; GO:0043232 intracellular non-membrane-bounded organelle; GO:0044464 cell part; GO:0005622 intracellular; GO:0005737 cytoplasm; GO:0032991 macromolecular complex; GO:0044424 intracellular part; GO:1990904 ribonucleoprotein complex; GO:0005623 cell; GO:0030529 intracellular ribonucleoprotein complex; GO:0044444 cytoplasm…	GO:0097159 organic cyclic compound binding; GO:1901363 heterocyclic compound binding; GO:0003723 RNA binding; GO:0005488 binding; GO:0003676 nucleic acid binding; GO:0005198 structural molecule activity; GO:0003735 structural constituent of ribosome;	K02987	RP-S4e; small subunit ribosomal protein S4e	zma03010 Ribosome - Zea mays (maize);	IPR013845; IPR005824; IPR032277; IPR002942; IPR013843;	Ribosomal protein S4e, central region; KOW; 40S ribosomal protein S4, C-terminal domain; RNA-binding S4 domain; Ribosomal protein S4e, N-terminal;
Zm00001d047788_P001	Zm00001d047788	62	1.321	Up	0.00084165	K	Histone H2B	---	1	0.000745	100.84	LLYDTK(1)GR	2	0.73915	chloroplast	GO:0006518 peptide metabolic process; GO:0043043 peptide biosynthetic process; GO:0044267 cellular protein metabolic process; GO:0006807 nitrogen compound metabolic process; GO:0009058 biosynthetic process; GO:0043603 cellular amide metabolic process; GO:0044238 primary metabolic process; GO:1901566 organonitrogen compound biosynthetic process; GO:1901576 organic substance biosynthetic process; G…	GO:0005840 ribosome; GO:0043226 organelle; GO:0043229 intracellular organelle; GO:0043232 intracellular non-membrane-bounded organelle; GO:0044464 cell part; GO:0005622 intracellular; GO:0005737 cytoplasm; GO:0032991 macromolecular complex; GO:0044424 intracellular part; GO:1990904 ribonucleoprotein complex; GO:0005623 cell; GO:0030529 intracellular ribonucleoprotein complex; GO:0044444 cytoplasm…	GO:0097159 organic cyclic compound binding; GO:1901363 heterocyclic compound binding; GO:0003723 RNA binding; GO:0005488 binding; GO:0003676 nucleic acid binding; GO:0005198 structural molecule activity; GO:0003735 structural constituent of ribosome;	K02987	RP-S4e; small subunit ribosomal protein S4e	zma03010 Ribosome - Zea mays (maize);	IPR013845; IPR005824; IPR032277; IPR002942; IPR013843;	Ribosomal protein S4e, central region; KOW; 40S ribosomal protein S4, C-terminal domain; RNA-binding S4 domain; Ribosomal protein S4e, N-terminal;
Zm00001d047757_P001	Zm00001d047757	122	1.645	Up	0.002136	K	ascorbate peroxidase homolog GN= apx1	---	1	0.00239	58.916	HVLVDGK(1)VR	3	0.4486	chloroplast	GO:0006518 peptide metabolic process; GO:0043043 peptide biosynthetic process; GO:0044267 cellular protein metabolic process; GO:0006807 nitrogen compound metabolic process; GO:0009058 biosynthetic process; GO:0043603 cellular amide metabolic process; GO:0044238 primary metabolic process; GO:1901566 organonitrogen compound biosynthetic process; GO:1901576 organic substance biosynthetic process; G…	GO:0005840 ribosome; GO:0043226 organelle; GO:0043229 intracellular organelle; GO:0043232 intracellular non-membrane-bounded organelle; GO:0044464 cell part; GO:0005622 intracellular; GO:0005737 cytoplasm; GO:0032991 macromolecular complex; GO:0044424 intracellular part; GO:1990904 ribonucleoprotein complex; GO:0005623 cell; GO:0030529 intracellular ribonucleoprotein complex; GO:0044444 cytoplasm…	GO:0097159 organic cyclic compound binding; GO:1901363 heterocyclic compound binding; GO:0003723 RNA binding; GO:0005488 binding; GO:0003676 nucleic acid binding; GO:0005198 structural molecule activity; GO:0003735 structural constituent of ribosome;	K02987	RP-S4e; small subunit ribosomal protein S4e	zma03010 Ribosome - Zea mays (maize);	IPR013845; IPR005824; IPR032277; IPR002942; IPR013843;	Ribosomal protein S4e, central region; KOW; 40S ribosomal protein S4, C-terminal domain; RNA-binding S4 domain; Ribosomal protein S4e, N-terminal;
Zm00001d047757_P001	Zm00001d047757	236	1.423	Up	0.0060392	K	ascorbate peroxidase homolog GN= apx1	---	1	0.0151	66.993	VGVIK(1)NR	2	-0.1333	chloroplast	GO:0006518 peptide metabolic process; GO:0043043 peptide biosynthetic process; GO:0044267 cellular protein metabolic process; GO:0006807 nitrogen compound metabolic process; GO:0009058 biosynthetic process; GO:0043603 cellular amide metabolic process; GO:0044238 primary metabolic process; GO:1901566 organonitrogen compound biosynthetic process; GO:1901576 organic substance biosynthetic process; G…	GO:0005840 ribosome; GO:0043226 organelle; GO:0043229 intracellular organelle; GO:0043232 intracellular non-membrane-bounded organelle; GO:0044464 cell part; GO:0005622 intracellular; GO:0005737 cytoplasm; GO:0032991 macromolecular complex; GO:0044424 intracellular part; GO:1990904 ribonucleoprotein complex; GO:0005623 cell; GO:0030529 intracellular ribonucleoprotein complex; GO:0044444 cytoplasm…	GO:0097159 organic cyclic compound binding; GO:1901363 heterocyclic compound binding; GO:0003723 RNA binding; GO:0005488 binding; GO:0003676 nucleic acid binding; GO:0005198 structural molecule activity; GO:0003735 structural constituent of ribosome;	K02987	RP-S4e; small subunit ribosomal protein S4e	zma03010 Ribosome - Zea mays (maize);	IPR013845; IPR005824; IPR032277; IPR002942; IPR013843;	Ribosomal protein S4e, central region; KOW; 40S ribosomal protein S4, C-terminal domain; RNA-binding S4 domain; Ribosomal protein S4e, N-terminal;
Zm00001d047757_P001	Zm00001d047757	30	1.416	Up	0.0066821	K	ascorbate peroxidase homolog GN= apx1	---	1	0.000514	79.986	GQHTK(1)TTGR	3	0.90466	cytoplasm	GO:0006518 peptide metabolic process; GO:0043043 peptide biosynthetic process; GO:0044267 cellular protein metabolic process; GO:0006807 nitrogen compound metabolic process; GO:0009058 biosynthetic process; GO:0043603 cellular amide metabolic process; GO:0044238 primary metabolic process; GO:1901566 organonitrogen compound biosynthetic process; GO:1901576 organic substance biosynthetic process; G…	GO:0005840 ribosome; GO:0043226 organelle; GO:0043229 intracellular organelle; GO:0043232 intracellular non-membrane-bounded organelle; GO:0044464 cell part; GO:0005622 intracellular; GO:0005737 cytoplasm; GO:0032991 macromolecular complex; GO:0044424 intracellular part; GO:1990904 ribonucleoprotein complex; GO:0005623 cell; GO:0030529 intracellular ribonucleoprotein complex; GO:0044444 cytoplasm…	GO:0097159 organic cyclic compound binding; GO:1901363 heterocyclic compound binding; GO:0003723 RNA binding; GO:0005488 binding; GO:0003676 nucleic acid binding; GO:0005198 structural molecule activity; GO:0003735 structural constituent of ribosome;	K02964	RP-S18e; small subunit ribosomal protein S18e	zma03010 Ribosome - Zea mays (maize);	IPR027437; IPR010979;	30s ribosomal protein S13, C-terminal; Ribosomal protein S13-like, H2TH;
Zm00001d047757_P001	Zm00001d047757	199	1.388	Up	0.0042621	K	ascorbate peroxidase homolog GN= apx1	---	1	0.0018	88.495	FSNIVCK(1)K	2	-0.67132	cytoplasm	GO:0006518 peptide metabolic process; GO:0043043 peptide biosynthetic process; GO:0044267 cellular protein metabolic process; GO:0006807 nitrogen compound metabolic process; GO:0009058 biosynthetic process; GO:0043603 cellular amide metabolic process; GO:0044238 primary metabolic process; GO:1901566 organonitrogen compound biosynthetic process; GO:1901576 organic substance biosynthetic process; G…	GO:0005840 ribosome; GO:0043226 organelle; GO:0043229 intracellular organelle; GO:0043232 intracellular non-membrane-bounded organelle; GO:0044464 cell part; GO:0005622 intracellular; GO:0005737 cytoplasm; GO:0032991 macromolecular complex; GO:0044424 intracellular part; GO:1990904 ribonucleoprotein complex; GO:0005623 cell; GO:0030529 intracellular ribonucleoprotein complex; GO:0044444 cytoplasm…	GO:0097159 organic cyclic compound binding; GO:1901363 heterocyclic compound binding; GO:0003723 RNA binding; GO:0005488 binding; GO:0003676 nucleic acid binding; GO:0005198 structural molecule activity; GO:0003735 structural constituent of ribosome;	K02964	RP-S18e; small subunit ribosomal protein S18e	zma03010 Ribosome - Zea mays (maize);	IPR027437; IPR010979;	30s ribosomal protein S13, C-terminal; Ribosomal protein S13-like, H2TH;
Zm00001d047757_P001	Zm00001d047757	229	1.331	Up	0.035263	K	ascorbate peroxidase homolog GN= apx1	---	1	0.00535	73.499	GK(1)TVGVSK	2	-0.096941	cytoplasm	GO:0006518 peptide metabolic process; GO:0043043 peptide biosynthetic process; GO:0044267 cellular protein metabolic process; GO:0006807 nitrogen compound metabolic process; GO:0009058 biosynthetic process; GO:0043603 cellular amide metabolic process; GO:0044238 primary metabolic process; GO:1901566 organonitrogen compound biosynthetic process; GO:1901576 organic substance biosynthetic process; G…	GO:0005840 ribosome; GO:0043226 organelle; GO:0043229 intracellular organelle; GO:0043232 intracellular non-membrane-bounded organelle; GO:0044464 cell part; GO:0005622 intracellular; GO:0005737 cytoplasm; GO:0032991 macromolecular complex; GO:0044424 intracellular part; GO:1990904 ribonucleoprotein complex; GO:0005623 cell; GO:0030529 intracellular ribonucleoprotein complex; GO:0044444 cytoplasm…	GO:0097159 organic cyclic compound binding; GO:1901363 heterocyclic compound binding; GO:0003723 RNA binding; GO:0005488 binding; GO:0003676 nucleic acid binding; GO:0005198 structural molecule activity; GO:0003735 structural constituent of ribosome;	K02964	RP-S18e; small subunit ribosomal protein S18e	zma03010 Ribosome - Zea mays (maize);	IPR027437; IPR010979;	30s ribosomal protein S13, C-terminal; Ribosomal protein S13-like, H2TH;
Zm00001d047757_P001	Zm00001d047757	223	1.306	Up	0.0104832	K	ascorbate peroxidase homolog GN= apx1	---	1	0.00578	70.028	ADIDMNK(1)R	2	0.81641	cytoplasm	GO:0006518 peptide metabolic process; GO:0043043 peptide biosynthetic process; GO:0044267 cellular protein metabolic process; GO:0006807 nitrogen compound metabolic process; GO:0009058 biosynthetic process; GO:0043603 cellular amide metabolic process; GO:0044238 primary metabolic process; GO:1901566 organonitrogen compound biosynthetic process; GO:1901576 organic substance biosynthetic process; G…	GO:0005840 ribosome; GO:0043226 organelle; GO:0043229 intracellular organelle; GO:0043232 intracellular non-membrane-bounded organelle; GO:0044464 cell part; GO:0005622 intracellular; GO:0005737 cytoplasm; GO:0032991 macromolecular complex; GO:0044424 intracellular part; GO:1990904 ribonucleoprotein complex; GO:0005623 cell; GO:0030529 intracellular ribonucleoprotein complex; GO:0044444 cytoplasm…	GO:0097159 organic cyclic compound binding; GO:1901363 heterocyclic compound binding; GO:0003723 RNA binding; GO:0005488 binding; GO:0003676 nucleic acid binding; GO:0005198 structural molecule activity; GO:0003735 structural constituent of ribosome;	K02964	RP-S18e; small subunit ribosomal protein S18e	zma03010 Ribosome - Zea mays (maize);	IPR027437; IPR010979;	30s ribosomal protein S13, C-terminal; Ribosomal protein S13-like, H2TH;
Zm00001d047720_P002	Zm00001d047720	73	1.589	Up	0.0102169	K	NADH dehydrogenase [ubiquinone] 1 alpha subcomplex subunit 8-B	---	1	0.00815	77.282	K(1)AVQVLK	2	0.2466	cytoplasm	GO:0044699 single-organism process; GO:0008152 metabolic process; GO:0055114 oxidation-reduction process; GO:0044710 single-organism metabolic process;		GO:0097159 organic cyclic compound binding; GO:1901363 heterocyclic compound binding; GO:0016614 oxidoreductase activity, acting on CH-OH group of donors; GO:0016616 oxidoreductase activity, acting on the CH-OH group of donors, NAD or NADP as acceptor; GO:1901265 nucleoside phosphate binding; GO:0003979 UDP-glucose 6-dehydrogenase activity; GO:0051287 NAD binding; GO:0003824 catalytic activity; G…	K00012	UGDH; UDPglucose 6-dehydrogenase [EC:1.1.1.22]	zma00053 Ascorbate and aldarate metabolism - Zea mays (maize); zma00520 Amino sugar and nucleotide sugar metabolism - Zea mays (maize); zma01100 Metabolic pathways - Zea mays (maize); zma00040 Pentose and glucuronate interconversions - Zea mays (maize);	IPR001732; IPR008927; IPR014027; IPR016040; IPR014026;	UDP-glucose/GDP-mannose dehydrogenase, N-terminal; 6-phosphogluconate dehydrogenase C-terminal domain-like; UDP-glucose/GDP-mannose dehydrogenase, C-terminal; NAD(P)-binding domain; UDP-glucose/GDP-mannose dehydrogenase, dimerisation;
Zm00001d047534_P009	Zm00001d047534	436	1.505	Up	0.0036842	K	ABC transporter E family member 2	---	1	0.00193	89.08	INDYQK(1)SR	2	-0.35032	cytoplasm	GO:0044699 single-organism process; GO:0008152 metabolic process; GO:0055114 oxidation-reduction process; GO:0044710 single-organism metabolic process;		GO:0097159 organic cyclic compound binding; GO:1901363 heterocyclic compound binding; GO:0016614 oxidoreductase activity, acting on CH-OH group of donors; GO:0016616 oxidoreductase activity, acting on the CH-OH group of donors, NAD or NADP as acceptor; GO:1901265 nucleoside phosphate binding; GO:0003979 UDP-glucose 6-dehydrogenase activity; GO:0051287 NAD binding; GO:0003824 catalytic activity; G…	K00012	UGDH; UDPglucose 6-dehydrogenase [EC:1.1.1.22]	zma00053 Ascorbate and aldarate metabolism - Zea mays (maize); zma00520 Amino sugar and nucleotide sugar metabolism - Zea mays (maize); zma01100 Metabolic pathways - Zea mays (maize); zma00040 Pentose and glucuronate interconversions - Zea mays (maize);	IPR001732; IPR008927; IPR014027; IPR016040; IPR014026;	UDP-glucose/GDP-mannose dehydrogenase, N-terminal; 6-phosphogluconate dehydrogenase C-terminal domain-like; UDP-glucose/GDP-mannose dehydrogenase, C-terminal; NAD(P)-binding domain; UDP-glucose/GDP-mannose dehydrogenase, dimerisation;
Zm00001d047534_P009	Zm00001d047534	517	1.387	Up	0.028678	K	ABC transporter E family member 2	---	1	0.000219	80.69	VVASMFNTVAGK(1)K	3	0.30832	cytoplasm	GO:0044699 single-organism process; GO:0008152 metabolic process; GO:0055114 oxidation-reduction process; GO:0044710 single-organism metabolic process;		GO:0097159 organic cyclic compound binding; GO:1901363 heterocyclic compound binding; GO:0016614 oxidoreductase activity, acting on CH-OH group of donors; GO:0016616 oxidoreductase activity, acting on the CH-OH group of donors, NAD or NADP as acceptor; GO:1901265 nucleoside phosphate binding; GO:0003979 UDP-glucose 6-dehydrogenase activity; GO:0051287 NAD binding; GO:0003824 catalytic activity; G…	K00012	UGDH; UDPglucose 6-dehydrogenase [EC:1.1.1.22]	zma00053 Ascorbate and aldarate metabolism - Zea mays (maize); zma00520 Amino sugar and nucleotide sugar metabolism - Zea mays (maize); zma01100 Metabolic pathways - Zea mays (maize); zma00040 Pentose and glucuronate interconversions - Zea mays (maize);	IPR001732; IPR008927; IPR014027; IPR016040; IPR014026;	UDP-glucose/GDP-mannose dehydrogenase, N-terminal; 6-phosphogluconate dehydrogenase C-terminal domain-like; UDP-glucose/GDP-mannose dehydrogenase, C-terminal; NAD(P)-binding domain; UDP-glucose/GDP-mannose dehydrogenase, dimerisation;
Zm00001d047500_P001	Zm00001d047500	112	2.071	Up	7.6638e-05	K	60S ribosomal protein L22-2	---	1	0.00915	47.302	NK(1)DNLGGDK	2	0.10458	cytoplasm	GO:0008152 metabolic process; GO:0005975 carbohydrate metabolic process; GO:0044238 primary metabolic process; GO:0071704 organic substance metabolic process;		GO:0000287 magnesium ion binding; GO:0016853 isomerase activity; GO:0003824 catalytic activity; GO:0005488 binding; GO:0016868 intramolecular transferase activity, phosphotransferases; GO:0043167 ion binding; GO:0046872 metal ion binding; GO:0043169 cation binding; GO:0016866 intramolecular transferase activity;	K01835	pgm; phosphoglucomutase [EC:5.4.2.2]	zma00052 Galactose metabolism - Zea mays (maize); zma00010 Glycolysis / Gluconeogenesis - Zea mays (maize); zma00500 Starch and sucrose metabolism - Zea mays (maize); zma00520 Amino sugar and nucleotide sugar metabolism - Zea mays (maize); zma01110 Biosynthesis of secondary metabolites - Zea mays (maize); zma00230 Purine metabolism - Zea mays (maize); zma00030 Pentose phosphate pathway - Zea mays…	IPR005843; IPR005846; IPR005845; IPR016055; IPR005844;	Alpha-D-phosphohexomutase, C-terminal; Alpha-D-phosphohexomutase, alpha/beta/alpha domain III; Alpha-D-phosphohexomutase, alpha/beta/alpha domain II; Alpha-D-phosphohexomutase, alpha/beta/alpha I/II/III; Alpha-D-phosphohexomutase, alpha/beta/alpha domain I;
Zm00001d047500_P001	Zm00001d047500	85	1.469	Up	0.026359	K	60S ribosomal protein L22-2	---	1	0.00655	78.516	K(1)LLTSPK	3	-0.51375	cytoplasm	GO:0008152 metabolic process; GO:0005975 carbohydrate metabolic process; GO:0044238 primary metabolic process; GO:0071704 organic substance metabolic process;		GO:0000287 magnesium ion binding; GO:0016853 isomerase activity; GO:0003824 catalytic activity; GO:0005488 binding; GO:0016868 intramolecular transferase activity, phosphotransferases; GO:0043167 ion binding; GO:0046872 metal ion binding; GO:0043169 cation binding; GO:0016866 intramolecular transferase activity;	K01835	pgm; phosphoglucomutase [EC:5.4.2.2]	zma00052 Galactose metabolism - Zea mays (maize); zma00010 Glycolysis / Gluconeogenesis - Zea mays (maize); zma00500 Starch and sucrose metabolism - Zea mays (maize); zma00520 Amino sugar and nucleotide sugar metabolism - Zea mays (maize); zma01110 Biosynthesis of secondary metabolites - Zea mays (maize); zma00230 Purine metabolism - Zea mays (maize); zma00030 Pentose phosphate pathway - Zea mays…	IPR005843; IPR005846; IPR005845; IPR016055; IPR005844;	Alpha-D-phosphohexomutase, C-terminal; Alpha-D-phosphohexomutase, alpha/beta/alpha domain III; Alpha-D-phosphohexomutase, alpha/beta/alpha domain II; Alpha-D-phosphohexomutase, alpha/beta/alpha I/II/III; Alpha-D-phosphohexomutase, alpha/beta/alpha domain I;
Zm00001d047479_P012	Zm00001d047479	93	1.346	Up	0.00136415	K	Superoxide dismutase [Cu-Zn] 4AP	---	1	4.73e-06	100.93	GAISDLSGVQAK(1)K	3	1.6584	chloroplast
Zm00001d047296_P001	Zm00001d047296	26	1.931	Up	0.0017373	K	40S ribosomal protein S19-3	---	1	0.000143	69.92	VTNEEVQK(1)AAAALR	3	-0.21617	cytoplasm	GO:0000097 sulfur amino acid biosynthetic process; GO:0016053 organic acid biosynthetic process; GO:0009066 aspartate family amino acid metabolic process; GO:0044699 single-organism process; GO:0009058 biosynthetic process; GO:1901566 organonitrogen compound biosynthetic process; GO:0044237 cellular metabolic process; GO:0000096 sulfur amino acid metabolic process; GO:0044272 sulfur compound bios…		GO:0042085 5-methyltetrahydropteroyltri-L-glutamate-dependent methyltransferase activity; GO:0008168 methyltransferase activity; GO:0046914 transition metal ion binding; GO:0003824 catalytic activity; GO:0005488 binding; GO:0008172 S-methyltransferase activity; GO:0043167 ion binding; GO:0016741 transferase activity, transferring one-carbon groups; GO:0046872 metal ion binding; GO:0043169 cation …	K00549	metE; 5-methyltetrahydropteroyltriglutamate--homocysteine methyltransferase [EC:2.1.1.14]	zma01230 Biosynthesis of amino acids - Zea mays (maize); zma01110 Biosynthesis of secondary metabolites - Zea mays (maize); zma01100 Metabolic pathways - Zea mays (maize); zma00450 Selenocompound metabolism - Zea mays (maize); zma00270 Cysteine and methionine metabolism - Zea mays (maize);	IPR013215; IPR002629;	Cobalamin-independent methionine synthase MetE, N-terminal; Cobalamin-independent methionine synthase MetE, C-terminal/archaeal;
Zm00001d047296_P001	Zm00001d047296	10	1.437	Up	0.0008353	K	40S ribosomal protein S19-3	---	1	0.0202	57.281	K(1)IGGIGK	2	1.5367	nucleus	GO:0033554 cellular response to stress; GO:0051716 cellular response to stimulus; GO:0006725 cellular aromatic compound metabolic process; GO:0006950 response to stress; GO:0006259 DNA metabolic process; GO:1901360 organic cyclic compound metabolic process; GO:0006807 nitrogen compound metabolic process; GO:0044238 primary metabolic process; GO:0050896 response to stimulus; GO:0044237 cellular me…		GO:0097159 organic cyclic compound binding; GO:1901363 heterocyclic compound binding; GO:0003677 DNA binding; GO:0016779 nucleotidyltransferase activity; GO:0003824 catalytic activity; GO:0005488 binding; GO:0003676 nucleic acid binding; GO:0034061 DNA polymerase activity; GO:0003887 DNA-directed DNA polymerase activity; GO:0003684 damaged DNA binding; GO:0016740 transferase activity; GO:0016772 …	K03511			IPR017961; IPR001126;	DNA polymerase, Y-family, little finger domain; UmuC domain;
Zm00001d047253_P016	Zm00001d047253	600	1.609	Up	7.8879e-05	K	"sucrose synthase1 (was sus2, css1) sucrose synthase-1 (SUS1) of embryo and other tissues, compare sh1 GN= sus1"	---	1	0.000174	84.605	ADTQSVDFQK(1)K	3	-1.3034	chloroplast				K13963			IPR023796;	Serpin domain;
Zm00001d047253_P016	Zm00001d047253	607	1.548	Up	0.00156006	K	"sucrose synthase1 (was sus2, css1) sucrose synthase-1 (SUS1) of embryo and other tissues, compare sh1 GN= sus1"	---	0.99999	0.00442	51.092	LKPAFEEIAVGK(1)YR	3	0.39276	chloroplast				K13963			IPR023796;	Serpin domain;
Zm00001d047253_P016	Zm00001d047253	250	1.516	Up	0.00168128	K	"sucrose synthase1 (was sus2, css1) sucrose synthase-1 (SUS1) of embryo and other tissues, compare sh1 GN= sus1"	---	1	0.0193	48.698	VLK(1)TELCR	2	-1.1264	cytoplasm				K02896	RP-L24e; large subunit ribosomal protein L24e	zma03010 Ribosome - Zea mays (maize);	IPR011017;	TRASH domain;
Zm00001d047253_P016	Zm00001d047253	243	1.513	Up	0.041504	K	"sucrose synthase1 (was sus2, css1) sucrose synthase-1 (SUS1) of embryo and other tissues, compare sh1 GN= sus1"	---	1	0.000239	87.184	K(1)DIHAEAVK	3	0.049724	cytoplasm				K02896	RP-L24e; large subunit ribosomal protein L24e	zma03010 Ribosome - Zea mays (maize);	IPR011017;	TRASH domain;
Zm00001d047253_P016	Zm00001d047253	335	1.405	Up	0.039401	K	"sucrose synthase1 (was sus2, css1) sucrose synthase-1 (SUS1) of embryo and other tissues, compare sh1 GN= sus1"	---	1	0.000657	79.986	DIHAEAVK(1)K	3	0.049724	cytoplasm				K02896	RP-L24e; large subunit ribosomal protein L24e	zma03010 Ribosome - Zea mays (maize);	IPR011017;	TRASH domain;
Zm00001d047253_P016	Zm00001d047253	172	1.356	Up	0.0134755	K	"sucrose synthase1 (was sus2, css1) sucrose synthase-1 (SUS1) of embryo and other tissues, compare sh1 GN= sus1"	---	1	0.0223	45.382	IYPGK(1)GIR	2	-0.55309	cytoplasm				K02896	RP-L24e; large subunit ribosomal protein L24e	zma03010 Ribosome - Zea mays (maize);	IPR011017;	TRASH domain;
Zm00001d046697_P004	Zm00001d046697	119	1.593	Up	0.00027524	K	Dihydroflavonol-4-reductase	---	1	0.00268	53.237	TEGIDLSK(1)DR	2	-0.37914	cytoplasm	GO:0006457 protein folding; GO:0009987 cellular process;		GO:0005524 ATP binding; GO:1901265 nucleoside phosphate binding; GO:0001882 nucleoside binding; GO:0043167 ion binding; GO:0005515 protein binding; GO:0000166 nucleotide binding; GO:0097159 organic cyclic compound binding; GO:1901363 heterocyclic compound binding; GO:0032549 ribonucleoside binding; GO:0097367 carbohydrate derivative binding; GO:0032553 ribonucleotide binding; GO:0005488 binding; …	K04043	dnaK; molecular chaperone DnaK	zma03018 RNA degradation - Zea mays (maize);	IPR029048; IPR029047;	Heat shock protein 70kD, C-terminal domain; Heat shock protein 70kD, peptide-binding domain;
Zm00001d046697_P004	Zm00001d046697	44	1.337	Up	0.013044	K	Dihydroflavonol-4-reductase	---	1	7.12e-05	71.531	QAVTNPQNTFFGTK(1)R	3	-0.77801	cytoplasm	GO:0006457 protein folding; GO:0009987 cellular process;		GO:0005524 ATP binding; GO:1901265 nucleoside phosphate binding; GO:0001882 nucleoside binding; GO:0043167 ion binding; GO:0005515 protein binding; GO:0000166 nucleotide binding; GO:0097159 organic cyclic compound binding; GO:1901363 heterocyclic compound binding; GO:0032549 ribonucleoside binding; GO:0097367 carbohydrate derivative binding; GO:0032553 ribonucleotide binding; GO:0005488 binding; …	K04043	dnaK; molecular chaperone DnaK	zma03018 RNA degradation - Zea mays (maize);	IPR029048; IPR029047;	Heat shock protein 70kD, C-terminal domain; Heat shock protein 70kD, peptide-binding domain;
Zm00001d046682_P001	Zm00001d046682	105	1.438	Up	0.00022355	K	Peroxiredoxin-5	---	1	0.0076	66.19	AK(1)LEAANK	2	0.045023	cytoplasm	GO:0006457 protein folding; GO:0009987 cellular process;		GO:0005524 ATP binding; GO:1901265 nucleoside phosphate binding; GO:0001882 nucleoside binding; GO:0043167 ion binding; GO:0005515 protein binding; GO:0000166 nucleotide binding; GO:0097159 organic cyclic compound binding; GO:1901363 heterocyclic compound binding; GO:0032549 ribonucleoside binding; GO:0097367 carbohydrate derivative binding; GO:0032553 ribonucleotide binding; GO:0005488 binding; …	K04043	dnaK; molecular chaperone DnaK	zma03018 RNA degradation - Zea mays (maize);	IPR029048; IPR029047;	Heat shock protein 70kD, C-terminal domain; Heat shock protein 70kD, peptide-binding domain;
Zm00001d046600_P002	Zm00001d046600	72	1.461	Up	0.028542	K	Proteasome subunit beta type	---	1	0.0232	44.425	QATK(1)DAGR	2	0.51308	cytoplasm	GO:0006457 protein folding; GO:0009987 cellular process;		GO:0005524 ATP binding; GO:1901265 nucleoside phosphate binding; GO:0001882 nucleoside binding; GO:0043167 ion binding; GO:0005515 protein binding; GO:0000166 nucleotide binding; GO:0097159 organic cyclic compound binding; GO:1901363 heterocyclic compound binding; GO:0032549 ribonucleoside binding; GO:0097367 carbohydrate derivative binding; GO:0032553 ribonucleotide binding; GO:0005488 binding; …	K04043	dnaK; molecular chaperone DnaK	zma03018 RNA degradation - Zea mays (maize);	IPR029048; IPR029047;	Heat shock protein 70kD, C-terminal domain; Heat shock protein 70kD, peptide-binding domain;
Zm00001d046583_P005	Zm00001d046583	17	1.461	Up	0.00199935	K	40S ribosomal protein S14	---	1	0.0153	66.692	EAAEK(1)AK	2	-1.1145	cytoplasm	GO:0006457 protein folding; GO:0009987 cellular process;		GO:0005524 ATP binding; GO:1901265 nucleoside phosphate binding; GO:0001882 nucleoside binding; GO:0043167 ion binding; GO:0005515 protein binding; GO:0000166 nucleotide binding; GO:0097159 organic cyclic compound binding; GO:1901363 heterocyclic compound binding; GO:0032549 ribonucleoside binding; GO:0097367 carbohydrate derivative binding; GO:0032553 ribonucleotide binding; GO:0005488 binding; …	K04043	dnaK; molecular chaperone DnaK	zma03018 RNA degradation - Zea mays (maize);	IPR029048; IPR029047;	Heat shock protein 70kD, C-terminal domain; Heat shock protein 70kD, peptide-binding domain;
Zm00001d045965_P002	Zm00001d045965	97	1.666	Up	0.0040795	K	Formate dehydrogenase chloroplastic/mitochondrial	---	1	0.00317	43.761	TFHDLGGK(1)LVEVK	3	0.70513	nucleus			GO:0097159 organic cyclic compound binding; GO:1901363 heterocyclic compound binding; GO:1901265 nucleoside phosphate binding; GO:0005488 binding; GO:0003676 nucleic acid binding; GO:0000166 nucleotide binding; GO:0036094 small molecule binding;	K14411	MSI; RNA-binding protein Musashi	zma03015 mRNA surveillance pathway - Zea mays (maize);	IPR000504; IPR012677;	RNA recognition motif domain; Nucleotide-binding alpha-beta plait domain;
Zm00001d045889_P002	Zm00001d045889	37	1.617	Up	0.00038446	K	60S ribosomal protein L31	---	1	0.000305	75.819	K(1)VTNMHAVVK	3	-0.67016	mitochondria	GO:0006457 protein folding; GO:0009987 cellular process; GO:0042026 protein refolding;	GO:0044424 intracellular part; GO:0005623 cell; GO:0044464 cell part; GO:0005622 intracellular; GO:0005737 cytoplasm;	GO:0005524 ATP binding; GO:1901265 nucleoside phosphate binding; GO:0001882 nucleoside binding; GO:0043167 ion binding; GO:0000166 nucleotide binding; GO:0097159 organic cyclic compound binding; GO:1901363 heterocyclic compound binding; GO:0032549 ribonucleoside binding; GO:0097367 carbohydrate derivative binding; GO:0032553 ribonucleotide binding; GO:0005488 binding; GO:0032550 purine ribonucleo…	K04077	groEL; chaperonin GroEL	zma03018 RNA degradation - Zea mays (maize);	IPR027409; IPR027413;	GroEL-like apical domain; GroEL-like equatorial domain;
Zm00001d045889_P002	Zm00001d045889	35	1.505	Up	0.0099235	K	60S ribosomal protein L31	---	1	0.00111	95.502	VLEMALK(1)K	2	-1.4827	mitochondria	GO:0006457 protein folding; GO:0009987 cellular process; GO:0042026 protein refolding;	GO:0044424 intracellular part; GO:0005623 cell; GO:0044464 cell part; GO:0005622 intracellular; GO:0005737 cytoplasm;	GO:0005524 ATP binding; GO:1901265 nucleoside phosphate binding; GO:0001882 nucleoside binding; GO:0043167 ion binding; GO:0000166 nucleotide binding; GO:0097159 organic cyclic compound binding; GO:1901363 heterocyclic compound binding; GO:0032549 ribonucleoside binding; GO:0097367 carbohydrate derivative binding; GO:0032553 ribonucleotide binding; GO:0005488 binding; GO:0032550 purine ribonucleo…	K04077	groEL; chaperonin GroEL	zma03018 RNA degradation - Zea mays (maize);	IPR027409; IPR027413;	GroEL-like apical domain; GroEL-like equatorial domain;
Zm00001d045578_P001	Zm00001d045578	85	1.577	Up	0.0064613	K	60S ribosomal protein L9-1	---	1	1.62e-06	105.65	IGGASEAEVGEK(1)K	3	-0.69012	mitochondria	GO:0006457 protein folding; GO:0009987 cellular process; GO:0042026 protein refolding;	GO:0044424 intracellular part; GO:0005623 cell; GO:0044464 cell part; GO:0005622 intracellular; GO:0005737 cytoplasm;	GO:0005524 ATP binding; GO:1901265 nucleoside phosphate binding; GO:0001882 nucleoside binding; GO:0043167 ion binding; GO:0000166 nucleotide binding; GO:0097159 organic cyclic compound binding; GO:1901363 heterocyclic compound binding; GO:0032549 ribonucleoside binding; GO:0097367 carbohydrate derivative binding; GO:0032553 ribonucleotide binding; GO:0005488 binding; GO:0032550 purine ribonucleo…	K04077	groEL; chaperonin GroEL	zma03018 RNA degradation - Zea mays (maize);	IPR027409; IPR027413;	GroEL-like apical domain; GroEL-like equatorial domain;
Zm00001d045539_P001	Zm00001d045539	66	1.684	Up	6.2462e-05	K	Acyl-CoA-binding protein	---	1	9.85e-10	112.24	DVATGGPDALSTHDK(1)K	3	0.24656	cytoplasm	GO:0006518 peptide metabolic process; GO:0043043 peptide biosynthetic process; GO:0044267 cellular protein metabolic process; GO:0006807 nitrogen compound metabolic process; GO:0009058 biosynthetic process; GO:0043603 cellular amide metabolic process; GO:0044238 primary metabolic process; GO:1901566 organonitrogen compound biosynthetic process; GO:1901576 organic substance biosynthetic process; G…	GO:0005840 ribosome; GO:0043226 organelle; GO:0043229 intracellular organelle; GO:0043232 intracellular non-membrane-bounded organelle; GO:0044464 cell part; GO:0005622 intracellular; GO:0005737 cytoplasm; GO:0032991 macromolecular complex; GO:0044424 intracellular part; GO:1990904 ribonucleoprotein complex; GO:0005623 cell; GO:0030529 intracellular ribonucleoprotein complex; GO:0044444 cytoplasm…	GO:0003735 structural constituent of ribosome; GO:0005198 structural molecule activity;	K02901	RP-L27e; large subunit ribosomal protein L27e	zma03010 Ribosome - Zea mays (maize);	IPR008991; IPR014722; IPR005824;	Translation protein SH3-like domain; Ribosomal protein L2 domain 2; KOW;
Zm00001d045505_P005	Zm00001d045505	45	1.528	Up	0.0151021	K	LIMR family protein	---	1	0.000584	66.267	EK(1)WIHIETAK	3	0.2496	cytoplasm				K03966	NDUFB10; NADH dehydrogenase (ubiquinone) 1 beta subcomplex subunit 10	zma00190 Oxidative phosphorylation - Zea mays (maize); zma01100 Metabolic pathways - Zea mays (maize);
Zm00001d045475_P001	Zm00001d045475	80	1.314	Up	0.020036	K	Histone H3	---	1	0.0054	66.457	K(1)HCALVNK	3	-0.51276	chloroplast	GO:0008152 metabolic process; GO:0042743 hydrogen peroxide metabolic process; GO:0006950 response to stress; GO:0072593 reactive oxygen species metabolic process; GO:0055114 oxidation-reduction process; GO:0044710 single-organism metabolic process; GO:0006979 response to oxidative stress; GO:0044699 single-organism process; GO:0044248 cellular catabolic process; GO:0050896 response to stimulus; G…		GO:0097159 organic cyclic compound binding; GO:1901363 heterocyclic compound binding; GO:0020037 heme binding; GO:0003824 catalytic activity; GO:0005488 binding; GO:0016209 antioxidant activity; GO:0004601 peroxidase activity; GO:0046906 tetrapyrrole binding; GO:0016491 oxidoreductase activity; GO:0016684 oxidoreductase activity, acting on peroxide as acceptor;	K00430	E1.11.1.7; peroxidase [EC:1.11.1.7]	zma00940 Phenylpropanoid biosynthesis - Zea mays (maize); zma01110 Biosynthesis of secondary metabolites - Zea mays (maize); zma01100 Metabolic pathways - Zea mays (maize);	IPR033905; IPR002016;	Secretory peroxidase; Haem peroxidase, plant/fungal/bacterial;
Zm00001d045475_P001	Zm00001d045475	37	1.304	Up	0.020163	K	Histone H3	---	1	0.0135	69.598	IVK(1)DYVK	2	-0.33003	chloroplast	GO:0008152 metabolic process; GO:0042743 hydrogen peroxide metabolic process; GO:0006950 response to stress; GO:0072593 reactive oxygen species metabolic process; GO:0055114 oxidation-reduction process; GO:0044710 single-organism metabolic process; GO:0006979 response to oxidative stress; GO:0044699 single-organism process; GO:0044248 cellular catabolic process; GO:0050896 response to stimulus; G…		GO:0097159 organic cyclic compound binding; GO:1901363 heterocyclic compound binding; GO:0020037 heme binding; GO:0003824 catalytic activity; GO:0005488 binding; GO:0016209 antioxidant activity; GO:0004601 peroxidase activity; GO:0046906 tetrapyrrole binding; GO:0016491 oxidoreductase activity; GO:0016684 oxidoreductase activity, acting on peroxide as acceptor;	K00430	E1.11.1.7; peroxidase [EC:1.11.1.7]	zma00940 Phenylpropanoid biosynthesis - Zea mays (maize); zma01110 Biosynthesis of secondary metabolites - Zea mays (maize); zma01100 Metabolic pathways - Zea mays (maize);	IPR033905; IPR002016;	Secretory peroxidase; Haem peroxidase, plant/fungal/bacterial;
Zm00001d045451_P001	Zm00001d045451	393	1.805	Up	5.8319e-05	K	transketolase 1 GN= tk1	---	1	0.00949	76.064	IK(1)ALLEK	2	-0.23864	chloroplast	GO:0008152 metabolic process; GO:0042743 hydrogen peroxide metabolic process; GO:0006950 response to stress; GO:0072593 reactive oxygen species metabolic process; GO:0055114 oxidation-reduction process; GO:0044710 single-organism metabolic process; GO:0006979 response to oxidative stress; GO:0044699 single-organism process; GO:0044248 cellular catabolic process; GO:0050896 response to stimulus; G…		GO:0097159 organic cyclic compound binding; GO:1901363 heterocyclic compound binding; GO:0020037 heme binding; GO:0003824 catalytic activity; GO:0005488 binding; GO:0016209 antioxidant activity; GO:0004601 peroxidase activity; GO:0046906 tetrapyrrole binding; GO:0016491 oxidoreductase activity; GO:0016684 oxidoreductase activity, acting on peroxide as acceptor;	K00430	E1.11.1.7; peroxidase [EC:1.11.1.7]	zma00940 Phenylpropanoid biosynthesis - Zea mays (maize); zma01110 Biosynthesis of secondary metabolites - Zea mays (maize); zma01100 Metabolic pathways - Zea mays (maize);	IPR033905; IPR002016;	Secretory peroxidase; Haem peroxidase, plant/fungal/bacterial;
Zm00001d045451_P001	Zm00001d045451	304	1.616	Up	0.00117876	K	transketolase 1 GN= tk1	---	1	0.00638	58.981	ALHYK(1)GSK	3	-0.5649	cytoplasm	GO:0044267 cellular protein metabolic process; GO:0044238 primary metabolic process; GO:0018208 peptidyl-proline modification; GO:0000413 protein peptidyl-prolyl isomerization; GO:0044237 cellular metabolic process; GO:0071704 organic substance metabolic process; GO:0006457 protein folding; GO:0018193 peptidyl-amino acid modification; GO:0008152 metabolic process; GO:0044260 cellular macromolecul…		GO:0003755 peptidyl-prolyl cis-trans isomerase activity; GO:0016853 isomerase activity; GO:0003824 catalytic activity; GO:0016859 cis-trans isomerase activity;	K01802			IPR002130; IPR029000;	Cyclophilin-type peptidyl-prolyl cis-trans isomerase domain; Cyclophilin-like domain;
Zm00001d045451_P001	Zm00001d045451	392	1.454	Up	0.0007205	K	transketolase 1 GN= tk1	---	1	0.00125	54.539	FHWK(1)PTCGVK	3	0.81018	peroxisome	GO:0008152 metabolic process; GO:0006950 response to stress; GO:0055114 oxidation-reduction process; GO:0044710 single-organism metabolic process; GO:0006979 response to oxidative stress; GO:0044699 single-organism process; GO:0050896 response to stimulus;		GO:0097159 organic cyclic compound binding; GO:1901363 heterocyclic compound binding; GO:0020037 heme binding; GO:0003824 catalytic activity; GO:0005488 binding; GO:0016209 antioxidant activity; GO:0004096 catalase activity; GO:0004601 peroxidase activity; GO:0046906 tetrapyrrole binding; GO:0016491 oxidoreductase activity; GO:0016684 oxidoreductase activity, acting on peroxide as acceptor;	K03781	katE; catalase [EC:1.11.1.6]	zma00380 Tryptophan metabolism - Zea mays (maize); zma01200 Carbon metabolism - Zea mays (maize); zma01110 Biosynthesis of secondary metabolites - Zea mays (maize); zma04016 MAPK signaling pathway - plant - Zea mays (maize); zma04146 Peroxisome - Zea mays (maize); zma00630 Glyoxylate and dicarboxylate metabolism - Zea mays (maize);	IPR020835; IPR011614; IPR010582;	Catalase-like domain; Catalase core domain; Catalase immune-responsive domain;
Zm00001d045451_P001	Zm00001d045451	578	1.414	Up	0.042885	K	transketolase 1 GN= tk1	---	1	0.00401	49.448	ENNFK(1)QAGER	2	1.0177	peroxisome	GO:0008152 metabolic process; GO:0006950 response to stress; GO:0055114 oxidation-reduction process; GO:0044710 single-organism metabolic process; GO:0006979 response to oxidative stress; GO:0044699 single-organism process; GO:0050896 response to stimulus;		GO:0097159 organic cyclic compound binding; GO:1901363 heterocyclic compound binding; GO:0020037 heme binding; GO:0003824 catalytic activity; GO:0005488 binding; GO:0016209 antioxidant activity; GO:0004096 catalase activity; GO:0004601 peroxidase activity; GO:0046906 tetrapyrrole binding; GO:0016491 oxidoreductase activity; GO:0016684 oxidoreductase activity, acting on peroxide as acceptor;	K03781	katE; catalase [EC:1.11.1.6]	zma00380 Tryptophan metabolism - Zea mays (maize); zma01200 Carbon metabolism - Zea mays (maize); zma01110 Biosynthesis of secondary metabolites - Zea mays (maize); zma04016 MAPK signaling pathway - plant - Zea mays (maize); zma04146 Peroxisome - Zea mays (maize); zma00630 Glyoxylate and dicarboxylate metabolism - Zea mays (maize);	IPR020835; IPR011614; IPR010582;	Catalase-like domain; Catalase core domain; Catalase immune-responsive domain;
Zm00001d045451_P001	Zm00001d045451	585	1.341	Up	0.024683	K	transketolase 1 GN= tk1	---	1	0.0077	54.722	DGK(1)PHLVK	3	-1.4223	peroxisome	GO:0008152 metabolic process; GO:0006950 response to stress; GO:0055114 oxidation-reduction process; GO:0044710 single-organism metabolic process; GO:0006979 response to oxidative stress; GO:0044699 single-organism process; GO:0050896 response to stimulus;		GO:0097159 organic cyclic compound binding; GO:1901363 heterocyclic compound binding; GO:0020037 heme binding; GO:0003824 catalytic activity; GO:0005488 binding; GO:0016209 antioxidant activity; GO:0004096 catalase activity; GO:0004601 peroxidase activity; GO:0046906 tetrapyrrole binding; GO:0016491 oxidoreductase activity; GO:0016684 oxidoreductase activity, acting on peroxide as acceptor;	K03781	katE; catalase [EC:1.11.1.6]	zma00380 Tryptophan metabolism - Zea mays (maize); zma01200 Carbon metabolism - Zea mays (maize); zma01110 Biosynthesis of secondary metabolites - Zea mays (maize); zma04016 MAPK signaling pathway - plant - Zea mays (maize); zma04146 Peroxisome - Zea mays (maize); zma00630 Glyoxylate and dicarboxylate metabolism - Zea mays (maize);	IPR020835; IPR011614; IPR010582;	Catalase-like domain; Catalase core domain; Catalase immune-responsive domain;
Zm00001d045450_P001	Zm00001d045450	298	1.516	Up	0.0037017	K	enolpyruvylshikimate phosphate synthase1 unpubl sequence GN= eps1	---	1	0.00135	93.096	K(1)SFVSYIK	2	0.22694	nucleus							IPR011323; IPR011057;	Mss4/translationally controlled tumour-associated TCTP; Mss4-like;
Zm00001d045448_P003	Zm00001d045448	36	1.607	Up	0.0066356	K	40S ribosomal protein S20-1	---	1	2.12e-08	89.831	DGATNPTFLYFSHGLK(1)EIK	3	-2.1262	nucleus							IPR011323; IPR011057;	Mss4/translationally controlled tumour-associated TCTP; Mss4-like;
Zm00001d045448_P003	Zm00001d045448	50	1.45	Up	0.0048153	K	40S ribosomal protein S20-1	---	1	0.00115	60.255	LQEQPPFDK(1)K	2	-0.21465	nucleus							IPR011323; IPR011057;	Mss4/translationally controlled tumour-associated TCTP; Mss4-like;
Zm00001d045431_P004	Zm00001d045431	2	1.67	Up	0.00140466	K	Enolase 1	---	1	0.000335	83.204	GVEGATK(1)FLLSK	2	-0.40117	nucleus							IPR011323; IPR011057;	Mss4/translationally controlled tumour-associated TCTP; Mss4-like;
Zm00001d045431_P001	Zm00001d045431	205	2.298	Up	0.0181427	K	Enolase 1	---	1	0.000469	103.55	SFVSYIK(1)K	2	0.22694	nucleus							IPR011323; IPR011057;	Mss4/translationally controlled tumour-associated TCTP; Mss4-like;
Zm00001d045431_P001	Zm00001d045431	132	2.139	Up	2.0393e-05	K	Enolase 1	---	1	0.00517	72.2	K(1)GVEGATK	2	0.93917	nucleus							IPR011323; IPR011057;	Mss4/translationally controlled tumour-associated TCTP; Mss4-like;
Zm00001d045431_P001	Zm00001d045431	239	2.064	Up	6.2646e-05	K	Enolase 1	---	1	0.00916	61.161	NTVIPTK(1)K	3	0.60449	endoplasmic reticulum				K09490	HSPA5; heat shock 70kDa protein 5	zma03060 Protein export - Zea mays (maize); zma04141 Protein processing in endoplasmic reticulum - Zea mays (maize);	IPR029048; IPR029047;	Heat shock protein 70kD, C-terminal domain; Heat shock protein 70kD, peptide-binding domain;
Zm00001d045431_P001	Zm00001d045431	62	1.962	Up	0.00057684	K	Enolase 1	---	1	0.0222	54.611	TMGPVK(1)K	2	-1.8361	endoplasmic reticulum				K09490	HSPA5; heat shock 70kDa protein 5	zma03060 Protein export - Zea mays (maize); zma04141 Protein processing in endoplasmic reticulum - Zea mays (maize);	IPR029048; IPR029047;	Heat shock protein 70kD, C-terminal domain; Heat shock protein 70kD, peptide-binding domain;
Zm00001d045431_P001	Zm00001d045431	279	1.844	Up	0.00023552	K	Enolase 1	---	1	0.0133	69.825	SMTK(1)DCR	2	-0.39849	endoplasmic reticulum				K09490	HSPA5; heat shock 70kDa protein 5	zma03060 Protein export - Zea mays (maize); zma04141 Protein processing in endoplasmic reticulum - Zea mays (maize);	IPR029048; IPR029047;	Heat shock protein 70kD, C-terminal domain; Heat shock protein 70kD, peptide-binding domain;
Zm00001d045431_P001	Zm00001d045431	278	1.794	Up	0.00031798	K	Enolase 1	---	1	0.0032	79.659	NTVGDK(1)DK	3	1.0513	endoplasmic reticulum				K09490	HSPA5; heat shock 70kDa protein 5	zma03060 Protein export - Zea mays (maize); zma04141 Protein processing in endoplasmic reticulum - Zea mays (maize);	IPR029048; IPR029047;	Heat shock protein 70kD, C-terminal domain; Heat shock protein 70kD, peptide-binding domain;
Zm00001d045431_P001	Zm00001d045431	341	1.765	Up	0.0009822	K	Enolase 1	---	1	0.0176	60.91	K(1)TMGPVK	2	-0.19349	endoplasmic reticulum				K09490	HSPA5; heat shock 70kDa protein 5	zma03060 Protein export - Zea mays (maize); zma04141 Protein processing in endoplasmic reticulum - Zea mays (maize);	IPR029048; IPR029047;	Heat shock protein 70kD, C-terminal domain; Heat shock protein 70kD, peptide-binding domain;
Zm00001d045431_P001	Zm00001d045431	286	1.731	Up	0.00153797	K	Enolase 1	---	1	0.0222	57.59	IK(1)DGENK	2	0.23533	endoplasmic reticulum				K09490	HSPA5; heat shock 70kDa protein 5	zma03060 Protein export - Zea mays (maize); zma04141 Protein processing in endoplasmic reticulum - Zea mays (maize);	IPR029048; IPR029047;	Heat shock protein 70kD, C-terminal domain; Heat shock protein 70kD, peptide-binding domain;
Zm00001d045431_P001	Zm00001d045431	417	1.477	Up	0.0088621	K	Enolase 1	---	1	0.00299	64.103	ITITNEK(1)GR	2	-0.23841	endoplasmic reticulum				K09490	HSPA5; heat shock 70kDa protein 5	zma03060 Protein export - Zea mays (maize); zma04141 Protein processing in endoplasmic reticulum - Zea mays (maize);	IPR029048; IPR029047;	Heat shock protein 70kD, C-terminal domain; Heat shock protein 70kD, peptide-binding domain;
Zm00001d045323_P009	Zm00001d045323	87	1.633	Up	0.0035605	K	"Profilin homolog5 Deduced amino acid sequence shares 95% identity with PRF4 (aka ZmPRO4) and 79-80% identity with other maize profilins PRF1, PRF2 and PRF3. GN= prf5"	---	1	0.00652	82.452	TIFDVK(1)R	2	-0.098129	endoplasmic reticulum				K09490	HSPA5; heat shock 70kDa protein 5	zma03060 Protein export - Zea mays (maize); zma04141 Protein processing in endoplasmic reticulum - Zea mays (maize);	IPR029048; IPR029047;	Heat shock protein 70kD, C-terminal domain; Heat shock protein 70kD, peptide-binding domain;
Zm00001d045323_P009	Zm00001d045323	95	1.479	Up	0.0023762	K	"Profilin homolog5 Deduced amino acid sequence shares 95% identity with PRF4 (aka ZmPRO4) and 79-80% identity with other maize profilins PRF1, PRF2 and PRF3. GN= prf5"	---	1	0.0143	54.066	FADK(1)EVQR	2	-0.39706	endoplasmic reticulum				K09490	HSPA5; heat shock 70kDa protein 5	zma03060 Protein export - Zea mays (maize); zma04141 Protein processing in endoplasmic reticulum - Zea mays (maize);	IPR029048; IPR029047;	Heat shock protein 70kD, C-terminal domain; Heat shock protein 70kD, peptide-binding domain;
Zm00001d045251_P007	Zm00001d045251	14	1.545	Up	0.00135746	K	Acyl-coenzyme A oxidase	---	1	0.00815	77.282	K(1)AGIVGK	2	-0.75857	nucleus	GO:0006518 peptide metabolic process; GO:0043043 peptide biosynthetic process; GO:0044267 cellular protein metabolic process; GO:0006807 nitrogen compound metabolic process; GO:0009058 biosynthetic process; GO:0043603 cellular amide metabolic process; GO:0044238 primary metabolic process; GO:1901566 organonitrogen compound biosynthetic process; GO:1901576 organic substance biosynthetic process; G…	GO:0005840 ribosome; GO:0043226 organelle; GO:0043229 intracellular organelle; GO:0043232 intracellular non-membrane-bounded organelle; GO:0044464 cell part; GO:0005622 intracellular; GO:0005737 cytoplasm; GO:0032991 macromolecular complex; GO:0044424 intracellular part; GO:1990904 ribonucleoprotein complex; GO:0005623 cell; GO:0030529 intracellular ribonucleoprotein complex; GO:0044444 cytoplasm…	GO:0003735 structural constituent of ribosome; GO:0005198 structural molecule activity;	K02921	RP-L37Ae; large subunit ribosomal protein L37Ae	zma03010 Ribosome - Zea mays (maize);	IPR011332; IPR011331;	Zinc-binding ribosomal protein; Ribosomal protein L37ae/L37e;
Zm00001d045042_P013	Zm00001d045042	605	2.097	Up	0.000155036	K	Sucrose synthase 1	---	1	1.16e-37	166.57	ADLNVPLDDAQK(1)ITDDTR	3	0.14042	cytoplasm	GO:0006757 ATP generation from ADP; GO:0009116 nucleoside metabolic process; GO:0042278 purine nucleoside metabolic process; GO:0006165 nucleoside diphosphate phosphorylation; GO:0046031 ADP metabolic process; GO:0019362 pyridine nucleotide metabolic process; GO:0006096 glycolytic process; GO:0009167 purine ribonucleoside monophosphate metabolic process; GO:0009117 nucleotide metabolic process; G…		GO:0016774 phosphotransferase activity, carboxyl group as acceptor; GO:0016301 kinase activity; GO:0003824 catalytic activity; GO:0016740 transferase activity; GO:0004618 phosphoglycerate kinase activity; GO:0016772 transferase activity, transferring phosphorus-containing groups;	K00927	PGK; phosphoglycerate kinase [EC:2.7.2.3]	zma00010 Glycolysis / Gluconeogenesis - Zea mays (maize); zma01230 Biosynthesis of amino acids - Zea mays (maize); zma01200 Carbon metabolism - Zea mays (maize); zma01110 Biosynthesis of secondary metabolites - Zea mays (maize); zma01100 Metabolic pathways - Zea mays (maize); zma00710 Carbon fixation in photosynthetic organisms - Zea mays (maize);	IPR015824; IPR015901;	Phosphoglycerate kinase, N-terminal; Phosphoglycerate kinase, C-terminal;
Zm00001d045042_P013	Zm00001d045042	235	2.021	Up	0.0033972	K	Sucrose synthase 1	---	1	0.000387	77.185	K(1)PFAAIVGGSK	2	1.8575	cytoplasm	GO:0006757 ATP generation from ADP; GO:0009116 nucleoside metabolic process; GO:0042278 purine nucleoside metabolic process; GO:0006165 nucleoside diphosphate phosphorylation; GO:0046031 ADP metabolic process; GO:0019362 pyridine nucleotide metabolic process; GO:0006096 glycolytic process; GO:0009167 purine ribonucleoside monophosphate metabolic process; GO:0009117 nucleotide metabolic process; G…		GO:0016774 phosphotransferase activity, carboxyl group as acceptor; GO:0016301 kinase activity; GO:0003824 catalytic activity; GO:0016740 transferase activity; GO:0004618 phosphoglycerate kinase activity; GO:0016772 transferase activity, transferring phosphorus-containing groups;	K00927	PGK; phosphoglycerate kinase [EC:2.7.2.3]	zma00010 Glycolysis / Gluconeogenesis - Zea mays (maize); zma01230 Biosynthesis of amino acids - Zea mays (maize); zma01200 Carbon metabolism - Zea mays (maize); zma01110 Biosynthesis of secondary metabolites - Zea mays (maize); zma01100 Metabolic pathways - Zea mays (maize); zma00710 Carbon fixation in photosynthetic organisms - Zea mays (maize);	IPR015824; IPR015901;	Phosphoglycerate kinase, N-terminal; Phosphoglycerate kinase, C-terminal;
Zm00001d045042_P013	Zm00001d045042	549	1.975	Up	0.00154327	K	Sucrose synthase 1	---	1	0.000196	92.538	YSLK(1)PLVPR	2	0.28334	cytoplasm	GO:0006757 ATP generation from ADP; GO:0009116 nucleoside metabolic process; GO:0042278 purine nucleoside metabolic process; GO:0006165 nucleoside diphosphate phosphorylation; GO:0046031 ADP metabolic process; GO:0019362 pyridine nucleotide metabolic process; GO:0006096 glycolytic process; GO:0009167 purine ribonucleoside monophosphate metabolic process; GO:0009117 nucleotide metabolic process; G…		GO:0016774 phosphotransferase activity, carboxyl group as acceptor; GO:0016301 kinase activity; GO:0003824 catalytic activity; GO:0016740 transferase activity; GO:0004618 phosphoglycerate kinase activity; GO:0016772 transferase activity, transferring phosphorus-containing groups;	K00927	PGK; phosphoglycerate kinase [EC:2.7.2.3]	zma00010 Glycolysis / Gluconeogenesis - Zea mays (maize); zma01230 Biosynthesis of amino acids - Zea mays (maize); zma01200 Carbon metabolism - Zea mays (maize); zma01110 Biosynthesis of secondary metabolites - Zea mays (maize); zma01100 Metabolic pathways - Zea mays (maize); zma00710 Carbon fixation in photosynthetic organisms - Zea mays (maize);	IPR015824; IPR015901;	Phosphoglycerate kinase, N-terminal; Phosphoglycerate kinase, C-terminal;
Zm00001d045042_P013	Zm00001d045042	593	1.858	Up	0.00170228	K	Sucrose synthase 1	---	1	1.91e-24	151.13	GAK(1)VILASHLGR	3	-0.15807	cytoplasm	GO:0006757 ATP generation from ADP; GO:0009116 nucleoside metabolic process; GO:0042278 purine nucleoside metabolic process; GO:0006165 nucleoside diphosphate phosphorylation; GO:0046031 ADP metabolic process; GO:0019362 pyridine nucleotide metabolic process; GO:0006096 glycolytic process; GO:0009167 purine ribonucleoside monophosphate metabolic process; GO:0009117 nucleotide metabolic process; G…		GO:0016774 phosphotransferase activity, carboxyl group as acceptor; GO:0016301 kinase activity; GO:0003824 catalytic activity; GO:0016740 transferase activity; GO:0004618 phosphoglycerate kinase activity; GO:0016772 transferase activity, transferring phosphorus-containing groups;	K00927	PGK; phosphoglycerate kinase [EC:2.7.2.3]	zma00010 Glycolysis / Gluconeogenesis - Zea mays (maize); zma01230 Biosynthesis of amino acids - Zea mays (maize); zma01200 Carbon metabolism - Zea mays (maize); zma01110 Biosynthesis of secondary metabolites - Zea mays (maize); zma01100 Metabolic pathways - Zea mays (maize); zma00710 Carbon fixation in photosynthetic organisms - Zea mays (maize);	IPR015824; IPR015901;	Phosphoglycerate kinase, N-terminal; Phosphoglycerate kinase, C-terminal;
Zm00001d045042_P013	Zm00001d045042	242	1.817	Up	3.8148e-05	K	Sucrose synthase 1	---	1	0.00106	57.347	ASAHLK(1)GGAK	3	0.14207	cytoplasm	GO:0006006 glucose metabolic process; GO:0044723 single-organism carbohydrate metabolic process; GO:0008152 metabolic process; GO:0055114 oxidation-reduction process; GO:0044710 single-organism metabolic process; GO:0044281 small molecule metabolic process; GO:0005996 monosaccharide metabolic process; GO:0044699 single-organism process; GO:0044238 primary metabolic process; GO:0005975 carbohydrat…		GO:0097159 organic cyclic compound binding; GO:1901363 heterocyclic compound binding; GO:0016620 oxidoreductase activity, acting on the aldehyde or oxo group of donors, NAD or NADP as acceptor; GO:1901265 nucleoside phosphate binding; GO:0051287 NAD binding; GO:0003824 catalytic activity; GO:0005488 binding; GO:0016903 oxidoreductase activity, acting on the aldehyde or oxo group of donors; GO:005…	K00134	GAPDH; glyceraldehyde 3-phosphate dehydrogenase [EC:1.2.1.12]	zma00010 Glycolysis / Gluconeogenesis - Zea mays (maize); zma01230 Biosynthesis of amino acids - Zea mays (maize); zma01200 Carbon metabolism - Zea mays (maize); zma01110 Biosynthesis of secondary metabolites - Zea mays (maize); zma01100 Metabolic pathways - Zea mays (maize); zma00710 Carbon fixation in photosynthetic organisms - Zea mays (maize);	IPR020829; IPR016040; IPR020828;	Glyceraldehyde 3-phosphate dehydrogenase, catalytic domain; NAD(P)-binding domain; Glyceraldehyde 3-phosphate dehydrogenase, NAD(P) binding domain;
Zm00001d045042_P013	Zm00001d045042	615	1.726	Up	0.0028412	K	Sucrose synthase 1	---	1	0.000332	79.492	AVGK(1)VLPELNGK	3	-1.368	cytoplasm	GO:0006006 glucose metabolic process; GO:0044723 single-organism carbohydrate metabolic process; GO:0008152 metabolic process; GO:0055114 oxidation-reduction process; GO:0044710 single-organism metabolic process; GO:0044281 small molecule metabolic process; GO:0005996 monosaccharide metabolic process; GO:0044699 single-organism process; GO:0044238 primary metabolic process; GO:0005975 carbohydrat…		GO:0097159 organic cyclic compound binding; GO:1901363 heterocyclic compound binding; GO:0016620 oxidoreductase activity, acting on the aldehyde or oxo group of donors, NAD or NADP as acceptor; GO:1901265 nucleoside phosphate binding; GO:0051287 NAD binding; GO:0003824 catalytic activity; GO:0005488 binding; GO:0016903 oxidoreductase activity, acting on the aldehyde or oxo group of donors; GO:005…	K00134	GAPDH; glyceraldehyde 3-phosphate dehydrogenase [EC:1.2.1.12]	zma00010 Glycolysis / Gluconeogenesis - Zea mays (maize); zma01230 Biosynthesis of amino acids - Zea mays (maize); zma01200 Carbon metabolism - Zea mays (maize); zma01110 Biosynthesis of secondary metabolites - Zea mays (maize); zma01100 Metabolic pathways - Zea mays (maize); zma00710 Carbon fixation in photosynthetic organisms - Zea mays (maize);	IPR020829; IPR016040; IPR020828;	Glyceraldehyde 3-phosphate dehydrogenase, catalytic domain; NAD(P)-binding domain; Glyceraldehyde 3-phosphate dehydrogenase, NAD(P) binding domain;
Zm00001d045042_P013	Zm00001d045042	185	1.701	Up	0.010437	K	Sucrose synthase 1	---	1	6.92e-05	64.454	GAAQNIIPSSTGAAK(1)AVGK	3	-0.11381	cytoplasm	GO:0006006 glucose metabolic process; GO:0044723 single-organism carbohydrate metabolic process; GO:0008152 metabolic process; GO:0055114 oxidation-reduction process; GO:0044710 single-organism metabolic process; GO:0044281 small molecule metabolic process; GO:0005996 monosaccharide metabolic process; GO:0044699 single-organism process; GO:0044238 primary metabolic process; GO:0005975 carbohydrat…		GO:0097159 organic cyclic compound binding; GO:1901363 heterocyclic compound binding; GO:0016620 oxidoreductase activity, acting on the aldehyde or oxo group of donors, NAD or NADP as acceptor; GO:1901265 nucleoside phosphate binding; GO:0051287 NAD binding; GO:0003824 catalytic activity; GO:0005488 binding; GO:0016903 oxidoreductase activity, acting on the aldehyde or oxo group of donors; GO:005…	K00134	GAPDH; glyceraldehyde 3-phosphate dehydrogenase [EC:1.2.1.12]	zma00010 Glycolysis / Gluconeogenesis - Zea mays (maize); zma01230 Biosynthesis of amino acids - Zea mays (maize); zma01200 Carbon metabolism - Zea mays (maize); zma01110 Biosynthesis of secondary metabolites - Zea mays (maize); zma01100 Metabolic pathways - Zea mays (maize); zma00710 Carbon fixation in photosynthetic organisms - Zea mays (maize);	IPR020829; IPR016040; IPR020828;	Glyceraldehyde 3-phosphate dehydrogenase, catalytic domain; NAD(P)-binding domain; Glyceraldehyde 3-phosphate dehydrogenase, NAD(P) binding domain;
Zm00001d045042_P013	Zm00001d045042	38	1.7	Up	0.0027808	K	Sucrose synthase 1	---	1	3.96e-08	125.82	ITYGVIK(1)HR	3	1.2619	chloroplast				K02145	ATPeV1A; V-type H+-transporting ATPase subunit A [EC:7.1.2.2]	zma04145 Phagosome - Zea mays (maize); zma00190 Oxidative phosphorylation - Zea mays (maize); zma01100 Metabolic pathways - Zea mays (maize);
Zm00001d045042_P013	Zm00001d045042	606	1.647	Up	0.0033202	K	Sucrose synthase 1	---	1	0.00777	48.284	K(1)SADQAVDR	2	0.23392	chloroplast,mitochondria
Zm00001d045042_P013	Zm00001d045042	422	1.643	Up	0.034601	K	Sucrose synthase 1	---	1	0.0121	43.272	DVPAYLK(1)PR	2	-0.46944	chloroplast,mitochondria
Zm00001d045042_P013	Zm00001d045042	302	1.548	Up	3.5591e-05	K	Sucrose synthase 1	---	1	0.00208	61.161	EFALK(1)HLPK	3	1.5822	mitochondria	GO:0072350 tricarboxylic acid metabolic process; GO:0055114 oxidation-reduction process; GO:0044281 small molecule metabolic process; GO:0044763 single-organism cellular process; GO:0006099 tricarboxylic acid cycle; GO:0044699 single-organism process; GO:0044238 primary metabolic process; GO:0045333 cellular respiration; GO:0044237 cellular metabolic process; GO:0071704 organic substance metaboli…		GO:0036440 citrate synthase activity; GO:0016746 transferase activity, transferring acyl groups; GO:0046912 transferase activity, transferring acyl groups, acyl groups converted into alkyl on transfer; GO:0003824 catalytic activity; GO:0016740 transferase activity; GO:0004108 citrate (Si)-synthase activity;	K01647	CS; citrate synthase [EC:2.3.3.1]	zma01230 Biosynthesis of amino acids - Zea mays (maize); zma01200 Carbon metabolism - Zea mays (maize); zma01110 Biosynthesis of secondary metabolites - Zea mays (maize); zma01100 Metabolic pathways - Zea mays (maize); zma00020 Citrate cycle (TCA cycle) - Zea mays (maize); zma01210 2-Oxocarboxylic acid metabolism - Zea mays (maize); zma00630 Glyoxylate and dicarboxylate metabolism - Zea mays (mai…	IPR016142;	Citrate synthase-like, large alpha subdomain;
Zm00001d045000_P001	Zm00001d045000	44	1.461	Up	0.0031777	K	40S ribosomal protein S17-4	---	1	0.000936	66.267	K(1)AAAAAELVK	2	-0.26665	nucleus	GO:0051716 cellular response to stimulus; GO:0050896 response to stimulus; GO:0009987 cellular process;	GO:0016020 membrane; GO:0031226 intrinsic component of plasma membrane; GO:0044459 plasma membrane part; GO:0044425 membrane part; GO:0044464 cell part; GO:0071944 cell periphery; GO:0031225 anchored component of membrane; GO:0031224 intrinsic component of membrane; GO:0005623 cell; GO:0046658 anchored component of plasma membrane; GO:0005886 plasma membrane;
Zm00001d045000_P001	Zm00001d045000	19	1.429	Up	0.0077395	K	40S ribosomal protein S17-4	---	1	0.000804	58.274	EGIDGEFQEK(1)K	3	0.050736	nucleus	GO:0051716 cellular response to stimulus; GO:0050896 response to stimulus; GO:0009987 cellular process;	GO:0016020 membrane; GO:0031226 intrinsic component of plasma membrane; GO:0044459 plasma membrane part; GO:0044425 membrane part; GO:0044464 cell part; GO:0071944 cell periphery; GO:0031225 anchored component of membrane; GO:0031224 intrinsic component of membrane; GO:0005623 cell; GO:0046658 anchored component of plasma membrane; GO:0005886 plasma membrane;
Zm00001d045000_P001	Zm00001d045000	32	1.33	Up	0.0229	K	40S ribosomal protein S17-4	---	1	0.00796	65.224	FIAAK(1)EGK	2	0.11865	cytoplasm	GO:0008152 metabolic process;		GO:0003824 catalytic activity;	K10527	MFP2; enoyl-CoA hydratase/3-hydroxyacyl-CoA dehydrogenase [EC:4.2.1.17 1.1.1.35 1.1.1.211]	zma00592 alpha-Linolenic acid metabolism - Zea mays (maize); zma00071 Fatty acid degradation - Zea mays (maize); zma01212 Fatty acid metabolism - Zea mays (maize); zma01110 Biosynthesis of secondary metabolites - Zea mays (maize); zma01100 Metabolic pathways - Zea mays (maize);	IPR029045;	ClpP/crotonase-like domain;
Zm00001d044757_P018	Zm00001d044757	93	1.382	Up	0.0084401	K	Dynamin-2A	---	1	0.00133	67.704	ECHVK(1)HPLR	3	-0.58462	cytoplasm	GO:0072350 tricarboxylic acid metabolic process; GO:0055114 oxidation-reduction process; GO:0044281 small molecule metabolic process; GO:0044763 single-organism cellular process; GO:0006099 tricarboxylic acid cycle; GO:0044699 single-organism process; GO:0044238 primary metabolic process; GO:0045333 cellular respiration; GO:0044237 cellular metabolic process; GO:0071704 organic substance metaboli…		GO:0016831 carboxy-lyase activity; GO:0016829 lyase activity; GO:0008964 phosphoenolpyruvate carboxylase activity; GO:0003824 catalytic activity; GO:0016830 carbon-carbon lyase activity; GO:0004611 phosphoenolpyruvate carboxykinase activity;	K01595	ppc; phosphoenolpyruvate carboxylase [EC:4.1.1.31]	zma01200 Carbon metabolism - Zea mays (maize); zma01100 Metabolic pathways - Zea mays (maize); zma00710 Carbon fixation in photosynthetic organisms - Zea mays (maize); zma00620 Pyruvate metabolism - Zea mays (maize);	IPR015813;	Pyruvate/Phosphoenolpyruvate kinase-like domain;
Zm00001d044754_P008	Zm00001d044754	117	1.592	Up	0.0036964	K	Pyrophosphate--fructose 6-phosphate 1-phosphotransferase subunit beta 2	---	1	0.000175	93.345	ANVSK(1)AELK	3	1.6267	cytoplasm	GO:0006518 peptide metabolic process; GO:0043043 peptide biosynthetic process; GO:0044267 cellular protein metabolic process; GO:0006807 nitrogen compound metabolic process; GO:0009058 biosynthetic process; GO:0043603 cellular amide metabolic process; GO:0044238 primary metabolic process; GO:1901566 organonitrogen compound biosynthetic process; GO:1901576 organic substance biosynthetic process; G…	GO:0005840 ribosome; GO:0043226 organelle; GO:0043229 intracellular organelle; GO:0043232 intracellular non-membrane-bounded organelle; GO:0044464 cell part; GO:0005622 intracellular; GO:0005737 cytoplasm; GO:0032991 macromolecular complex; GO:0044424 intracellular part; GO:1990904 ribonucleoprotein complex; GO:0005623 cell; GO:0030529 intracellular ribonucleoprotein complex; GO:0044444 cytoplasm…	GO:0097159 organic cyclic compound binding; GO:1901363 heterocyclic compound binding; GO:1901265 nucleoside phosphate binding; GO:0005488 binding; GO:0000166 nucleotide binding; GO:0005198 structural molecule activity; GO:0003735 structural constituent of ribosome; GO:0036094 small molecule binding;	K02974	RP-S24e; small subunit ribosomal protein S24e	zma03010 Ribosome - Zea mays (maize);	IPR012678; IPR012677;	Ribosomal protein L23/L15e core domain; Nucleotide-binding alpha-beta plait domain;
Zm00001d044665_P001	Zm00001d044665	159	1.578	Up	0.0069597	K	V-type proton ATPase subunit C	---	1	0.00383	48.568	VDLSDEAQK(1)ER	2	-0.35524	cytoplasm	GO:0006518 peptide metabolic process; GO:0006414 translational elongation; GO:0043043 peptide biosynthetic process; GO:0044267 cellular protein metabolic process; GO:0006807 nitrogen compound metabolic process; GO:0009058 biosynthetic process; GO:0043603 cellular amide metabolic process; GO:0044238 primary metabolic process; GO:1901566 organonitrogen compound biosynthetic process; GO:1901576 orga…		GO:0097159 organic cyclic compound binding; GO:1901363 heterocyclic compound binding; GO:0003723 RNA binding; GO:0008135 translation factor activity, RNA binding; GO:0003746 translation elongation factor activity; GO:0005488 binding; GO:0003676 nucleic acid binding;	K03233			IPR004046; IPR010987; IPR001662;	Glutathione S-transferase, C-terminal; Glutathione S-transferase, C-terminal-like; Translation elongation factor EF1B, gamma chain, conserved;
Zm00001d044665_P001	Zm00001d044665	240	1.433	Up	0.0137218	K	V-type proton ATPase subunit C	---	1	0.0217	46.001	VDK(1)LVQLR	2	-1.448	chloroplast	GO:0008152 metabolic process;		GO:0016746 transferase activity, transferring acyl groups; GO:0003824 catalytic activity; GO:0016740 transferase activity;	K00627	DLAT; pyruvate dehydrogenase E2 component (dihydrolipoamide acetyltransferase) [EC:2.3.1.12]	zma00010 Glycolysis / Gluconeogenesis - Zea mays (maize); zma01200 Carbon metabolism - Zea mays (maize); zma01110 Biosynthesis of secondary metabolites - Zea mays (maize); zma01100 Metabolic pathways - Zea mays (maize); zma00020 Citrate cycle (TCA cycle) - Zea mays (maize); zma00620 Pyruvate metabolism - Zea mays (maize);	IPR004167; IPR001078; IPR011053; IPR000089; IPR023213;	E3-binding domain; 2-oxoacid dehydrogenase acyltransferase, catalytic domain; Single hybrid motif; Biotin/lipoyl attachment; Chloramphenicol acetyltransferase-like domain;
Zm00001d044664_P001	Zm00001d044664	29	1.48	Up	0.0046564	K	40S ribosomal protein S16-3	---	1	4.05e-06	97.45	GELNPLQDASGGK(1)K	3	-0.27926	chloroplast	GO:0008152 metabolic process;		GO:0016746 transferase activity, transferring acyl groups; GO:0003824 catalytic activity; GO:0016740 transferase activity;	K00627	DLAT; pyruvate dehydrogenase E2 component (dihydrolipoamide acetyltransferase) [EC:2.3.1.12]	zma00010 Glycolysis / Gluconeogenesis - Zea mays (maize); zma01200 Carbon metabolism - Zea mays (maize); zma01110 Biosynthesis of secondary metabolites - Zea mays (maize); zma01100 Metabolic pathways - Zea mays (maize); zma00020 Citrate cycle (TCA cycle) - Zea mays (maize); zma00620 Pyruvate metabolism - Zea mays (maize);	IPR004167; IPR001078; IPR011053; IPR000089; IPR023213;	E3-binding domain; 2-oxoacid dehydrogenase acyltransferase, catalytic domain; Single hybrid motif; Biotin/lipoyl attachment; Chloramphenicol acetyltransferase-like domain;
Zm00001d044664_P001	Zm00001d044664	108	1.42	Up	0.004779	K	40S ribosomal protein S16-3	---	1	4.36e-08	110.08	VAK(1)VTGGAPNK	3	-1.6174	cytoplasm	GO:0006518 peptide metabolic process; GO:0043043 peptide biosynthetic process; GO:0044267 cellular protein metabolic process; GO:0006807 nitrogen compound metabolic process; GO:0009058 biosynthetic process; GO:0043603 cellular amide metabolic process; GO:0044238 primary metabolic process; GO:1901566 organonitrogen compound biosynthetic process; GO:1901576 organic substance biosynthetic process; G…	GO:0005840 ribosome; GO:0043226 organelle; GO:0043229 intracellular organelle; GO:0043232 intracellular non-membrane-bounded organelle; GO:0044464 cell part; GO:0005622 intracellular; GO:0005737 cytoplasm; GO:0032991 macromolecular complex; GO:0044424 intracellular part; GO:1990904 ribonucleoprotein complex; GO:0005623 cell; GO:0030529 intracellular ribonucleoprotein complex; GO:0044444 cytoplasm…	GO:0003735 structural constituent of ribosome; GO:0005198 structural molecule activity;	K02918	RP-L35e; large subunit ribosomal protein L35e	zma03010 Ribosome - Zea mays (maize);
Zm00001d044648_P006	Zm00001d044648	382	2.003	Up	0.0052613	K	Alpha-L-arabinofuranosidase 1	---	1	3.14e-08	126.55	HQLSLK(1)TER	3	-0.81276	cytoplasm	GO:0006518 peptide metabolic process; GO:0043043 peptide biosynthetic process; GO:0044267 cellular protein metabolic process; GO:0006807 nitrogen compound metabolic process; GO:0009058 biosynthetic process; GO:0043603 cellular amide metabolic process; GO:0044238 primary metabolic process; GO:1901566 organonitrogen compound biosynthetic process; GO:1901576 organic substance biosynthetic process; G…	GO:0005840 ribosome; GO:0043226 organelle; GO:0043229 intracellular organelle; GO:0043232 intracellular non-membrane-bounded organelle; GO:0044464 cell part; GO:0005622 intracellular; GO:0005737 cytoplasm; GO:0032991 macromolecular complex; GO:0044424 intracellular part; GO:1990904 ribonucleoprotein complex; GO:0005623 cell; GO:0030529 intracellular ribonucleoprotein complex; GO:0044444 cytoplasm…	GO:0003735 structural constituent of ribosome; GO:0005198 structural molecule activity;	K02918	RP-L35e; large subunit ribosomal protein L35e	zma03010 Ribosome - Zea mays (maize);
Zm00001d044475_P001	Zm00001d044475	328	1.381	Up	0.0080643	K	HXXXD-type acyl-transferase family protein	---	1	0.00505	68.016	NAELQAK(1)K	2	-0.73223	cytoplasm				K15979			IPR016071; IPR002999;	Staphylococcal nuclease (SNase-like), OB-fold; Tudor domain;
Zm00001d044212_P004	Zm00001d044212	282	1.496	Up	0.022978	K	Probable aldo-keto reductase 4	---	1	6.83e-20	136.49	HVVFGQVVEGMDVVK(1)AIEK	4	-0.57619	cytoplasm	GO:0044267 cellular protein metabolic process; GO:0044238 primary metabolic process; GO:0018208 peptidyl-proline modification; GO:0000413 protein peptidyl-prolyl isomerization; GO:0044237 cellular metabolic process; GO:0071704 organic substance metabolic process; GO:0006457 protein folding; GO:0018193 peptidyl-amino acid modification; GO:0008152 metabolic process; GO:0044260 cellular macromolecul…		GO:0003755 peptidyl-prolyl cis-trans isomerase activity; GO:0016853 isomerase activity; GO:0003824 catalytic activity; GO:0016859 cis-trans isomerase activity;	K01802			IPR002130; IPR029000;	Cyclophilin-type peptidyl-prolyl cis-trans isomerase domain; Cyclophilin-like domain;
Zm00001d044054_P002	Zm00001d044054	126	1.568	Up	0.0102423	K	GTP-binding nuclear protein Ran-2	---	1	0.00136	85.676	SGK(1)PLHYK	3	0.80295	cytoplasm	GO:0044267 cellular protein metabolic process; GO:0044238 primary metabolic process; GO:0018208 peptidyl-proline modification; GO:0000413 protein peptidyl-prolyl isomerization; GO:0044237 cellular metabolic process; GO:0071704 organic substance metabolic process; GO:0006457 protein folding; GO:0018193 peptidyl-amino acid modification; GO:0008152 metabolic process; GO:0044260 cellular macromolecul…		GO:0003755 peptidyl-prolyl cis-trans isomerase activity; GO:0016853 isomerase activity; GO:0003824 catalytic activity; GO:0016859 cis-trans isomerase activity;	K01802			IPR002130; IPR029000;	Cyclophilin-type peptidyl-prolyl cis-trans isomerase domain; Cyclophilin-like domain;
Zm00001d044054_P002	Zm00001d044054	40	1.506	Up	0.0022151	K	GTP-binding nuclear protein Ran-2	---	1	0.0212	58.815	GVGK(1)SGK	2	-0.2132	cytoplasm	GO:0044267 cellular protein metabolic process; GO:0044238 primary metabolic process; GO:0018208 peptidyl-proline modification; GO:0000413 protein peptidyl-prolyl isomerization; GO:0044237 cellular metabolic process; GO:0071704 organic substance metabolic process; GO:0006457 protein folding; GO:0018193 peptidyl-amino acid modification; GO:0008152 metabolic process; GO:0044260 cellular macromolecul…		GO:0003755 peptidyl-prolyl cis-trans isomerase activity; GO:0016853 isomerase activity; GO:0003824 catalytic activity; GO:0016859 cis-trans isomerase activity;	K01802			IPR002130; IPR029000;	Cyclophilin-type peptidyl-prolyl cis-trans isomerase domain; Cyclophilin-like domain;
Zm00001d044035_P001	Zm00001d044035	149	1.443	Up	0.008082	K	Ketol-acid reductoisomerase chloroplastic	---	0.99998	1.52e-08	109.07	SGKPLHYK(1)GSTFHR	5	-0.67173	cytoplasm	GO:0044267 cellular protein metabolic process; GO:0044238 primary metabolic process; GO:0018208 peptidyl-proline modification; GO:0000413 protein peptidyl-prolyl isomerization; GO:0044237 cellular metabolic process; GO:0071704 organic substance metabolic process; GO:0006457 protein folding; GO:0018193 peptidyl-amino acid modification; GO:0008152 metabolic process; GO:0044260 cellular macromolecul…		GO:0003755 peptidyl-prolyl cis-trans isomerase activity; GO:0016853 isomerase activity; GO:0003824 catalytic activity; GO:0016859 cis-trans isomerase activity;	K01802			IPR002130; IPR029000;	Cyclophilin-type peptidyl-prolyl cis-trans isomerase domain; Cyclophilin-like domain;
Zm00001d043988_P001	Zm00001d043988	292	1.392	Up	0.046518	K	"chitinase chem5 cDNA derived from a library originating from a mercuric chloride treated line, INRA258 GN= chn1"	---	1	0.0146	53.756	AIEK(1)VGTR	2	0.25887	cytoplasm	GO:0044267 cellular protein metabolic process; GO:0044238 primary metabolic process; GO:0018208 peptidyl-proline modification; GO:0000413 protein peptidyl-prolyl isomerization; GO:0044237 cellular metabolic process; GO:0071704 organic substance metabolic process; GO:0006457 protein folding; GO:0018193 peptidyl-amino acid modification; GO:0008152 metabolic process; GO:0044260 cellular macromolecul…		GO:0003755 peptidyl-prolyl cis-trans isomerase activity; GO:0016853 isomerase activity; GO:0003824 catalytic activity; GO:0016859 cis-trans isomerase activity;	K01802			IPR002130; IPR029000;	Cyclophilin-type peptidyl-prolyl cis-trans isomerase domain; Cyclophilin-like domain;
Zm00001d043982_P073	Zm00001d043982	20	1.402	Up	0.000103404	K	uncharacterized protein	---	1	0.000885	61.344	VVK(1)VADCGQLS	2	0.042307	cytoplasm	GO:0044267 cellular protein metabolic process; GO:0044238 primary metabolic process; GO:0018208 peptidyl-proline modification; GO:0000413 protein peptidyl-prolyl isomerization; GO:0044237 cellular metabolic process; GO:0071704 organic substance metabolic process; GO:0006457 protein folding; GO:0018193 peptidyl-amino acid modification; GO:0008152 metabolic process; GO:0044260 cellular macromolecul…		GO:0003755 peptidyl-prolyl cis-trans isomerase activity; GO:0016853 isomerase activity; GO:0003824 catalytic activity; GO:0016859 cis-trans isomerase activity;	K01802			IPR002130; IPR029000;	Cyclophilin-type peptidyl-prolyl cis-trans isomerase domain; Cyclophilin-like domain;
Zm00001d043601_P002	Zm00001d043601	361	3.11	Up	0.0030362	K	NADP-dependent malic enzyme6 GN= me6	---	1	3.93e-06	104.24	ALCTGEK(1)GVGK	2	0.70997	cytoplasm	GO:0044267 cellular protein metabolic process; GO:0044238 primary metabolic process; GO:0018208 peptidyl-proline modification; GO:0000413 protein peptidyl-prolyl isomerization; GO:0044237 cellular metabolic process; GO:0071704 organic substance metabolic process; GO:0006457 protein folding; GO:0018193 peptidyl-amino acid modification; GO:0008152 metabolic process; GO:0044260 cellular macromolecul…		GO:0003755 peptidyl-prolyl cis-trans isomerase activity; GO:0016853 isomerase activity; GO:0003824 catalytic activity; GO:0016859 cis-trans isomerase activity;	K01802			IPR002130; IPR029000;	Cyclophilin-type peptidyl-prolyl cis-trans isomerase domain; Cyclophilin-like domain;
Zm00001d043601_P002	Zm00001d043601	171	2.241	Up	0.00127581	K	NADP-dependent malic enzyme6 GN= me6	---	1	0.00785	63.816	TAGTIYK(1)K	2	0.55471	mitochondria	GO:0050794 regulation of cellular process; GO:0044700 single organism signaling; GO:0051716 cellular response to stimulus; GO:0007165 signal transduction; GO:0050789 regulation of biological process; GO:0007154 cell communication; GO:0035556 intracellular signal transduction; GO:0044699 single-organism process; GO:0007264 small GTPase mediated signal transduction; GO:0023052 signaling; GO:0050896…		GO:1901265 nucleoside phosphate binding; GO:0001882 nucleoside binding; GO:0043167 ion binding; GO:0000166 nucleotide binding; GO:0097159 organic cyclic compound binding; GO:1901363 heterocyclic compound binding; GO:0032549 ribonucleoside binding; GO:0097367 carbohydrate derivative binding; GO:0032553 ribonucleotide binding; GO:0005488 binding; GO:0032550 purine ribonucleoside binding; GO:0043168…	K07877			IPR005225; IPR027417;	Small GTP-binding protein domain; P-loop containing nucleoside triphosphate hydrolase;
Zm00001d043511_P002	Zm00001d043511	287	1.419	Up	0.020285	K	hexokinase5 GN= hex5	---	0.998389	0.0308	52.867	K(0.002)PNPTK(0.998)LR	3	2.2934	mitochondria	GO:0006518 peptide metabolic process; GO:0043043 peptide biosynthetic process; GO:0044267 cellular protein metabolic process; GO:0006807 nitrogen compound metabolic process; GO:0009058 biosynthetic process; GO:0043603 cellular amide metabolic process; GO:0044238 primary metabolic process; GO:1901566 organonitrogen compound biosynthetic process; GO:1901576 organic substance biosynthetic process; G…	GO:0005840 ribosome; GO:0043226 organelle; GO:0043229 intracellular organelle; GO:0043232 intracellular non-membrane-bounded organelle; GO:0044464 cell part; GO:0005622 intracellular; GO:0005737 cytoplasm; GO:0032991 macromolecular complex; GO:0044424 intracellular part; GO:1990904 ribonucleoprotein complex; GO:0005623 cell; GO:0030529 intracellular ribonucleoprotein complex; GO:0044444 cytoplasm…	GO:0003735 structural constituent of ribosome; GO:0005198 structural molecule activity;	K02934	RP-L6e; large subunit ribosomal protein L6e	zma03010 Ribosome - Zea mays (maize);	IPR008991; IPR014722;	Translation protein SH3-like domain; Ribosomal protein L2 domain 2;
Zm00001d043249_P001	Zm00001d043249	197	1.599	Up	0.00093551	K	NAD(P)H dehydrogenase (quinone) FQR1	---	1	0.000266	81.017	FYPADDVK(1)PR	2	-0.99293	mitochondria	GO:0006518 peptide metabolic process; GO:0043043 peptide biosynthetic process; GO:0044267 cellular protein metabolic process; GO:0006807 nitrogen compound metabolic process; GO:0009058 biosynthetic process; GO:0043603 cellular amide metabolic process; GO:0044238 primary metabolic process; GO:1901566 organonitrogen compound biosynthetic process; GO:1901576 organic substance biosynthetic process; G…	GO:0005840 ribosome; GO:0043226 organelle; GO:0043229 intracellular organelle; GO:0043232 intracellular non-membrane-bounded organelle; GO:0044464 cell part; GO:0005622 intracellular; GO:0005737 cytoplasm; GO:0032991 macromolecular complex; GO:0044424 intracellular part; GO:1990904 ribonucleoprotein complex; GO:0005623 cell; GO:0030529 intracellular ribonucleoprotein complex; GO:0044444 cytoplasm…	GO:0003735 structural constituent of ribosome; GO:0005198 structural molecule activity;	K02934	RP-L6e; large subunit ribosomal protein L6e	zma03010 Ribosome - Zea mays (maize);	IPR008991; IPR014722;	Translation protein SH3-like domain; Ribosomal protein L2 domain 2;
Zm00001d043137_P001	Zm00001d043137	18	1.588	Up	0.0035362	K	Proteasome subunit alpha type	---	1	0.00387	79.148	FDDK(1)YFAR	2	-0.79224	mitochondria	GO:0006518 peptide metabolic process; GO:0043043 peptide biosynthetic process; GO:0044267 cellular protein metabolic process; GO:0006807 nitrogen compound metabolic process; GO:0009058 biosynthetic process; GO:0043603 cellular amide metabolic process; GO:0044238 primary metabolic process; GO:1901566 organonitrogen compound biosynthetic process; GO:1901576 organic substance biosynthetic process; G…	GO:0005840 ribosome; GO:0043226 organelle; GO:0043229 intracellular organelle; GO:0043232 intracellular non-membrane-bounded organelle; GO:0044464 cell part; GO:0005622 intracellular; GO:0005737 cytoplasm; GO:0032991 macromolecular complex; GO:0044424 intracellular part; GO:1990904 ribonucleoprotein complex; GO:0005623 cell; GO:0030529 intracellular ribonucleoprotein complex; GO:0044444 cytoplasm…	GO:0003735 structural constituent of ribosome; GO:0005198 structural molecule activity;	K02934	RP-L6e; large subunit ribosomal protein L6e	zma03010 Ribosome - Zea mays (maize);	IPR008991; IPR014722;	Translation protein SH3-like domain; Ribosomal protein L2 domain 2;
Zm00001d043098_P006	Zm00001d043098	54	1.564	Up	0.0122214	K	ferric-chelate reductase (NADH)1 member of a multi-gene family GN= fcr1	---	1	0.000156	93.345	SLPDFK(1)K	3	0.11255	mitochondria	GO:0006518 peptide metabolic process; GO:0043043 peptide biosynthetic process; GO:0044267 cellular protein metabolic process; GO:0006807 nitrogen compound metabolic process; GO:0009058 biosynthetic process; GO:0043603 cellular amide metabolic process; GO:0044238 primary metabolic process; GO:1901566 organonitrogen compound biosynthetic process; GO:1901576 organic substance biosynthetic process; G…	GO:0005840 ribosome; GO:0043226 organelle; GO:0043229 intracellular organelle; GO:0043232 intracellular non-membrane-bounded organelle; GO:0044464 cell part; GO:0005622 intracellular; GO:0005737 cytoplasm; GO:0032991 macromolecular complex; GO:0044424 intracellular part; GO:1990904 ribonucleoprotein complex; GO:0005623 cell; GO:0030529 intracellular ribonucleoprotein complex; GO:0044444 cytoplasm…	GO:0003735 structural constituent of ribosome; GO:0005198 structural molecule activity;	K02934	RP-L6e; large subunit ribosomal protein L6e	zma03010 Ribosome - Zea mays (maize);	IPR008991; IPR014722;	Translation protein SH3-like domain; Ribosomal protein L2 domain 2;
Zm00001d043086_P014	Zm00001d043086	235	1.501	Up	0.00059681	K	23-bisphosphoglycerate-independent phosphoglycerate mutase 1	---	1	4.66e-08	108.72	EAHLAK(1)SLYFIR	3	0.6575	cytoplasm				K03037	PSMD6; 26S proteasome regulatory subunit N7	zma03050 Proteasome - Zea mays (maize);	IPR011991;	Winged helix-turn-helix DNA-binding domain;
Zm00001d043086_P014	Zm00001d043086	56	1.463	Up	0.025601	K	23-bisphosphoglycerate-independent phosphoglycerate mutase 1	---	1	8.52e-05	96.059	RPENWALVEK(1)AK	3	-0.18662	cytoplasm	GO:0009116 nucleoside metabolic process; GO:0042278 purine nucleoside metabolic process; GO:0006725 cellular aromatic compound metabolic process; GO:0044699 single-organism process; GO:0046129 purine ribonucleoside biosynthetic process; GO:0009163 nucleoside biosynthetic process; GO:0009058 biosynthetic process; GO:1901566 organonitrogen compound biosynthetic process; GO:0043174 nucleoside salvag…		GO:0016301 kinase activity; GO:0019206 nucleoside kinase activity; GO:0016773 phosphotransferase activity, alcohol group as acceptor; GO:0003824 catalytic activity; GO:0019205 nucleobase-containing compound kinase activity; GO:0016740 transferase activity; GO:0004001 adenosine kinase activity; GO:0016772 transferase activity, transferring phosphorus-containing groups;	K00856	E2.7.1.20; adenosine kinase [EC:2.7.1.20]	zma01100 Metabolic pathways - Zea mays (maize); zma00230 Purine metabolism - Zea mays (maize);	IPR011611; IPR029056;	Carbohydrate kinase PfkB; Ribokinase-like;
Zm00001d043086_P014	Zm00001d043086	406	1.407	Up	0.00062025	K	23-bisphosphoglycerate-independent phosphoglycerate mutase 1	---	0.999654	0.0203	45.368	DKFGEEMK(1)K	3	-0.73831	cytoplasm	GO:0009116 nucleoside metabolic process; GO:0042278 purine nucleoside metabolic process; GO:0006725 cellular aromatic compound metabolic process; GO:0044699 single-organism process; GO:0046129 purine ribonucleoside biosynthetic process; GO:0009163 nucleoside biosynthetic process; GO:0009058 biosynthetic process; GO:1901566 organonitrogen compound biosynthetic process; GO:0043174 nucleoside salvag…		GO:0016301 kinase activity; GO:0019206 nucleoside kinase activity; GO:0016773 phosphotransferase activity, alcohol group as acceptor; GO:0003824 catalytic activity; GO:0019205 nucleobase-containing compound kinase activity; GO:0016740 transferase activity; GO:0004001 adenosine kinase activity; GO:0016772 transferase activity, transferring phosphorus-containing groups;	K00856	E2.7.1.20; adenosine kinase [EC:2.7.1.20]	zma01100 Metabolic pathways - Zea mays (maize); zma00230 Purine metabolism - Zea mays (maize);	IPR011611; IPR029056;	Carbohydrate kinase PfkB; Ribokinase-like;
Zm00001d043070_P001	Zm00001d043070	133	1.601	Up	0.00159606	K	Ubiquitin-conjugating enzyme E2 11	---	0.999758	0.029	41.704	DK(1)FGEEMKK	3	0.80826	cytoplasm	GO:0009116 nucleoside metabolic process; GO:0042278 purine nucleoside metabolic process; GO:0006725 cellular aromatic compound metabolic process; GO:0044699 single-organism process; GO:0046129 purine ribonucleoside biosynthetic process; GO:0009163 nucleoside biosynthetic process; GO:0009058 biosynthetic process; GO:1901566 organonitrogen compound biosynthetic process; GO:0043174 nucleoside salvag…		GO:0016301 kinase activity; GO:0019206 nucleoside kinase activity; GO:0016773 phosphotransferase activity, alcohol group as acceptor; GO:0003824 catalytic activity; GO:0019205 nucleobase-containing compound kinase activity; GO:0016740 transferase activity; GO:0004001 adenosine kinase activity; GO:0016772 transferase activity, transferring phosphorus-containing groups;	K00856	E2.7.1.20; adenosine kinase [EC:2.7.1.20]	zma01100 Metabolic pathways - Zea mays (maize); zma00230 Purine metabolism - Zea mays (maize);	IPR011611; IPR029056;	Carbohydrate kinase PfkB; Ribokinase-like;
Zm00001d042966_P002	Zm00001d042966	32	1.693	Up	0.0026623	K	40S ribosomal protein S23-2	---	1	0.000495	74.475	ASVK(1)NTVTQVAK	2	0.40124	chloroplast	GO:1902222 erythrose 4-phosphate/phosphoenolpyruvate family amino acid catabolic process; GO:1901606 alpha-amino acid catabolic process; GO:0006725 cellular aromatic compound metabolic process; GO:0044699 single-organism process; GO:0044237 cellular metabolic process; GO:0071704 organic substance metabolic process; GO:0006559 L-phenylalanine catabolic process; GO:0008152 metabolic process; GO:000…	GO:0044424 intracellular part; GO:0005623 cell; GO:0044464 cell part; GO:0005622 intracellular; GO:0005737 cytoplasm;	GO:0016829 lyase activity; GO:0016840 carbon-nitrogen lyase activity; GO:0016841 ammonia-lyase activity; GO:0003824 catalytic activity;	K13064	PTAL; phenylalanine/tyrosine ammonia-lyase [EC:4.3.1.25]	zma00940 Phenylpropanoid biosynthesis - Zea mays (maize); zma01110 Biosynthesis of secondary metabolites - Zea mays (maize); zma01100 Metabolic pathways - Zea mays (maize); zma00360 Phenylalanine metabolism - Zea mays (maize);	IPR024083; IPR008948; IPR023144;	Fumarase/histidase, N-terminal; L-Aspartase-like; Phenylalanine ammonia-lyase, shielding domain;
Zm00001d042966_P002	Zm00001d042966	69	1.365	Up	0.0085603	K	40S ribosomal protein S23-2	---	1	0.000409	68.751	FSEK(1)ELISAIDR	2	0.65951	chloroplast	GO:1902222 erythrose 4-phosphate/phosphoenolpyruvate family amino acid catabolic process; GO:1901606 alpha-amino acid catabolic process; GO:0006725 cellular aromatic compound metabolic process; GO:0044699 single-organism process; GO:0044237 cellular metabolic process; GO:0071704 organic substance metabolic process; GO:0006559 L-phenylalanine catabolic process; GO:0008152 metabolic process; GO:000…	GO:0044424 intracellular part; GO:0005623 cell; GO:0044464 cell part; GO:0005622 intracellular; GO:0005737 cytoplasm;	GO:0016829 lyase activity; GO:0016840 carbon-nitrogen lyase activity; GO:0016841 ammonia-lyase activity; GO:0003824 catalytic activity;	K13064	PTAL; phenylalanine/tyrosine ammonia-lyase [EC:4.3.1.25]	zma00940 Phenylpropanoid biosynthesis - Zea mays (maize); zma01110 Biosynthesis of secondary metabolites - Zea mays (maize); zma01100 Metabolic pathways - Zea mays (maize); zma00360 Phenylalanine metabolism - Zea mays (maize);	IPR024083; IPR008948; IPR023144;	Fumarase/histidase, N-terminal; L-Aspartase-like; Phenylalanine ammonia-lyase, shielding domain;
Zm00001d042842_P004	Zm00001d042842	21	1.683	Up	0.00132083	K	starch phoshorylase2 cytosolic starch phosphorylase inferred from data in Yu et al 2001 (MS 2015) GN= pho2	---	0.999992	0.00518	51.726	EKELGNTAYK(1)K	3	-0.76261	mitochondria			GO:0005515 protein binding; GO:0005488 binding;	K09553			IPR006636; IPR011990; IPR023114; IPR013026;	Heat shock chaperonin-binding; Tetratricopeptide-like helical domain; Elongated TPR repeat-containing domain; Tetratricopeptide repeat-containing domain;
Zm00001d042842_P004	Zm00001d042842	272	1.313	Up	0.047677	K	starch phoshorylase2 cytosolic starch phosphorylase inferred from data in Yu et al 2001 (MS 2015) GN= pho2	---	1	0.000286	71.153	GTDGDK(1)ISHEK	3	-0.22073	nucleus	GO:0006508 proteolysis; GO:0008152 metabolic process; GO:0043170 macromolecule metabolic process; GO:0019538 protein metabolic process; GO:0044238 primary metabolic process; GO:0071704 organic substance metabolic process;		GO:0004252 serine-type endopeptidase activity; GO:0004175 endopeptidase activity; GO:0008233 peptidase activity; GO:0003824 catalytic activity; GO:0017171 serine hydrolase activity; GO:0008236 serine-type peptidase activity; GO:0070011 peptidase activity, acting on L-amino acid peptides; GO:0016787 hydrolase activity;	K01280			IPR000209; IPR022229;	Peptidase S8/S53 domain; Peptidase S8A, tripeptidyl peptidase II;
Zm00001d042772_P002	Zm00001d042772	211	1.583	Up	0.0021567	K	Ribosomal protein	---	1	0.0226	54.157	LAGEIK(1)R	2	-0.87568	chloroplast
Zm00001d042541_P003	Zm00001d042541	799	2.217	Up	1.6884e-05	K	lipoxygenase2 GN= lox2	---	1	0.000128	77.068	LLIQNQDEMIK(1)SGR	3	1.4668	chloroplast	GO:0006810 transport; GO:0055085 transmembrane transport; GO:0051179 localization; GO:0051234 establishment of localization;	GO:0016020 membrane; GO:0043229 intracellular organelle; GO:0044429 mitochondrial part; GO:0031090 organelle membrane; GO:0031967 organelle envelope; GO:0044446 intracellular organelle part; GO:0005737 cytoplasm; GO:0044424 intracellular part; GO:0005623 cell; GO:0044422 organelle part; GO:0005739 mitochondrion; GO:0005740 mitochondrial envelope; GO:0043231 intracellular membrane-bounded organell…	GO:0005215 transporter activity;	K05863			IPR023395;	Mitochondrial carrier domain;
Zm00001d042541_P003	Zm00001d042541	555	2.131	Up	0.0132409	K	lipoxygenase2 GN= lox2	---	1	1.73e-05	106.62	LANDAK(1)AAK	3	1.5195	chloroplast	GO:0006810 transport; GO:0055085 transmembrane transport; GO:0051179 localization; GO:0051234 establishment of localization;	GO:0016020 membrane; GO:0043229 intracellular organelle; GO:0044429 mitochondrial part; GO:0031090 organelle membrane; GO:0031967 organelle envelope; GO:0044446 intracellular organelle part; GO:0005737 cytoplasm; GO:0044424 intracellular part; GO:0005623 cell; GO:0044422 organelle part; GO:0005739 mitochondrion; GO:0005740 mitochondrial envelope; GO:0043231 intracellular membrane-bounded organell…	GO:0005215 transporter activity;	K05863			IPR023395;	Mitochondrial carrier domain;
Zm00001d042541_P003	Zm00001d042541	386	2.083	Up	0.00105936	K	lipoxygenase2 GN= lox2	---	1	0.000105	110.41	GIVDCFK(1)R	2	-0.63841	chloroplast	GO:0006810 transport; GO:0055085 transmembrane transport; GO:0051179 localization; GO:0051234 establishment of localization;	GO:0016020 membrane; GO:0043229 intracellular organelle; GO:0044429 mitochondrial part; GO:0031090 organelle membrane; GO:0031967 organelle envelope; GO:0044446 intracellular organelle part; GO:0005737 cytoplasm; GO:0044424 intracellular part; GO:0005623 cell; GO:0044422 organelle part; GO:0005739 mitochondrion; GO:0005740 mitochondrial envelope; GO:0043231 intracellular membrane-bounded organell…	GO:0005215 transporter activity;	K05863			IPR023395;	Mitochondrial carrier domain;
Zm00001d042541_P003	Zm00001d042541	491	1.928	Up	0.00085734	K	lipoxygenase2 GN= lox2	---	1	0.0135	67.032	K(1)YGSGGA	2	-0.93016	chloroplast	GO:0006810 transport; GO:0055085 transmembrane transport; GO:0051179 localization; GO:0051234 establishment of localization;	GO:0016020 membrane; GO:0043229 intracellular organelle; GO:0044429 mitochondrial part; GO:0031090 organelle membrane; GO:0031967 organelle envelope; GO:0044446 intracellular organelle part; GO:0005737 cytoplasm; GO:0044424 intracellular part; GO:0005623 cell; GO:0044422 organelle part; GO:0005739 mitochondrion; GO:0005740 mitochondrial envelope; GO:0043231 intracellular membrane-bounded organell…	GO:0005215 transporter activity;	K05863			IPR023395;	Mitochondrial carrier domain;
Zm00001d042541_P003	Zm00001d042541	417	1.838	Up	0.0080224	K	lipoxygenase2 GN= lox2	---	1	2.49e-08	110.92	YK(1)SSLDAFQQILK	3	0.034682	chloroplast	GO:0006810 transport; GO:0055085 transmembrane transport; GO:0051179 localization; GO:0051234 establishment of localization;	GO:0016020 membrane; GO:0043229 intracellular organelle; GO:0044429 mitochondrial part; GO:0031090 organelle membrane; GO:0031967 organelle envelope; GO:0044446 intracellular organelle part; GO:0005737 cytoplasm; GO:0044424 intracellular part; GO:0005623 cell; GO:0044422 organelle part; GO:0005739 mitochondrion; GO:0005740 mitochondrial envelope; GO:0043231 intracellular membrane-bounded organell…	GO:0005215 transporter activity;	K05863			IPR023395;	Mitochondrial carrier domain;
Zm00001d042541_P003	Zm00001d042541	812	1.795	Up	5.8731e-05	K	lipoxygenase2 GN= lox2	---	1	7.15e-06	102.57	SLFK(1)GAGANILR	2	0.8621	chloroplast	GO:0006810 transport; GO:0055085 transmembrane transport; GO:0051179 localization; GO:0051234 establishment of localization;	GO:0016020 membrane; GO:0043229 intracellular organelle; GO:0044429 mitochondrial part; GO:0031090 organelle membrane; GO:0031967 organelle envelope; GO:0044446 intracellular organelle part; GO:0005737 cytoplasm; GO:0044424 intracellular part; GO:0005623 cell; GO:0044422 organelle part; GO:0005739 mitochondrion; GO:0005740 mitochondrial envelope; GO:0043231 intracellular membrane-bounded organell…	GO:0005215 transporter activity;	K05863			IPR023395;	Mitochondrial carrier domain;
Zm00001d042541_P003	Zm00001d042541	275	1.665	Up	0.00057973	K	lipoxygenase2 GN= lox2	---	1	8.48e-08	108.7	MMMTSGEAVK(1)YK	3	-1.077	chloroplast	GO:0006810 transport; GO:0055085 transmembrane transport; GO:0051179 localization; GO:0051234 establishment of localization;	GO:0016020 membrane; GO:0043229 intracellular organelle; GO:0044429 mitochondrial part; GO:0031090 organelle membrane; GO:0031967 organelle envelope; GO:0044446 intracellular organelle part; GO:0005737 cytoplasm; GO:0044424 intracellular part; GO:0005623 cell; GO:0044422 organelle part; GO:0005739 mitochondrion; GO:0005740 mitochondrial envelope; GO:0043231 intracellular membrane-bounded organell…	GO:0005215 transporter activity;	K05863			IPR023395;	Mitochondrial carrier domain;
Zm00001d042541_P003	Zm00001d042541	401	1.642	Up	0.002257	K	lipoxygenase2 GN= lox2	---	1	0.00157	54.09	TLK(1)SDGIAGLYR	2	-1.1967	chloroplast	GO:0006810 transport; GO:0055085 transmembrane transport; GO:0051179 localization; GO:0051234 establishment of localization;	GO:0016020 membrane; GO:0043229 intracellular organelle; GO:0044429 mitochondrial part; GO:0031090 organelle membrane; GO:0031967 organelle envelope; GO:0044446 intracellular organelle part; GO:0005737 cytoplasm; GO:0044424 intracellular part; GO:0005623 cell; GO:0044422 organelle part; GO:0005739 mitochondrion; GO:0005740 mitochondrial envelope; GO:0043231 intracellular membrane-bounded organell…	GO:0005215 transporter activity;	K05863			IPR023395;	Mitochondrial carrier domain;
Zm00001d042541_P003	Zm00001d042541	806	1.63	Up	0.00169757	K	lipoxygenase2 GN= lox2	---	1	0.00916	61.161	LQEENTK(1)R	2	1.1111	nucleus			GO:0005515 protein binding; GO:0005488 binding;	K12616	EDC4; enhancer of mRNA-decapping protein 4	zma03018 RNA degradation - Zea mays (maize);	IPR017986; IPR015943; IPR032401;	WD40-repeat-containing domain; WD40/YVTN repeat-like-containing domain; Enhancer of mRNA-decapping protein 4, WD40 repeat region;
Zm00001d042541_P003	Zm00001d042541	24	1.608	Up	0.036405	K	lipoxygenase2 GN= lox2	---	1	2.01e-08	112.42	SK(1)AQLLATFNSYK	3	0.74731	chloroplast			GO:0005544 calcium-dependent phospholipid binding; GO:0005488 binding; GO:0005543 phospholipid binding; GO:0043167 ion binding; GO:0008289 lipid binding; GO:0043169 cation binding; GO:0046872 metal ion binding; GO:0043168 anion binding; GO:0005509 calcium ion binding;	K17098
Zm00001d042540_P007	Zm00001d042540	829	1.825	Up	0.00157708	K	Linoleate 9S-lipoxygenase 1	---	1	8.94e-06	99.5	K(1)AYSDEEIIR	2	-0.48302	chloroplast			GO:0005544 calcium-dependent phospholipid binding; GO:0005488 binding; GO:0005543 phospholipid binding; GO:0043167 ion binding; GO:0008289 lipid binding; GO:0043169 cation binding; GO:0046872 metal ion binding; GO:0043168 anion binding; GO:0005509 calcium ion binding;	K17098
Zm00001d042540_P007	Zm00001d042540	274	1.817	Up	0.000199944	K	Linoleate 9S-lipoxygenase 1	---	1	3.09e-08	112.08	DQFTHAINK(1)DLK	3	0.083465	chloroplast			GO:0005544 calcium-dependent phospholipid binding; GO:0005488 binding; GO:0005543 phospholipid binding; GO:0043167 ion binding; GO:0008289 lipid binding; GO:0043169 cation binding; GO:0046872 metal ion binding; GO:0043168 anion binding; GO:0005509 calcium ion binding;	K17098
Zm00001d042540_P007	Zm00001d042540	355	1.807	Up	0.0035189	K	Linoleate 9S-lipoxygenase 1	---	1	0.00291	95.352	K(1)SHPGGR	3	0.20218	chloroplast			GO:0005544 calcium-dependent phospholipid binding; GO:0005488 binding; GO:0005543 phospholipid binding; GO:0043167 ion binding; GO:0008289 lipid binding; GO:0043169 cation binding; GO:0046872 metal ion binding; GO:0043168 anion binding; GO:0005509 calcium ion binding;	K17098
Zm00001d042540_P007	Zm00001d042540	589	1.627	Up	0.0033994	K	Linoleate 9S-lipoxygenase 1	---	1	0.0146	53.756	GFEK(1)QILR	2	0.21688	chloroplast				K01802			IPR001179;	FKBP-type peptidyl-prolyl cis-trans isomerase domain;
Zm00001d042540_P007	Zm00001d042540	24	1.418	Up	0.00161596	K	Linoleate 9S-lipoxygenase 1	---	1	0.000268	69.261	K(1)TLATDVTTEHLR	3	-1.4389	nucleus	GO:0006518 peptide metabolic process; GO:0006725 cellular aromatic compound metabolic process; GO:0044267 cellular protein metabolic process; GO:0044699 single-organism process; GO:0009058 biosynthetic process; GO:1901566 organonitrogen compound biosynthetic process; GO:0043039 tRNA aminoacylation; GO:0044237 cellular metabolic process; GO:0071704 organic substance metabolic process; GO:0006432 p…	GO:0044424 intracellular part; GO:0005623 cell; GO:0044464 cell part; GO:0005622 intracellular; GO:0005737 cytoplasm;	GO:0016876 ligase activity, forming aminoacyl-tRNA and related compounds; GO:0003723 RNA binding; GO:0005524 ATP binding; GO:1901265 nucleoside phosphate binding; GO:0016875 ligase activity, forming carbon-oxygen bonds; GO:0001882 nucleoside binding; GO:0043167 ion binding; GO:0016874 ligase activity; GO:0004826 phenylalanine-tRNA ligase activity; GO:0000166 nucleotide binding; GO:0097159 organic…	K01889	FARSA; phenylalanyl-tRNA synthetase alpha chain [EC:6.1.1.20]	zma00970 Aminoacyl-tRNA biosynthesis - Zea mays (maize);	IPR002319; IPR006195;	Phenylalanyl-tRNA synthetase; Aminoacyl-tRNA synthetase, class II;
Zm00001d042525_P003	Zm00001d042525	44	3.357	Up	3.7167e-05	K	"60S ribosomal protein L5-1 homolog a endosperm cDNA 5C05D11 (uaz189), similar to ribosomal protein GN= rpl5a"	---	1	8.16e-07	110.39	GATVGDAVK(1)K	3	1.5212	extracellular				K15102			IPR023395;	Mitochondrial carrier domain;
Zm00001d042525_P003	Zm00001d042525	49	2.871	Up	8.3762e-05	K	"60S ribosomal protein L5-1 homolog a endosperm cDNA 5C05D11 (uaz189), similar to ribosomal protein GN= rpl5a"	---	1	0.00188	57.401	GK(1)VYDVTSGR	2	0.15637	chloroplast				K17278			IPR001199;	Cytochrome b5-like heme/steroid binding domain;
Zm00001d042525_P003	Zm00001d042525	258	2.81	Up	0.0030633	K	"60S ribosomal protein L5-1 homolog a endosperm cDNA 5C05D11 (uaz189), similar to ribosomal protein GN= rpl5a"	---	1	0.00048	80.706	HNPEDVK(1)SR	3	0.43316	chloroplast		GO:0031224 intrinsic component of membrane; GO:0016020 membrane; GO:0016021 integral component of membrane; GO:0044425 membrane part;
Zm00001d042525_P003	Zm00001d042525	278	2.319	Up	0.00073507	K	"60S ribosomal protein L5-1 homolog a endosperm cDNA 5C05D11 (uaz189), similar to ribosomal protein GN= rpl5a"	---	1	0.0213	46.462	TLLENK(1)TK	2	0.18394	cytoplasm	GO:0044699 single-organism process; GO:0008152 metabolic process; GO:0055114 oxidation-reduction process; GO:0044710 single-organism metabolic process;		GO:0016667 oxidoreductase activity, acting on a sulfur group of donors; GO:0016651 oxidoreductase activity, acting on NAD(P)H; GO:0016668 oxidoreductase activity, acting on a sulfur group of donors, NAD(P) as acceptor; GO:0003824 catalytic activity; GO:0016491 oxidoreductase activity;	K00383	GSR; glutathione reductase (NADPH) [EC:1.8.1.7]	zma00480 Glutathione metabolism - Zea mays (maize);	IPR023753;	FAD/NAD(P)-binding domain;
Zm00001d042525_P003	Zm00001d042525	15	2.096	Up	0.00031808	K	"60S ribosomal protein L5-1 homolog a endosperm cDNA 5C05D11 (uaz189), similar to ribosomal protein GN= rpl5a"	---	0.999254	0.00695	79.116	K(0.999)HK(0.001)PFYK	4	0.39351	chloroplast			GO:0009055 electron carrier activity;				IPR003245; IPR008972;	Phytocyanin domain; Cupredoxin;
Zm00001d042525_P003	Zm00001d042525	197	1.798	Up	0.00037749	K	"60S ribosomal protein L5-1 homolog a endosperm cDNA 5C05D11 (uaz189), similar to ribosomal protein GN= rpl5a"	---	1	0.0312	48.794	YDK(1)ALSR	2	1.2267	nucleus	GO:0044699 single-organism process; GO:0008152 metabolic process; GO:0055114 oxidation-reduction process; GO:0044710 single-organism metabolic process;		GO:0003824 catalytic activity; GO:0016491 oxidoreductase activity;	K02641	petH; ferredoxin--NADP+ reductase [EC:1.18.1.2]	zma01100 Metabolic pathways - Zea mays (maize); zma00195 Photosynthesis - Zea mays (maize);	IPR001433; IPR001709;	Oxidoreductase FAD/NAD(P)-binding; Flavoprotein pyridine nucleotide cytochrome reductase;
Zm00001d042525_P003	Zm00001d042525	178	1.316	Up	0.032383	K	"60S ribosomal protein L5-1 homolog a endosperm cDNA 5C05D11 (uaz189), similar to ribosomal protein GN= rpl5a"	---	1	0.0119	55.649	K(1)IYDSQTR	2	-0.23896	cytoplasm			GO:0005515 protein binding; GO:0005488 binding;	K00799	GST; glutathione S-transferase [EC:2.5.1.18]	zma00480 Glutathione metabolism - Zea mays (maize);	IPR010987; IPR004045; IPR012336;	Glutathione S-transferase, C-terminal-like; Glutathione S-transferase, N-terminal; Thioredoxin-like fold;
Zm00001d042453_P003	Zm00001d042453	9	1.552	Up	0.012762	K	aldolase1 cytosolic aldolase GN= ald1	---	1	0.00118	69.721	SHPK(1)IDPSK	3	0.38863	mitochondria	GO:0044711 single-organism biosynthetic process; GO:0016053 organic acid biosynthetic process; GO:0044281 small molecule metabolic process; GO:0044763 single-organism cellular process; GO:0044699 single-organism process; GO:0009058 biosynthetic process; GO:0044255 cellular lipid metabolic process; GO:0006631 fatty acid metabolic process; GO:0044238 primary metabolic process; GO:0044237 cellular m…			K03955	NDUFAB1; NADH dehydrogenase (ubiquinone) 1 alpha/beta subcomplex 1	zma00190 Oxidative phosphorylation - Zea mays (maize); zma01100 Metabolic pathways - Zea mays (maize);	IPR009081;	Phosphopantetheine binding ACP domain;
Zm00001d042453_P001	Zm00001d042453	9	2.057	Up	0.0035247	K	aldolase1 cytosolic aldolase GN= ald1	---	1	0.000594	69.554	K(1)SSAHDGLVK	3	1.6698	chloroplast	GO:0006518 peptide metabolic process; GO:0043043 peptide biosynthetic process; GO:0044267 cellular protein metabolic process; GO:0006807 nitrogen compound metabolic process; GO:0009058 biosynthetic process; GO:0043603 cellular amide metabolic process; GO:0044238 primary metabolic process; GO:1901566 organonitrogen compound biosynthetic process; GO:1901576 organic substance biosynthetic process; G…	GO:0005840 ribosome; GO:0043226 organelle; GO:0043229 intracellular organelle; GO:0043232 intracellular non-membrane-bounded organelle; GO:0044464 cell part; GO:0005622 intracellular; GO:0005737 cytoplasm; GO:0032991 macromolecular complex; GO:0044424 intracellular part; GO:1990904 ribonucleoprotein complex; GO:0005623 cell; GO:0030529 intracellular ribonucleoprotein complex; GO:0044444 cytoplasm…	GO:0003735 structural constituent of ribosome; GO:0005198 structural molecule activity;	K02951	RP-S12e; small subunit ribosomal protein S12e	zma03010 Ribosome - Zea mays (maize);	IPR029064; IPR004038;	50S ribosomal protein L30e-like; Ribosomal protein L7Ae/L30e/S12e/Gadd45;
Zm00001d042453_P001	Zm00001d042453	311	1.917	Up	0.0190593	K	aldolase1 cytosolic aldolase GN= ald1	---	1	0.00092	50.305	QLNAAK(1)VVAVGPGER	3	-0.22809	chloroplast	GO:0006457 protein folding; GO:0009987 cellular process;	GO:0044424 intracellular part; GO:0005623 cell; GO:0044464 cell part; GO:0005622 intracellular; GO:0005737 cytoplasm;		K04078			IPR011032;	GroES-like;
Zm00001d042453_P001	Zm00001d042453	283	1.631	Up	0.030824	K	aldolase1 cytosolic aldolase GN= ald1	---	1	0.0302	40.352	VAK(1)DFGVK	2	0.30242	cytoplasm	GO:0072350 tricarboxylic acid metabolic process; GO:0055114 oxidation-reduction process; GO:0044281 small molecule metabolic process; GO:0044763 single-organism cellular process; GO:0006099 tricarboxylic acid cycle; GO:0044699 single-organism process; GO:0044238 primary metabolic process; GO:0045333 cellular respiration; GO:0044237 cellular metabolic process; GO:0071704 organic substance metaboli…		GO:0016831 carboxy-lyase activity; GO:0016829 lyase activity; GO:0008964 phosphoenolpyruvate carboxylase activity; GO:0003824 catalytic activity; GO:0016830 carbon-carbon lyase activity; GO:0004611 phosphoenolpyruvate carboxykinase activity;	K01595	ppc; phosphoenolpyruvate carboxylase [EC:4.1.1.31]	zma01200 Carbon metabolism - Zea mays (maize); zma01100 Metabolic pathways - Zea mays (maize); zma00710 Carbon fixation in photosynthetic organisms - Zea mays (maize); zma00620 Pyruvate metabolism - Zea mays (maize);	IPR015813;	Pyruvate/Phosphoenolpyruvate kinase-like domain;
Zm00001d042453_P001	Zm00001d042453	24	1.596	Up	0.0028036	K	aldolase1 cytosolic aldolase GN= ald1	---	1	0.0269	40.502	GTILGYK(1)R	2	-1.0317	cytoplasm	GO:0006518 peptide metabolic process; GO:0043043 peptide biosynthetic process; GO:0044267 cellular protein metabolic process; GO:0006807 nitrogen compound metabolic process; GO:0009058 biosynthetic process; GO:0043603 cellular amide metabolic process; GO:0044238 primary metabolic process; GO:1901566 organonitrogen compound biosynthetic process; GO:1901576 organic substance biosynthetic process; G…	GO:0005840 ribosome; GO:0043226 organelle; GO:0043229 intracellular organelle; GO:0043232 intracellular non-membrane-bounded organelle; GO:0044464 cell part; GO:0005622 intracellular; GO:0005737 cytoplasm; GO:0032991 macromolecular complex; GO:0044424 intracellular part; GO:1990904 ribonucleoprotein complex; GO:0005623 cell; GO:0030529 intracellular ribonucleoprotein complex; GO:0044444 cytoplasm…	GO:0003735 structural constituent of ribosome; GO:0005198 structural molecule activity;	K02917	RP-L35Ae; large subunit ribosomal protein L35Ae	zma03010 Ribosome - Zea mays (maize);	IPR009000;	Translation protein, beta-barrel domain;
Zm00001d042308_P003	Zm00001d042308	87	1.361	Up	0.031096	K	60S ribosomal protein L13	---	1	0.00104	64.82	EDVAWYAGK(1)R	2	0.79718	cytoplasm	GO:0006518 peptide metabolic process; GO:0043043 peptide biosynthetic process; GO:0044267 cellular protein metabolic process; GO:0006807 nitrogen compound metabolic process; GO:0009058 biosynthetic process; GO:0043603 cellular amide metabolic process; GO:0044238 primary metabolic process; GO:1901566 organonitrogen compound biosynthetic process; GO:1901576 organic substance biosynthetic process; G…	GO:0005840 ribosome; GO:0043226 organelle; GO:0043229 intracellular organelle; GO:0043232 intracellular non-membrane-bounded organelle; GO:0044464 cell part; GO:0005622 intracellular; GO:0005737 cytoplasm; GO:0032991 macromolecular complex; GO:0044424 intracellular part; GO:1990904 ribonucleoprotein complex; GO:0005623 cell; GO:0030529 intracellular ribonucleoprotein complex; GO:0044444 cytoplasm…	GO:0003735 structural constituent of ribosome; GO:0005198 structural molecule activity;	K02917	RP-L35Ae; large subunit ribosomal protein L35Ae	zma03010 Ribosome - Zea mays (maize);	IPR009000;	Translation protein, beta-barrel domain;
Zm00001d042216_P001	Zm00001d042216	181	2.378	Up	1.64943e-05	K	Glutathione S-transferase 3	---	1	0.00402	95.502	TIEK(1)SSK	2	0.22709	mitochondria	GO:0006820 anion transport; GO:0006810 transport; GO:0055085 transmembrane transport; GO:0050789 regulation of biological process; GO:0032879 regulation of localization; GO:0051049 regulation of transport; GO:0006811 ion transport; GO:0044070 regulation of anion transport; GO:0043269 regulation of ion transport; GO:0051179 localization; GO:0065007 biological regulation; GO:0051234 establishment o…	GO:0016020 membrane; GO:0043229 intracellular organelle; GO:0019867 outer membrane; GO:0044429 mitochondrial part; GO:0098588 bounding membrane of organelle; GO:0031090 organelle membrane; GO:0005741 mitochondrial outer membrane; GO:0005737 cytoplasm; GO:0044446 intracellular organelle part; GO:0031967 organelle envelope; GO:0044424 intracellular part; GO:0005623 cell; GO:0044422 organelle part; …	GO:0015075 ion transmembrane transporter activity; GO:0022803 passive transmembrane transporter activity; GO:0005253 anion channel activity; GO:0022892 substrate-specific transporter activity; GO:0015267 channel activity; GO:0022891 substrate-specific transmembrane transporter activity; GO:0005244 voltage-gated ion channel activity; GO:0008308 voltage-gated anion channel activity; GO:0022838 subs…	K15040			IPR023614;	Porin domain;
Zm00001d042216_P001	Zm00001d042216	142	1.328	Up	0.0065152	K	Glutathione S-transferase 3	---	1	2.9e-15	131.66	DLLYK(1)DYQTDHK	3	0.43835	mitochondria	GO:0006820 anion transport; GO:0006810 transport; GO:0055085 transmembrane transport; GO:0050789 regulation of biological process; GO:0032879 regulation of localization; GO:0051049 regulation of transport; GO:0006811 ion transport; GO:0044070 regulation of anion transport; GO:0043269 regulation of ion transport; GO:0051179 localization; GO:0065007 biological regulation; GO:0051234 establishment o…	GO:0016020 membrane; GO:0043229 intracellular organelle; GO:0019867 outer membrane; GO:0044429 mitochondrial part; GO:0098588 bounding membrane of organelle; GO:0031090 organelle membrane; GO:0005741 mitochondrial outer membrane; GO:0005737 cytoplasm; GO:0044446 intracellular organelle part; GO:0031967 organelle envelope; GO:0044424 intracellular part; GO:0005623 cell; GO:0044422 organelle part; …	GO:0015075 ion transmembrane transporter activity; GO:0022803 passive transmembrane transporter activity; GO:0005253 anion channel activity; GO:0022892 substrate-specific transporter activity; GO:0015267 channel activity; GO:0022891 substrate-specific transmembrane transporter activity; GO:0005244 voltage-gated ion channel activity; GO:0008308 voltage-gated anion channel activity; GO:0022838 subs…	K15040			IPR023614;	Porin domain;
Zm00001d042184_P001	Zm00001d042184	264	1.902	Up	0.00030335	K	6-phosphogluconate dehydrogenase%2C decarboxylating	---	1	6.49e-05	90.759	IQDK(1)EGIPPDQQR	3	0.084582	cytoplasm,nucleus			GO:0005515 protein binding; GO:0005488 binding;	K12158			IPR029071; IPR000626;	Ubiquitin-related domain; Ubiquitin domain;
Zm00001d042184_P001	Zm00001d042184	260	1.574	Up	0.0126017	K	6-phosphogluconate dehydrogenase%2C decarboxylating	---	1	0.0243	54.982	VK(1)TLTGK	2	1.0771	cytoplasm,nucleus			GO:0005515 protein binding; GO:0005488 binding;	K12158			IPR029071; IPR000626;	Ubiquitin-related domain; Ubiquitin domain;
Zm00001d042184_P001	Zm00001d042184	366	1.567	Up	0.021181	K	6-phosphogluconate dehydrogenase%2C decarboxylating	---	1	2.35e-06	106.29	LIFAGK(1)QLEDGR	3	-0.92209	cytoplasm,nucleus			GO:0005515 protein binding; GO:0005488 binding;	K12158			IPR029071; IPR000626;	Ubiquitin-related domain; Ubiquitin domain;
Zm00001d042184_P001	Zm00001d042184	346	1.406	Up	0.00097829	K	6-phosphogluconate dehydrogenase%2C decarboxylating	---	1	0.000546	73.951	LAAESAK(1)LAR	2	0.69739	nucleus		GO:0043229 intracellular organelle; GO:0043232 intracellular non-membrane-bounded organelle; GO:0044446 intracellular organelle part; GO:0032991 macromolecular complex; GO:0044424 intracellular part; GO:0005623 cell; GO:0044422 organelle part; GO:0044427 chromosomal part; GO:0043228 non-membrane-bounded organelle; GO:0000786 nucleosome; GO:0043226 organelle; GO:0000785 chromatin; GO:0044464 cell …	GO:0097159 organic cyclic compound binding; GO:1901363 heterocyclic compound binding; GO:0003677 DNA binding; GO:0046982 protein heterodimerization activity; GO:0005488 binding; GO:0046983 protein dimerization activity; GO:0003676 nucleic acid binding; GO:0005515 protein binding;	K11252			IPR009072; IPR007125;	Histone-fold; Histone H2A/H2B/H3;
Zm00001d042184_P001	Zm00001d042184	178	1.389	Up	0.029379	K	6-phosphogluconate dehydrogenase%2C decarboxylating	---	1	0.000414	78.69	KPAEEEPATEK(1)VEK	3	0.074217	nucleus		GO:0043229 intracellular organelle; GO:0043232 intracellular non-membrane-bounded organelle; GO:0044446 intracellular organelle part; GO:0032991 macromolecular complex; GO:0044424 intracellular part; GO:0005623 cell; GO:0044422 organelle part; GO:0044427 chromosomal part; GO:0043228 non-membrane-bounded organelle; GO:0000786 nucleosome; GO:0043226 organelle; GO:0000785 chromatin; GO:0044464 cell …	GO:0097159 organic cyclic compound binding; GO:1901363 heterocyclic compound binding; GO:0003677 DNA binding; GO:0046982 protein heterodimerization activity; GO:0005488 binding; GO:0046983 protein dimerization activity; GO:0003676 nucleic acid binding; GO:0005515 protein binding;	K11252			IPR009072; IPR007125;	Histone-fold; Histone H2A/H2B/H3;
Zm00001d042022_P001	Zm00001d042022	49	4.544	Up	0.00074444	K	Peroxidase 12	---	1	0.00608	48.602	K(1)SVEGSQNK	3	1.0391	cytoplasm	GO:0008152 metabolic process; GO:0005975 carbohydrate metabolic process; GO:0044238 primary metabolic process; GO:0071704 organic substance metabolic process;		GO:0016853 isomerase activity; GO:0016857 racemase and epimerase activity, acting on carbohydrates and derivatives; GO:0016854 racemase and epimerase activity; GO:0003824 catalytic activity;	K01783	rpe; ribulose-phosphate 3-epimerase [EC:5.1.3.1]	zma00030 Pentose phosphate pathway - Zea mays (maize); zma01230 Biosynthesis of amino acids - Zea mays (maize); zma01200 Carbon metabolism - Zea mays (maize); zma01110 Biosynthesis of secondary metabolites - Zea mays (maize); zma01100 Metabolic pathways - Zea mays (maize); zma00040 Pentose and glucuronate interconversions - Zea mays (maize); zma00710 Carbon fixation in photosynthetic organisms - …	IPR013785; IPR011060;	Aldolase-type TIM barrel; Ribulose-phosphate binding barrel;
Zm00001d042022_P001	Zm00001d042022	263	1.565	Up	0.0097777	K	Peroxidase 12	---	1	8.04e-09	116.19	AQAENEGK(1)TVESK	3	-0.028989	cytoplasm	GO:0044085 cellular component biogenesis; GO:0042254 ribosome biogenesis; GO:0022613 ribonucleoprotein complex biogenesis; GO:0071840 cellular component organization or biogenesis;	GO:0044464 cell part; GO:0005622 intracellular; GO:0032991 macromolecular complex; GO:0044424 intracellular part; GO:1990904 ribonucleoprotein complex; GO:0005623 cell; GO:0030529 intracellular ribonucleoprotein complex;		K02936	RP-L7Ae; large subunit ribosomal protein L7Ae	zma03010 Ribosome - Zea mays (maize);	IPR029064; IPR004038;	50S ribosomal protein L30e-like; Ribosomal protein L7Ae/L30e/S12e/Gadd45;
Zm00001d041963_P001	Zm00001d041963	94	2.197	Up	0.00135836	K	Cytochrome B5 isoform D	---	1	0.00626	70.552	GK(1)VTIIAK	2	0.48435	cytoplasm	GO:0008152 metabolic process; GO:0006011 UDP-glucose metabolic process; GO:0046483 heterocycle metabolic process; GO:0006725 cellular aromatic compound metabolic process; GO:0006139 nucleobase-containing compound metabolic process; GO:0006793 phosphorus metabolic process; GO:1901135 carbohydrate derivative metabolic process; GO:1901360 organic cyclic compound metabolic process; GO:0006807 nitroge…		GO:0051748 UTP-monosaccharide-1-phosphate uridylyltransferase activity; GO:0016779 nucleotidyltransferase activity; GO:0070569 uridylyltransferase activity; GO:0016740 transferase activity; GO:0003983 UTP:glucose-1-phosphate uridylyltransferase activity; GO:0003824 catalytic activity; GO:0016772 transferase activity, transferring phosphorus-containing groups;	K00963	UGP2; UTP--glucose-1-phosphate uridylyltransferase [EC:2.7.7.9]	zma00052 Galactose metabolism - Zea mays (maize); zma00500 Starch and sucrose metabolism - Zea mays (maize); zma00520 Amino sugar and nucleotide sugar metabolism - Zea mays (maize); zma01100 Metabolic pathways - Zea mays (maize); zma00040 Pentose and glucuronate interconversions - Zea mays (maize);	IPR029044;	Nucleotide-diphospho-sugar transferases;
Zm00001d041880_P005	Zm00001d041880	75	1.472	Up	0.0064994	K	Beta-galactosidase 9	---	1	0.000133	84.753	MEIIPNPK(1)EVDGVK	3	0.26613	cytoplasm	GO:0008152 metabolic process; GO:0006011 UDP-glucose metabolic process; GO:0046483 heterocycle metabolic process; GO:0006725 cellular aromatic compound metabolic process; GO:0006139 nucleobase-containing compound metabolic process; GO:0006793 phosphorus metabolic process; GO:1901135 carbohydrate derivative metabolic process; GO:1901360 organic cyclic compound metabolic process; GO:0006807 nitroge…		GO:0051748 UTP-monosaccharide-1-phosphate uridylyltransferase activity; GO:0016779 nucleotidyltransferase activity; GO:0070569 uridylyltransferase activity; GO:0016740 transferase activity; GO:0003983 UTP:glucose-1-phosphate uridylyltransferase activity; GO:0003824 catalytic activity; GO:0016772 transferase activity, transferring phosphorus-containing groups;	K00963	UGP2; UTP--glucose-1-phosphate uridylyltransferase [EC:2.7.7.9]	zma00052 Galactose metabolism - Zea mays (maize); zma00500 Starch and sucrose metabolism - Zea mays (maize); zma00520 Amino sugar and nucleotide sugar metabolism - Zea mays (maize); zma01100 Metabolic pathways - Zea mays (maize); zma00040 Pentose and glucuronate interconversions - Zea mays (maize);	IPR029044;	Nucleotide-diphospho-sugar transferases;
Zm00001d041775_P001	Zm00001d041775	59	1.423	Up	0.014998	K	2-dehydro-3-deoxyphosphooctonate aldolase 2	---	1	3.1e-06	97.69	IVTEDFLPLPSK(1)GK	3	-0.17111	cytoplasm	GO:0008152 metabolic process; GO:0006011 UDP-glucose metabolic process; GO:0046483 heterocycle metabolic process; GO:0006725 cellular aromatic compound metabolic process; GO:0006139 nucleobase-containing compound metabolic process; GO:0006793 phosphorus metabolic process; GO:1901135 carbohydrate derivative metabolic process; GO:1901360 organic cyclic compound metabolic process; GO:0006807 nitroge…		GO:0051748 UTP-monosaccharide-1-phosphate uridylyltransferase activity; GO:0016779 nucleotidyltransferase activity; GO:0070569 uridylyltransferase activity; GO:0016740 transferase activity; GO:0003983 UTP:glucose-1-phosphate uridylyltransferase activity; GO:0003824 catalytic activity; GO:0016772 transferase activity, transferring phosphorus-containing groups;	K00963	UGP2; UTP--glucose-1-phosphate uridylyltransferase [EC:2.7.7.9]	zma00052 Galactose metabolism - Zea mays (maize); zma00500 Starch and sucrose metabolism - Zea mays (maize); zma00520 Amino sugar and nucleotide sugar metabolism - Zea mays (maize); zma01100 Metabolic pathways - Zea mays (maize); zma00040 Pentose and glucuronate interconversions - Zea mays (maize);	IPR029044;	Nucleotide-diphospho-sugar transferases;
Zm00001d041775_P001	Zm00001d041775	41	1.387	Up	0.0177044	K	2-dehydro-3-deoxyphosphooctonate aldolase 2	---	1	0.00342	79.474	K(1)VANFLAR	2	1.2174	cytoplasm	GO:0008152 metabolic process; GO:0006011 UDP-glucose metabolic process; GO:0046483 heterocycle metabolic process; GO:0006725 cellular aromatic compound metabolic process; GO:0006139 nucleobase-containing compound metabolic process; GO:0006793 phosphorus metabolic process; GO:1901135 carbohydrate derivative metabolic process; GO:1901360 organic cyclic compound metabolic process; GO:0006807 nitroge…		GO:0051748 UTP-monosaccharide-1-phosphate uridylyltransferase activity; GO:0016779 nucleotidyltransferase activity; GO:0070569 uridylyltransferase activity; GO:0016740 transferase activity; GO:0003983 UTP:glucose-1-phosphate uridylyltransferase activity; GO:0003824 catalytic activity; GO:0016772 transferase activity, transferring phosphorus-containing groups;	K00963	UGP2; UTP--glucose-1-phosphate uridylyltransferase [EC:2.7.7.9]	zma00052 Galactose metabolism - Zea mays (maize); zma00500 Starch and sucrose metabolism - Zea mays (maize); zma00520 Amino sugar and nucleotide sugar metabolism - Zea mays (maize); zma01100 Metabolic pathways - Zea mays (maize); zma00040 Pentose and glucuronate interconversions - Zea mays (maize);	IPR029044;	Nucleotide-diphospho-sugar transferases;
Zm00001d041760_P001	Zm00001d041760	12	1.51	Up	1.87745e-05	K	40S ribosomal protein S9-2	---	1	4.41e-05	89.624	FK(1)SIPSIVELDSLK	3	0.16838	cytoplasm	GO:0008152 metabolic process; GO:0006011 UDP-glucose metabolic process; GO:0046483 heterocycle metabolic process; GO:0006725 cellular aromatic compound metabolic process; GO:0006139 nucleobase-containing compound metabolic process; GO:0006793 phosphorus metabolic process; GO:1901135 carbohydrate derivative metabolic process; GO:1901360 organic cyclic compound metabolic process; GO:0006807 nitroge…		GO:0051748 UTP-monosaccharide-1-phosphate uridylyltransferase activity; GO:0016779 nucleotidyltransferase activity; GO:0070569 uridylyltransferase activity; GO:0016740 transferase activity; GO:0003983 UTP:glucose-1-phosphate uridylyltransferase activity; GO:0003824 catalytic activity; GO:0016772 transferase activity, transferring phosphorus-containing groups;	K00963	UGP2; UTP--glucose-1-phosphate uridylyltransferase [EC:2.7.7.9]	zma00052 Galactose metabolism - Zea mays (maize); zma00500 Starch and sucrose metabolism - Zea mays (maize); zma00520 Amino sugar and nucleotide sugar metabolism - Zea mays (maize); zma01100 Metabolic pathways - Zea mays (maize); zma00040 Pentose and glucuronate interconversions - Zea mays (maize);	IPR029044;	Nucleotide-diphospho-sugar transferases;
Zm00001d041568_P001	Zm00001d041568	149	1.59	Up	0.000163276	K	60S ribosomal protein L2	---	1	0.000524	67.93	TK(1)WENSSWGK	3	1.4797	chloroplast	GO:0006518 peptide metabolic process; GO:0043043 peptide biosynthetic process; GO:0044267 cellular protein metabolic process; GO:0006807 nitrogen compound metabolic process; GO:0009058 biosynthetic process; GO:0043603 cellular amide metabolic process; GO:0044238 primary metabolic process; GO:1901566 organonitrogen compound biosynthetic process; GO:1901576 organic substance biosynthetic process; G…	GO:0005840 ribosome; GO:0043226 organelle; GO:0043229 intracellular organelle; GO:0043232 intracellular non-membrane-bounded organelle; GO:0044464 cell part; GO:0005622 intracellular; GO:0005737 cytoplasm; GO:0032991 macromolecular complex; GO:0044424 intracellular part; GO:1990904 ribonucleoprotein complex; GO:0005623 cell; GO:0030529 intracellular ribonucleoprotein complex; GO:0044444 cytoplasm…	GO:0003735 structural constituent of ribosome; GO:0005198 structural molecule activity;	K02875	RP-L14e; large subunit ribosomal protein L14e	zma03010 Ribosome - Zea mays (maize);	IPR008991; IPR002784; IPR014722;	Translation protein SH3-like domain; Ribosomal protein L14e domain; Ribosomal protein L2 domain 2;
Zm00001d041568_P001	Zm00001d041568	10	1.528	Up	0.00115805	K	60S ribosomal protein L2	---	1	0.0038	48.568	VALVNYGK(1)DYGR	2	-0.41105	chloroplast	GO:0006518 peptide metabolic process; GO:0043043 peptide biosynthetic process; GO:0044267 cellular protein metabolic process; GO:0006807 nitrogen compound metabolic process; GO:0009058 biosynthetic process; GO:0043603 cellular amide metabolic process; GO:0044238 primary metabolic process; GO:1901566 organonitrogen compound biosynthetic process; GO:1901576 organic substance biosynthetic process; G…	GO:0005840 ribosome; GO:0043226 organelle; GO:0043229 intracellular organelle; GO:0043232 intracellular non-membrane-bounded organelle; GO:0044464 cell part; GO:0005622 intracellular; GO:0005737 cytoplasm; GO:0032991 macromolecular complex; GO:0044424 intracellular part; GO:1990904 ribonucleoprotein complex; GO:0005623 cell; GO:0030529 intracellular ribonucleoprotein complex; GO:0044444 cytoplasm…	GO:0003735 structural constituent of ribosome; GO:0005198 structural molecule activity;	K02875	RP-L14e; large subunit ribosomal protein L14e	zma03010 Ribosome - Zea mays (maize);	IPR008991; IPR002784; IPR014722;	Translation protein SH3-like domain; Ribosomal protein L14e domain; Ribosomal protein L2 domain 2;
Zm00001d041568_P001	Zm00001d041568	60	1.484	Up	0.003003	K	60S ribosomal protein L2	---	1	0.000137	81.771	AMEEADVK(1)TK	3	-0.13195	chloroplast	GO:0006518 peptide metabolic process; GO:0043043 peptide biosynthetic process; GO:0044267 cellular protein metabolic process; GO:0006807 nitrogen compound metabolic process; GO:0009058 biosynthetic process; GO:0043603 cellular amide metabolic process; GO:0044238 primary metabolic process; GO:1901566 organonitrogen compound biosynthetic process; GO:1901576 organic substance biosynthetic process; G…	GO:0005840 ribosome; GO:0043226 organelle; GO:0043229 intracellular organelle; GO:0043232 intracellular non-membrane-bounded organelle; GO:0044464 cell part; GO:0005622 intracellular; GO:0005737 cytoplasm; GO:0032991 macromolecular complex; GO:0044424 intracellular part; GO:1990904 ribonucleoprotein complex; GO:0005623 cell; GO:0030529 intracellular ribonucleoprotein complex; GO:0044444 cytoplasm…	GO:0003735 structural constituent of ribosome; GO:0005198 structural molecule activity;	K02875	RP-L14e; large subunit ribosomal protein L14e	zma03010 Ribosome - Zea mays (maize);	IPR008991; IPR002784; IPR014722;	Translation protein SH3-like domain; Ribosomal protein L14e domain; Ribosomal protein L2 domain 2;
Zm00001d041568_P001	Zm00001d041568	181	1.477	Up	0.025779	K	60S ribosomal protein L2	---	1	0.00473	91.906	FK(1)VMLAR	2	-0.99511	chloroplast	GO:0006518 peptide metabolic process; GO:0043043 peptide biosynthetic process; GO:0044267 cellular protein metabolic process; GO:0006807 nitrogen compound metabolic process; GO:0009058 biosynthetic process; GO:0043603 cellular amide metabolic process; GO:0044238 primary metabolic process; GO:1901566 organonitrogen compound biosynthetic process; GO:1901576 organic substance biosynthetic process; G…	GO:0005840 ribosome; GO:0043226 organelle; GO:0043229 intracellular organelle; GO:0043232 intracellular non-membrane-bounded organelle; GO:0044464 cell part; GO:0005622 intracellular; GO:0005737 cytoplasm; GO:0032991 macromolecular complex; GO:0044424 intracellular part; GO:1990904 ribonucleoprotein complex; GO:0005623 cell; GO:0030529 intracellular ribonucleoprotein complex; GO:0044444 cytoplasm…	GO:0003735 structural constituent of ribosome; GO:0005198 structural molecule activity;	K02875	RP-L14e; large subunit ribosomal protein L14e	zma03010 Ribosome - Zea mays (maize);	IPR008991; IPR002784; IPR014722;	Translation protein SH3-like domain; Ribosomal protein L14e domain; Ribosomal protein L2 domain 2;
Zm00001d041568_P001	Zm00001d041568	198	1.432	Up	0.0079409	K	60S ribosomal protein L2	---	1	0.000149	81.017	PK(1)HQGITQLK	3	0.40844	nucleus	GO:0006518 peptide metabolic process; GO:0043043 peptide biosynthetic process; GO:0044267 cellular protein metabolic process; GO:0006807 nitrogen compound metabolic process; GO:0009058 biosynthetic process; GO:0043603 cellular amide metabolic process; GO:0044238 primary metabolic process; GO:1901566 organonitrogen compound biosynthetic process; GO:1901576 organic substance biosynthetic process; G…	GO:0005840 ribosome; GO:0043226 organelle; GO:0043229 intracellular organelle; GO:0043232 intracellular non-membrane-bounded organelle; GO:0044464 cell part; GO:0005622 intracellular; GO:0005737 cytoplasm; GO:0032991 macromolecular complex; GO:0044424 intracellular part; GO:1990904 ribonucleoprotein complex; GO:0005623 cell; GO:0030529 intracellular ribonucleoprotein complex; GO:0044444 cytoplasm…	GO:0003735 structural constituent of ribosome; GO:0005198 structural molecule activity;	K02877	RP-L15e; large subunit ribosomal protein L15e	zma03010 Ribosome - Zea mays (maize);	IPR012678; IPR024794;	Ribosomal protein L23/L15e core domain; Ribosomal protein L15e core domain;
Zm00001d041568_P001	Zm00001d041568	156	1.41	Up	0.00061715	K	60S ribosomal protein L2	---	1	0.00852	62.463	EVGSYLK(1)K	2	1.6706	cytoplasm	GO:0006518 peptide metabolic process; GO:0006414 translational elongation; GO:0043043 peptide biosynthetic process; GO:0044267 cellular protein metabolic process; GO:0006807 nitrogen compound metabolic process; GO:0009058 biosynthetic process; GO:0043603 cellular amide metabolic process; GO:0044238 primary metabolic process; GO:1901566 organonitrogen compound biosynthetic process; GO:1901576 orga…	GO:0044424 intracellular part; GO:0005623 cell; GO:0044464 cell part; GO:0005622 intracellular; GO:0005737 cytoplasm;	GO:0003723 RNA binding; GO:1901265 nucleoside phosphate binding; GO:0003746 translation elongation factor activity; GO:0001882 nucleoside binding; GO:0043167 ion binding; GO:0016817 hydrolase activity, acting on acid anhydrides; GO:0016787 hydrolase activity; GO:0000166 nucleotide binding; GO:0017111 nucleoside-triphosphatase activity; GO:1901363 heterocyclic compound binding; GO:0097159 organic …	K03231	EEF1A; elongation factor 1-alpha	zma03013 RNA transport - Zea mays (maize);	IPR004160; IPR004161; IPR009001; IPR027417; IPR000795; IPR009000;	Translation elongation factor EFTu/EF1A, C-terminal; Translation elongation factor EFTu-like, domain 2; Translation elongation factor EF1A/initiation factor IF2gamma, C-terminal; P-loop containing nucleoside triphosphate hydrolase; Transcription factor, GTP-binding domain; Translation protein, beta-barrel domain;
Zm00001d041568_P001	Zm00001d041568	177	1.331	Up	0.0046032	K	60S ribosomal protein L2	---	1	0.00173	50.088	AFAEK(1)HGWNYVVR	3	1.5569	chloroplast	GO:0008152 metabolic process; GO:0006091 generation of precursor metabolites and energy; GO:0044710 single-organism metabolic process; GO:0055114 oxidation-reduction process; GO:0044763 single-organism cellular process; GO:0022900 electron transport chain; GO:0044699 single-organism process; GO:0044237 cellular metabolic process; GO:0009987 cellular process;		GO:0016651 oxidoreductase activity, acting on NAD(P)H; GO:0003824 catalytic activity; GO:0016491 oxidoreductase activity;	K03937	NDUFS4; NADH dehydrogenase (ubiquinone) Fe-S protein 4	zma00190 Oxidative phosphorylation - Zea mays (maize); zma01100 Metabolic pathways - Zea mays (maize);
Zm00001d041550_P006	Zm00001d041550	257	2.186	Up	7.6841e-05	K	Heat shock 70 kDa protein 3	---	1	5.35e-06	105.19	NRPCK(1)VVEVSTSK	3	-0.53088	nucleus	GO:0032270 positive regulation of cellular protein metabolic process; GO:0006518 peptide metabolic process; GO:0010608 posttranscriptional regulation of gene expression; GO:0043243 positive regulation of protein complex disassembly; GO:0006449 regulation of translational termination; GO:0009891 positive regulation of biosynthetic process; GO:0009058 biosynthetic process; GO:0044237 cellular metab…		GO:0097159 organic cyclic compound binding; GO:1901363 heterocyclic compound binding; GO:0043022 ribosome binding; GO:0008135 translation factor activity, RNA binding; GO:0003723 RNA binding; GO:0003746 translation elongation factor activity; GO:0005488 binding; GO:0003676 nucleic acid binding; GO:0044877 macromolecular complex binding; GO:0043021 ribonucleoprotein complex binding;	K03263			IPR008991; IPR012340; IPR014722; IPR020189;	Translation protein SH3-like domain; Nucleic acid-binding, OB-fold; Ribosomal protein L2 domain 2; Translation elongation factor, IF5A C-terminal;
Zm00001d041550_P006	Zm00001d041550	325	2.136	Up	2.1696e-05	K	Heat shock 70 kDa protein 3	---	1	0.0244	60.019	K(1)NGFIVIK	2	-1.2914	nucleus	GO:0032270 positive regulation of cellular protein metabolic process; GO:0006518 peptide metabolic process; GO:0010608 posttranscriptional regulation of gene expression; GO:0043243 positive regulation of protein complex disassembly; GO:0006449 regulation of translational termination; GO:0009891 positive regulation of biosynthetic process; GO:0009058 biosynthetic process; GO:0044237 cellular metab…		GO:0097159 organic cyclic compound binding; GO:1901363 heterocyclic compound binding; GO:0043022 ribosome binding; GO:0008135 translation factor activity, RNA binding; GO:0003723 RNA binding; GO:0003746 translation elongation factor activity; GO:0005488 binding; GO:0003676 nucleic acid binding; GO:0044877 macromolecular complex binding; GO:0043021 ribonucleoprotein complex binding;	K03263			IPR008991; IPR012340; IPR014722; IPR020189;	Translation protein SH3-like domain; Nucleic acid-binding, OB-fold; Ribosomal protein L2 domain 2; Translation elongation factor, IF5A C-terminal;
Zm00001d041550_P006	Zm00001d041550	532	2.058	Up	6.1985e-05	K	Heat shock 70 kDa protein 3	---	1	1.85e-13	120.63	ADAGASK(1)TYPQQAGTVR	2	-0.66451	nucleus	GO:0032270 positive regulation of cellular protein metabolic process; GO:0006518 peptide metabolic process; GO:0010608 posttranscriptional regulation of gene expression; GO:0043243 positive regulation of protein complex disassembly; GO:0006449 regulation of translational termination; GO:0009891 positive regulation of biosynthetic process; GO:0009058 biosynthetic process; GO:0044237 cellular metab…		GO:0097159 organic cyclic compound binding; GO:1901363 heterocyclic compound binding; GO:0043022 ribosome binding; GO:0008135 translation factor activity, RNA binding; GO:0003723 RNA binding; GO:0003746 translation elongation factor activity; GO:0005488 binding; GO:0003676 nucleic acid binding; GO:0044877 macromolecular complex binding; GO:0043021 ribonucleoprotein complex binding;	K03263			IPR008991; IPR012340; IPR014722; IPR020189;	Translation protein SH3-like domain; Nucleic acid-binding, OB-fold; Ribosomal protein L2 domain 2; Translation elongation factor, IF5A C-terminal;
Zm00001d041550_P006	Zm00001d041550	530	1.994	Up	0.00059532	K	Heat shock 70 kDa protein 3	---	1	0.00032	105.98	LISK(1)VAEK	2	0.045525	cytoplasm	GO:0006518 peptide metabolic process; GO:0043043 peptide biosynthetic process; GO:0044267 cellular protein metabolic process; GO:0006807 nitrogen compound metabolic process; GO:0009058 biosynthetic process; GO:0043603 cellular amide metabolic process; GO:0044238 primary metabolic process; GO:1901566 organonitrogen compound biosynthetic process; GO:1901576 organic substance biosynthetic process; G…	GO:0005840 ribosome; GO:0043229 intracellular organelle; GO:0043232 intracellular non-membrane-bounded organelle; GO:0044446 intracellular organelle part; GO:0005737 cytoplasm; GO:0032991 macromolecular complex; GO:0044424 intracellular part; GO:0005623 cell; GO:0044422 organelle part; GO:0043228 non-membrane-bounded organelle; GO:0043226 organelle; GO:0015934 large ribosomal subunit; GO:0044391 …	GO:0003735 structural constituent of ribosome; GO:0005198 structural molecule activity;	K02900	RP-L27Ae; large subunit ribosomal protein L27Ae	zma03010 Ribosome - Zea mays (maize);	IPR021131;	Ribosomal protein L18e/L15P;
Zm00001d041550_P006	Zm00001d041550	563	1.977	Up	0.00070063	K	Heat shock 70 kDa protein 3	---	1	0.00024	79.659	YHPGYFGK(1)VGMR	3	-2.6483	cytoplasm	GO:0006518 peptide metabolic process; GO:0043043 peptide biosynthetic process; GO:0044267 cellular protein metabolic process; GO:0006807 nitrogen compound metabolic process; GO:0009058 biosynthetic process; GO:0043603 cellular amide metabolic process; GO:0044238 primary metabolic process; GO:1901566 organonitrogen compound biosynthetic process; GO:1901576 organic substance biosynthetic process; G…	GO:0005840 ribosome; GO:0043229 intracellular organelle; GO:0043232 intracellular non-membrane-bounded organelle; GO:0044446 intracellular organelle part; GO:0005737 cytoplasm; GO:0032991 macromolecular complex; GO:0044424 intracellular part; GO:0005623 cell; GO:0044422 organelle part; GO:0043228 non-membrane-bounded organelle; GO:0043226 organelle; GO:0015934 large ribosomal subunit; GO:0044391 …	GO:0003735 structural constituent of ribosome; GO:0005198 structural molecule activity;	K02900	RP-L27Ae; large subunit ribosomal protein L27Ae	zma03010 Ribosome - Zea mays (maize);	IPR021131;	Ribosomal protein L18e/L15P;
Zm00001d041550_P006	Zm00001d041550	192	1.956	Up	0.000176636	K	Heat shock 70 kDa protein 3	---	1	0.000196	92.538	AAAAK(1)ASGK	3	0.24897	cytoplasm	GO:0006518 peptide metabolic process; GO:0006414 translational elongation; GO:0043043 peptide biosynthetic process; GO:0044267 cellular protein metabolic process; GO:0006807 nitrogen compound metabolic process; GO:0009058 biosynthetic process; GO:0043603 cellular amide metabolic process; GO:0044238 primary metabolic process; GO:1901566 organonitrogen compound biosynthetic process; GO:1901576 orga…	GO:0044464 cell part; GO:0005622 intracellular; GO:0005737 cytoplasm; GO:0032991 macromolecular complex; GO:0044424 intracellular part; GO:0043234 protein complex; GO:0005623 cell; GO:0044444 cytoplasmic part; GO:0005853 eukaryotic translation elongation factor 1 complex;	GO:0097159 organic cyclic compound binding; GO:1901363 heterocyclic compound binding; GO:0003723 RNA binding; GO:0008135 translation factor activity, RNA binding; GO:0003746 translation elongation factor activity; GO:0005488 binding; GO:0003676 nucleic acid binding;	K03232			IPR014717; IPR014038; IPR010987;	Translation elongation factor EF1B/ribosomal protein S6; Translation elongation factor EF1B, beta/delta subunit, guanine nucleotide exchange domain; Glutathione S-transferase, C-terminal-like;
Zm00001d041550_P006	Zm00001d041550	567	1.877	Up	0.00175744	K	Heat shock 70 kDa protein 3	---	1	0.00896	45.74	GYYGECGK(1)R	2	0.2802	mitochondria	GO:0009058 biosynthetic process; GO:0008152 metabolic process;		GO:0097159 organic cyclic compound binding; GO:1901363 heterocyclic compound binding; GO:0003824 catalytic activity; GO:0005488 binding; GO:0043167 ion binding; GO:0043168 anion binding; GO:0048037 cofactor binding; GO:0030170 pyridoxal phosphate binding;	K00814	GPT; alanine transaminase [EC:2.6.1.2]	zma01230 Biosynthesis of amino acids - Zea mays (maize); zma01200 Carbon metabolism - Zea mays (maize); zma01100 Metabolic pathways - Zea mays (maize); zma00250 Alanine, aspartate and glutamate metabolism - Zea mays (maize); zma01210 2-Oxocarboxylic acid metabolism - Zea mays (maize); zma00220 Arginine biosynthesis - Zea mays (maize); zma00710 Carbon fixation in photosynthetic organisms - Zea may…	IPR004839; IPR015424; IPR015421; IPR015422;	Aminotransferase, class I/classII; Pyridoxal phosphate-dependent transferase; Pyridoxal phosphate-dependent transferase, major region, subdomain 1; Pyridoxal phosphate-dependent transferase, major region, subdomain 2;
Zm00001d041550_P006	Zm00001d041550	191	1.819	Up	0.00116446	K	Heat shock 70 kDa protein 3	---	1	0.0131	56.258	LK(1)EFHEK	3	-0.23676	mitochondria	GO:0009058 biosynthetic process; GO:0008152 metabolic process;		GO:0097159 organic cyclic compound binding; GO:1901363 heterocyclic compound binding; GO:0003824 catalytic activity; GO:0005488 binding; GO:0043167 ion binding; GO:0043168 anion binding; GO:0048037 cofactor binding; GO:0030170 pyridoxal phosphate binding;	K00814	GPT; alanine transaminase [EC:2.6.1.2]	zma01230 Biosynthesis of amino acids - Zea mays (maize); zma01200 Carbon metabolism - Zea mays (maize); zma01100 Metabolic pathways - Zea mays (maize); zma00250 Alanine, aspartate and glutamate metabolism - Zea mays (maize); zma01210 2-Oxocarboxylic acid metabolism - Zea mays (maize); zma00220 Arginine biosynthesis - Zea mays (maize); zma00710 Carbon fixation in photosynthetic organisms - Zea may…	IPR004839; IPR015424; IPR015421; IPR015422;	Aminotransferase, class I/classII; Pyridoxal phosphate-dependent transferase; Pyridoxal phosphate-dependent transferase, major region, subdomain 1; Pyridoxal phosphate-dependent transferase, major region, subdomain 2;
Zm00001d041550_P006	Zm00001d041550	560	1.791	Up	0.00045518	K	Heat shock 70 kDa protein 3	---	1	1.52e-42	181.71	ATGAYSHSQGIK(1)GLR	3	-1.437	mitochondria	GO:0009058 biosynthetic process; GO:0008152 metabolic process;		GO:0097159 organic cyclic compound binding; GO:1901363 heterocyclic compound binding; GO:0003824 catalytic activity; GO:0005488 binding; GO:0043167 ion binding; GO:0043168 anion binding; GO:0048037 cofactor binding; GO:0030170 pyridoxal phosphate binding;	K00814	GPT; alanine transaminase [EC:2.6.1.2]	zma01230 Biosynthesis of amino acids - Zea mays (maize); zma01200 Carbon metabolism - Zea mays (maize); zma01100 Metabolic pathways - Zea mays (maize); zma00250 Alanine, aspartate and glutamate metabolism - Zea mays (maize); zma01210 2-Oxocarboxylic acid metabolism - Zea mays (maize); zma00220 Arginine biosynthesis - Zea mays (maize); zma00710 Carbon fixation in photosynthetic organisms - Zea may…	IPR004839; IPR015424; IPR015421; IPR015422;	Aminotransferase, class I/classII; Pyridoxal phosphate-dependent transferase; Pyridoxal phosphate-dependent transferase, major region, subdomain 1; Pyridoxal phosphate-dependent transferase, major region, subdomain 2;
Zm00001d041550_P006	Zm00001d041550	573	1.704	Up	0.000142809	K	Heat shock 70 kDa protein 3	---	0.999996	0.00188	54.281	KGENDLPGLTDTEK(1)PR	3	-1.4176	nucleus	GO:0006518 peptide metabolic process; GO:0043043 peptide biosynthetic process; GO:0044267 cellular protein metabolic process; GO:0006807 nitrogen compound metabolic process; GO:0009058 biosynthetic process; GO:0043603 cellular amide metabolic process; GO:0044238 primary metabolic process; GO:1901566 organonitrogen compound biosynthetic process; GO:1901576 organic substance biosynthetic process; G…	GO:0005840 ribosome; GO:0043226 organelle; GO:0043229 intracellular organelle; GO:0043232 intracellular non-membrane-bounded organelle; GO:0044464 cell part; GO:0005622 intracellular; GO:0005737 cytoplasm; GO:0032991 macromolecular complex; GO:0044424 intracellular part; GO:1990904 ribonucleoprotein complex; GO:0005623 cell; GO:0030529 intracellular ribonucleoprotein complex; GO:0044444 cytoplasm…	GO:0003735 structural constituent of ribosome; GO:0005198 structural molecule activity;	K02991	RP-S6e; small subunit ribosomal protein S6e	zma03010 Ribosome - Zea mays (maize);
Zm00001d041550_P006	Zm00001d041550	539	1.698	Up	0.00198358	K	Heat shock 70 kDa protein 3	---	1	0.00907	75.109	K(1)LFNLNK	2	0.3277	nucleus	GO:0006518 peptide metabolic process; GO:0043043 peptide biosynthetic process; GO:0044267 cellular protein metabolic process; GO:0006807 nitrogen compound metabolic process; GO:0009058 biosynthetic process; GO:0043603 cellular amide metabolic process; GO:0044238 primary metabolic process; GO:1901566 organonitrogen compound biosynthetic process; GO:1901576 organic substance biosynthetic process; G…	GO:0005840 ribosome; GO:0043226 organelle; GO:0043229 intracellular organelle; GO:0043232 intracellular non-membrane-bounded organelle; GO:0044464 cell part; GO:0005622 intracellular; GO:0005737 cytoplasm; GO:0032991 macromolecular complex; GO:0044424 intracellular part; GO:1990904 ribonucleoprotein complex; GO:0005623 cell; GO:0030529 intracellular ribonucleoprotein complex; GO:0044444 cytoplasm…	GO:0003735 structural constituent of ribosome; GO:0005198 structural molecule activity;	K02991	RP-S6e; small subunit ribosomal protein S6e	zma03010 Ribosome - Zea mays (maize);
Zm00001d041550_P006	Zm00001d041550	518	1.684	Up	0.0046186	K	Heat shock 70 kDa protein 3	---	1	0.00484	80.688	TFTTK(1)NGK	2	-0.8724	nucleus	GO:0006518 peptide metabolic process; GO:0043043 peptide biosynthetic process; GO:0044267 cellular protein metabolic process; GO:0006807 nitrogen compound metabolic process; GO:0009058 biosynthetic process; GO:0043603 cellular amide metabolic process; GO:0044238 primary metabolic process; GO:1901566 organonitrogen compound biosynthetic process; GO:1901576 organic substance biosynthetic process; G…	GO:0005840 ribosome; GO:0043226 organelle; GO:0043229 intracellular organelle; GO:0043232 intracellular non-membrane-bounded organelle; GO:0044464 cell part; GO:0005622 intracellular; GO:0005737 cytoplasm; GO:0032991 macromolecular complex; GO:0044424 intracellular part; GO:1990904 ribonucleoprotein complex; GO:0005623 cell; GO:0030529 intracellular ribonucleoprotein complex; GO:0044444 cytoplasm…	GO:0003735 structural constituent of ribosome; GO:0005198 structural molecule activity;	K02991	RP-S6e; small subunit ribosomal protein S6e	zma03010 Ribosome - Zea mays (maize);
Zm00001d041550_P006	Zm00001d041550	513	1.641	Up	0.0027824	K	Heat shock 70 kDa protein 3	---	1	0.000254	90.412	KLEIDDDQK(1)LR	3	-0.71831	nucleus	GO:0006518 peptide metabolic process; GO:0043043 peptide biosynthetic process; GO:0044267 cellular protein metabolic process; GO:0006807 nitrogen compound metabolic process; GO:0009058 biosynthetic process; GO:0043603 cellular amide metabolic process; GO:0044238 primary metabolic process; GO:1901566 organonitrogen compound biosynthetic process; GO:1901576 organic substance biosynthetic process; G…	GO:0005840 ribosome; GO:0043226 organelle; GO:0043229 intracellular organelle; GO:0043232 intracellular non-membrane-bounded organelle; GO:0044464 cell part; GO:0005622 intracellular; GO:0005737 cytoplasm; GO:0032991 macromolecular complex; GO:0044424 intracellular part; GO:1990904 ribonucleoprotein complex; GO:0005623 cell; GO:0030529 intracellular ribonucleoprotein complex; GO:0044444 cytoplasm…	GO:0003735 structural constituent of ribosome; GO:0005198 structural molecule activity;	K02991	RP-S6e; small subunit ribosomal protein S6e	zma03010 Ribosome - Zea mays (maize);
Zm00001d041550_P006	Zm00001d041550	504	1.525	Up	0.0037402	K	Heat shock 70 kDa protein 3	---	1	0.0283	51.346	LK(1)VGDAK	2	-0.47347	mitochondria	GO:0044699 single-organism process; GO:0008152 metabolic process; GO:0055114 oxidation-reduction process; GO:0044710 single-organism metabolic process;		GO:0016651 oxidoreductase activity, acting on NAD(P)H; GO:1901265 nucleoside phosphate binding; GO:0043167 ion binding; GO:0050136 NADH dehydrogenase (quinone) activity; GO:0000166 nucleotide binding; GO:0051539 4 iron, 4 sulfur cluster binding; GO:0048037 cofactor binding; GO:0016655 oxidoreductase activity, acting on NAD(P)H, quinone or similar compound as acceptor; GO:0008137 NADH dehydrogenas…	K03942	NDUFV1; NADH dehydrogenase (ubiquinone) flavoprotein 1 [EC:7.1.1.2 1.6.99.3]	zma00190 Oxidative phosphorylation - Zea mays (maize); zma01100 Metabolic pathways - Zea mays (maize);	IPR011538; IPR019554; IPR019575;	NADH-ubiquinone oxidoreductase 51 kDa subunit, FMN-binding domain; Soluble ligand binding domain; NADH-ubiquinone oxidoreductase 51 kDa subunit, iron-sulphur binding domain;
Zm00001d041550_P006	Zm00001d041550	318	1.494	Up	0.014743	K	Heat shock 70 kDa protein 3	---	1	1.61e-11	125.03	SAVNAAVQK(1)ENR	2	-0.0014973	chloroplast	GO:0008152 metabolic process; GO:0042743 hydrogen peroxide metabolic process; GO:0006950 response to stress; GO:0072593 reactive oxygen species metabolic process; GO:0055114 oxidation-reduction process; GO:0044710 single-organism metabolic process; GO:0006979 response to oxidative stress; GO:0044699 single-organism process; GO:0044248 cellular catabolic process; GO:0050896 response to stimulus; G…		GO:0097159 organic cyclic compound binding; GO:1901363 heterocyclic compound binding; GO:0020037 heme binding; GO:0003824 catalytic activity; GO:0005488 binding; GO:0016209 antioxidant activity; GO:0004601 peroxidase activity; GO:0046906 tetrapyrrole binding; GO:0016491 oxidoreductase activity; GO:0016684 oxidoreductase activity, acting on peroxide as acceptor;	K00430	E1.11.1.7; peroxidase [EC:1.11.1.7]	zma00940 Phenylpropanoid biosynthesis - Zea mays (maize); zma01110 Biosynthesis of secondary metabolites - Zea mays (maize); zma01100 Metabolic pathways - Zea mays (maize);	IPR033905; IPR002016;	Secretory peroxidase; Haem peroxidase, plant/fungal/bacterial;
Zm00001d041550_P006	Zm00001d041550	429	1.43	Up	0.0022428	K	Heat shock 70 kDa protein 3	---	1	0.0168	51.346	VVAANK(1)DR	2	1.166	cytoplasm	GO:0006518 peptide metabolic process; GO:0043043 peptide biosynthetic process; GO:0044267 cellular protein metabolic process; GO:0006807 nitrogen compound metabolic process; GO:0009058 biosynthetic process; GO:0043603 cellular amide metabolic process; GO:0044238 primary metabolic process; GO:1901566 organonitrogen compound biosynthetic process; GO:1901576 organic substance biosynthetic process; G…	GO:0005840 ribosome; GO:0043226 organelle; GO:0043229 intracellular organelle; GO:0043232 intracellular non-membrane-bounded organelle; GO:0044464 cell part; GO:0005622 intracellular; GO:0005737 cytoplasm; GO:0032991 macromolecular complex; GO:0044424 intracellular part; GO:1990904 ribonucleoprotein complex; GO:0005623 cell; GO:0030529 intracellular ribonucleoprotein complex; GO:0044444 cytoplasm…	GO:0003735 structural constituent of ribosome; GO:0005198 structural molecule activity;	K02891	RP-L22e; large subunit ribosomal protein L22e	zma03010 Ribosome - Zea mays (maize);
Zm00001d041550_P006	Zm00001d041550	334	1.428	Up	0.009056	K	Heat shock 70 kDa protein 3	---	1	0.000285	113.7	IK(1)VAGGK	2	0.8558	cytoplasm	GO:0006518 peptide metabolic process; GO:0043043 peptide biosynthetic process; GO:0044267 cellular protein metabolic process; GO:0006807 nitrogen compound metabolic process; GO:0009058 biosynthetic process; GO:0043603 cellular amide metabolic process; GO:0044238 primary metabolic process; GO:1901566 organonitrogen compound biosynthetic process; GO:1901576 organic substance biosynthetic process; G…	GO:0005840 ribosome; GO:0043226 organelle; GO:0043229 intracellular organelle; GO:0043232 intracellular non-membrane-bounded organelle; GO:0044464 cell part; GO:0005622 intracellular; GO:0005737 cytoplasm; GO:0032991 macromolecular complex; GO:0044424 intracellular part; GO:1990904 ribonucleoprotein complex; GO:0005623 cell; GO:0030529 intracellular ribonucleoprotein complex; GO:0044444 cytoplasm…	GO:0003735 structural constituent of ribosome; GO:0005198 structural molecule activity;	K02891	RP-L22e; large subunit ribosomal protein L22e	zma03010 Ribosome - Zea mays (maize);
Zm00001d041550_P006	Zm00001d041550	252	1.353	Up	0.0092953	K	Heat shock 70 kDa protein 3	---	1	0.000137	83.633	TK(1)VTVTSDGPFSK	3	-1.9884	cytoplasm	GO:0006518 peptide metabolic process; GO:0043043 peptide biosynthetic process; GO:0044267 cellular protein metabolic process; GO:0006807 nitrogen compound metabolic process; GO:0009058 biosynthetic process; GO:0043603 cellular amide metabolic process; GO:0044238 primary metabolic process; GO:1901566 organonitrogen compound biosynthetic process; GO:1901576 organic substance biosynthetic process; G…	GO:0005840 ribosome; GO:0043226 organelle; GO:0043229 intracellular organelle; GO:0043232 intracellular non-membrane-bounded organelle; GO:0044464 cell part; GO:0005622 intracellular; GO:0005737 cytoplasm; GO:0032991 macromolecular complex; GO:0044424 intracellular part; GO:1990904 ribonucleoprotein complex; GO:0005623 cell; GO:0030529 intracellular ribonucleoprotein complex; GO:0044444 cytoplasm…	GO:0003735 structural constituent of ribosome; GO:0005198 structural molecule activity;	K02891	RP-L22e; large subunit ribosomal protein L22e	zma03010 Ribosome - Zea mays (maize);
Zm00001d040880_P001	Zm00001d040880	120	1.433	Up	0.039922	K	ATP synthase subunit 1	---	1	0.00889	77.732	YLK(1)YLTK	2	0.070308	cytoplasm	GO:0006518 peptide metabolic process; GO:0043043 peptide biosynthetic process; GO:0044267 cellular protein metabolic process; GO:0006807 nitrogen compound metabolic process; GO:0009058 biosynthetic process; GO:0043603 cellular amide metabolic process; GO:0044238 primary metabolic process; GO:1901566 organonitrogen compound biosynthetic process; GO:1901576 organic substance biosynthetic process; G…	GO:0005840 ribosome; GO:0043226 organelle; GO:0043229 intracellular organelle; GO:0043232 intracellular non-membrane-bounded organelle; GO:0044464 cell part; GO:0005622 intracellular; GO:0005737 cytoplasm; GO:0032991 macromolecular complex; GO:0044424 intracellular part; GO:1990904 ribonucleoprotein complex; GO:0005623 cell; GO:0030529 intracellular ribonucleoprotein complex; GO:0044444 cytoplasm…	GO:0003735 structural constituent of ribosome; GO:0005198 structural molecule activity;	K02891	RP-L22e; large subunit ribosomal protein L22e	zma03010 Ribosome - Zea mays (maize);
Zm00001d040880_P001	Zm00001d040880	142	1.4	Up	0.0011438	K	ATP synthase subunit 1	---	1	0.00372	77.923	GGAVAGK(1)K	2	0.057986	cytoplasm	GO:0006518 peptide metabolic process; GO:0043043 peptide biosynthetic process; GO:0044267 cellular protein metabolic process; GO:0006807 nitrogen compound metabolic process; GO:0009058 biosynthetic process; GO:0043603 cellular amide metabolic process; GO:0044238 primary metabolic process; GO:1901566 organonitrogen compound biosynthetic process; GO:1901576 organic substance biosynthetic process; G…	GO:0005840 ribosome; GO:0043226 organelle; GO:0043229 intracellular organelle; GO:0043232 intracellular non-membrane-bounded organelle; GO:0044464 cell part; GO:0005622 intracellular; GO:0005737 cytoplasm; GO:0032991 macromolecular complex; GO:0044424 intracellular part; GO:1990904 ribonucleoprotein complex; GO:0005623 cell; GO:0030529 intracellular ribonucleoprotein complex; GO:0044444 cytoplasm…	GO:0003735 structural constituent of ribosome; GO:0005198 structural molecule activity;	K02891	RP-L22e; large subunit ribosomal protein L22e	zma03010 Ribosome - Zea mays (maize);
Zm00001d040766_P001	Zm00001d040766	256	2.44	Up	0.00115726	K	protein disulfide isomerase6 GN= pdi6	---	1	0.000353	77.185	VTVTSDGPFSK(1)R	3	0.404	cytoplasm	GO:0006518 peptide metabolic process; GO:0043043 peptide biosynthetic process; GO:0044267 cellular protein metabolic process; GO:0006807 nitrogen compound metabolic process; GO:0009058 biosynthetic process; GO:0043603 cellular amide metabolic process; GO:0044238 primary metabolic process; GO:1901566 organonitrogen compound biosynthetic process; GO:1901576 organic substance biosynthetic process; G…	GO:0005840 ribosome; GO:0043226 organelle; GO:0043229 intracellular organelle; GO:0043232 intracellular non-membrane-bounded organelle; GO:0044464 cell part; GO:0005622 intracellular; GO:0005737 cytoplasm; GO:0032991 macromolecular complex; GO:0044424 intracellular part; GO:1990904 ribonucleoprotein complex; GO:0005623 cell; GO:0030529 intracellular ribonucleoprotein complex; GO:0044444 cytoplasm…	GO:0003735 structural constituent of ribosome; GO:0005198 structural molecule activity;	K02891	RP-L22e; large subunit ribosomal protein L22e	zma03010 Ribosome - Zea mays (maize);
Zm00001d040766_P001	Zm00001d040766	264	1.942	Up	0.0106158	K	protein disulfide isomerase6 GN= pdi6	---	1	0.00011	79.639	TYVSGDSITK(1)DDIK	3	0.36466	cytoplasm	GO:0006518 peptide metabolic process; GO:0006414 translational elongation; GO:0043043 peptide biosynthetic process; GO:0044267 cellular protein metabolic process; GO:0006807 nitrogen compound metabolic process; GO:0009058 biosynthetic process; GO:0043603 cellular amide metabolic process; GO:0044238 primary metabolic process; GO:1901566 organonitrogen compound biosynthetic process; GO:1901576 orga…	GO:0044464 cell part; GO:0005622 intracellular; GO:0005737 cytoplasm; GO:0032991 macromolecular complex; GO:0044424 intracellular part; GO:0043234 protein complex; GO:0005623 cell; GO:0044444 cytoplasmic part; GO:0005853 eukaryotic translation elongation factor 1 complex;	GO:0097159 organic cyclic compound binding; GO:1901363 heterocyclic compound binding; GO:0003723 RNA binding; GO:0008135 translation factor activity, RNA binding; GO:0003746 translation elongation factor activity; GO:0005488 binding; GO:0003676 nucleic acid binding;	K03232			IPR014717; IPR014038; IPR010987;	Translation elongation factor EF1B/ribosomal protein S6; Translation elongation factor EF1B, beta/delta subunit, guanine nucleotide exchange domain; Glutathione S-transferase, C-terminal-like;
Zm00001d040766_P001	Zm00001d040766	291	1.784	Up	0.00075615	K	protein disulfide isomerase6 GN= pdi6	---	1	0.00071	82.417	AAAAK(1)ASSK	3	-1.8717	cytoplasm	GO:0006518 peptide metabolic process; GO:0006414 translational elongation; GO:0043043 peptide biosynthetic process; GO:0044267 cellular protein metabolic process; GO:0006807 nitrogen compound metabolic process; GO:0009058 biosynthetic process; GO:0043603 cellular amide metabolic process; GO:0044238 primary metabolic process; GO:1901566 organonitrogen compound biosynthetic process; GO:1901576 orga…	GO:0044464 cell part; GO:0005622 intracellular; GO:0005737 cytoplasm; GO:0032991 macromolecular complex; GO:0044424 intracellular part; GO:0043234 protein complex; GO:0005623 cell; GO:0044444 cytoplasmic part; GO:0005853 eukaryotic translation elongation factor 1 complex;	GO:0097159 organic cyclic compound binding; GO:1901363 heterocyclic compound binding; GO:0003723 RNA binding; GO:0008135 translation factor activity, RNA binding; GO:0003746 translation elongation factor activity; GO:0005488 binding; GO:0003676 nucleic acid binding;	K03232			IPR014717; IPR014038; IPR010987;	Translation elongation factor EF1B/ribosomal protein S6; Translation elongation factor EF1B, beta/delta subunit, guanine nucleotide exchange domain; Glutathione S-transferase, C-terminal-like;
Zm00001d040766_P001	Zm00001d040766	87	1.595	Up	0.0069588	K	protein disulfide isomerase6 GN= pdi6	---	1	0.00328	97.431	K(1)LEEAVR	2	0.24577	cytoplasm	GO:0006518 peptide metabolic process; GO:0006414 translational elongation; GO:0043043 peptide biosynthetic process; GO:0044267 cellular protein metabolic process; GO:0006807 nitrogen compound metabolic process; GO:0009058 biosynthetic process; GO:0043603 cellular amide metabolic process; GO:0044238 primary metabolic process; GO:1901566 organonitrogen compound biosynthetic process; GO:1901576 orga…	GO:0044464 cell part; GO:0005622 intracellular; GO:0005737 cytoplasm; GO:0032991 macromolecular complex; GO:0044424 intracellular part; GO:0043234 protein complex; GO:0005623 cell; GO:0044444 cytoplasmic part; GO:0005853 eukaryotic translation elongation factor 1 complex;	GO:0097159 organic cyclic compound binding; GO:1901363 heterocyclic compound binding; GO:0003723 RNA binding; GO:0008135 translation factor activity, RNA binding; GO:0003746 translation elongation factor activity; GO:0005488 binding; GO:0003676 nucleic acid binding;	K03232			IPR014717; IPR014038; IPR010987;	Translation elongation factor EF1B/ribosomal protein S6; Translation elongation factor EF1B, beta/delta subunit, guanine nucleotide exchange domain; Glutathione S-transferase, C-terminal-like;
Zm00001d040697_P001	Zm00001d040697	218	1.637	Up	0.000138362	K	S-adenosylmethionine synthase 1	---	1	4.21e-12	138.98	LVPVGYGIK(1)K	2	-0.59589	cytoplasm	GO:0006518 peptide metabolic process; GO:0006414 translational elongation; GO:0043043 peptide biosynthetic process; GO:0044267 cellular protein metabolic process; GO:0006807 nitrogen compound metabolic process; GO:0009058 biosynthetic process; GO:0043603 cellular amide metabolic process; GO:0044238 primary metabolic process; GO:1901566 organonitrogen compound biosynthetic process; GO:1901576 orga…	GO:0044464 cell part; GO:0005622 intracellular; GO:0005737 cytoplasm; GO:0032991 macromolecular complex; GO:0044424 intracellular part; GO:0043234 protein complex; GO:0005623 cell; GO:0044444 cytoplasmic part; GO:0005853 eukaryotic translation elongation factor 1 complex;	GO:0097159 organic cyclic compound binding; GO:1901363 heterocyclic compound binding; GO:0003723 RNA binding; GO:0008135 translation factor activity, RNA binding; GO:0003746 translation elongation factor activity; GO:0005488 binding; GO:0003676 nucleic acid binding;	K03232			IPR014717; IPR014038; IPR010987;	Translation elongation factor EF1B/ribosomal protein S6; Translation elongation factor EF1B, beta/delta subunit, guanine nucleotide exchange domain; Glutathione S-transferase, C-terminal-like;
Zm00001d040603_P003	Zm00001d040603	115	1.513	Up	0.0117759	K	ATP-citrate synthase beta chain protein 2	---	1	0.00217	86.898	NYK(1)ETSGK	2	-1.213	chloroplast	GO:0043632 modification-dependent macromolecule catabolic process; GO:0044265 cellular macromolecule catabolic process; GO:0051603 proteolysis involved in cellular protein catabolic process; GO:0044257 cellular protein catabolic process; GO:0019941 modification-dependent protein catabolic process; GO:0044267 cellular protein metabolic process; GO:0006511 ubiquitin-dependent protein catabolic proc…	GO:0019773 proteasome core complex, alpha-subunit complex; GO:1902494 catalytic complex; GO:0000502 proteasome complex; GO:0044464 cell part; GO:0005622 intracellular; GO:0005839 proteasome core complex; GO:0032991 macromolecular complex; GO:0044424 intracellular part; GO:1905368 peptidase complex; GO:0005623 cell; GO:0043234 protein complex; GO:1905369 endopeptidase complex;	GO:0004175 endopeptidase activity; GO:0004298 threonine-type endopeptidase activity; GO:0008233 peptidase activity; GO:0070003 threonine-type peptidase activity; GO:0003824 catalytic activity; GO:0070011 peptidase activity, acting on L-amino acid peptides; GO:0016787 hydrolase activity;	K02731	PSMA7; 20S proteasome subunit alpha 4 [EC:3.4.25.1]	zma03050 Proteasome - Zea mays (maize);	IPR029055; IPR000426;	Nucleophile aminohydrolases, N-terminal; Proteasome alpha-subunit, N-terminal domain;
Zm00001d040515_P002	Zm00001d040515	32	1.534	Up	0.00149942	K	Gamma carbonic anhydrase 1 mitochondrial	---	1	0.00658	52.247	ETSGK(1)ETIK	2	-0.82474	chloroplast	GO:0043632 modification-dependent macromolecule catabolic process; GO:0044265 cellular macromolecule catabolic process; GO:0051603 proteolysis involved in cellular protein catabolic process; GO:0044257 cellular protein catabolic process; GO:0019941 modification-dependent protein catabolic process; GO:0044267 cellular protein metabolic process; GO:0006511 ubiquitin-dependent protein catabolic proc…	GO:0019773 proteasome core complex, alpha-subunit complex; GO:1902494 catalytic complex; GO:0000502 proteasome complex; GO:0044464 cell part; GO:0005622 intracellular; GO:0005839 proteasome core complex; GO:0032991 macromolecular complex; GO:0044424 intracellular part; GO:1905368 peptidase complex; GO:0005623 cell; GO:0043234 protein complex; GO:1905369 endopeptidase complex;	GO:0004175 endopeptidase activity; GO:0004298 threonine-type endopeptidase activity; GO:0008233 peptidase activity; GO:0070003 threonine-type peptidase activity; GO:0003824 catalytic activity; GO:0070011 peptidase activity, acting on L-amino acid peptides; GO:0016787 hydrolase activity;	K02731	PSMA7; 20S proteasome subunit alpha 4 [EC:3.4.25.1]	zma03050 Proteasome - Zea mays (maize);	IPR029055; IPR000426;	Nucleophile aminohydrolases, N-terminal; Proteasome alpha-subunit, N-terminal domain;
Zm00001d040503_P001	Zm00001d040503	401	1.533	Up	0.00095882	K	Retrovirus-related Pol polyprotein LINE-1	---	1	0.0103	40.714	IVGTLGPK(1)SR	2	0.048374	cytoplasm	GO:0006757 ATP generation from ADP; GO:0009116 nucleoside metabolic process; GO:0042278 purine nucleoside metabolic process; GO:0006165 nucleoside diphosphate phosphorylation; GO:0046031 ADP metabolic process; GO:0019362 pyridine nucleotide metabolic process; GO:0006096 glycolytic process; GO:0009167 purine ribonucleoside monophosphate metabolic process; GO:0009117 nucleotide metabolic process; G…		GO:0000287 magnesium ion binding; GO:0004743 pyruvate kinase activity; GO:0016773 phosphotransferase activity, alcohol group as acceptor; GO:0003824 catalytic activity; GO:0005488 binding; GO:0043167 ion binding; GO:0030955 potassium ion binding; GO:0046872 metal ion binding; GO:0043169 cation binding; GO:0031420 alkali metal ion binding; GO:0016740 transferase activity; GO:0016772 transferase ac…	K00873	PK; pyruvate kinase [EC:2.7.1.40]	zma00010 Glycolysis / Gluconeogenesis - Zea mays (maize); zma01230 Biosynthesis of amino acids - Zea mays (maize); zma01200 Carbon metabolism - Zea mays (maize); zma01110 Biosynthesis of secondary metabolites - Zea mays (maize); zma01100 Metabolic pathways - Zea mays (maize); zma00230 Purine metabolism - Zea mays (maize); zma00620 Pyruvate metabolism - Zea mays (maize);	IPR015813; IPR011037; IPR015794; IPR015806; IPR015795; IPR015793;	Pyruvate/Phosphoenolpyruvate kinase-like domain; Pyruvate kinase-like, insert domain; Pyruvate kinase, alpha/beta; Pyruvate kinase, beta-barrel insert domain; Pyruvate kinase, C-terminal; Pyruvate kinase, barrel;
Zm00001d040278_P003	Zm00001d040278	67	1.453	Up	0.0049645	K	GTP-binding protein SAR1B	---	0.786391	0.00443	44.998	GK(0.214)PAK(0.786)IGEWGGYAGDR	3	0.10273	mitochondria			GO:0030246 carbohydrate binding; GO:0005488 binding;				IPR001229; IPR033734;	Jacalin-like lectin domain; Jacalin-like lectin domain, plant;
Zm00001d040190_P001	Zm00001d040190	163	1.533	Up	0.025238	K	hydroxyproline-rich glycoprotein family protein	---	1	0.00493	74.841	SLK(1)FVTNK	3	-0.18226	mitochondria			GO:0030246 carbohydrate binding; GO:0005488 binding;				IPR001229; IPR033734;	Jacalin-like lectin domain; Jacalin-like lectin domain, plant;
Zm00001d040190_P001	Zm00001d040190	177	1.308	Up	0.025716	K	hydroxyproline-rich glycoprotein family protein	---	1	0.000286	80.318	TAK(1)TIASPGR	2	-0.70265	chloroplast	GO:0006757 ATP generation from ADP; GO:0009116 nucleoside metabolic process; GO:0042278 purine nucleoside metabolic process; GO:0006165 nucleoside diphosphate phosphorylation; GO:0046031 ADP metabolic process; GO:0019362 pyridine nucleotide metabolic process; GO:0006096 glycolytic process; GO:0009167 purine ribonucleoside monophosphate metabolic process; GO:0009117 nucleotide metabolic process; G…		GO:0016829 lyase activity; GO:0004332 fructose-bisphosphate aldolase activity; GO:0016832 aldehyde-lyase activity; GO:0003824 catalytic activity; GO:0016830 carbon-carbon lyase activity;	K01623	ALDO; fructose-bisphosphate aldolase, class I [EC:4.1.2.13]	zma00010 Glycolysis / Gluconeogenesis - Zea mays (maize); zma01230 Biosynthesis of amino acids - Zea mays (maize); zma01200 Carbon metabolism - Zea mays (maize); zma01110 Biosynthesis of secondary metabolites - Zea mays (maize); zma00030 Pentose phosphate pathway - Zea mays (maize); zma01100 Metabolic pathways - Zea mays (maize); zma00051 Fructose and mannose metabolism - Zea mays (maize); zma007…	IPR013785;	Aldolase-type TIM barrel;
Zm00001d040029_P002	Zm00001d040029	61	1.722	Up	0.00128053	K	uncharacterized protein	---	1	0.00635	59.067	EQEEK(1)EHK	3	0.54069	cytoplasm				K11838			IPR024729; IPR029346;	Ubiquitin carboxyl-terminal hydrolase 7, ICP0-binding domain; Ubiquitin carboxyl-terminal hydrolase, C-terminal;
Zm00001d040028_P001	Zm00001d040028	69	2.489	Up	0.00085598	K	uncharacterized protein	---	1	4.6e-06	100.84	AVHFGHQK(1)LK	4	3.8014	cytoskeleton	GO:0006518 peptide metabolic process; GO:0006725 cellular aromatic compound metabolic process; GO:0044267 cellular protein metabolic process; GO:0044699 single-organism process; GO:0009058 biosynthetic process; GO:1901566 organonitrogen compound biosynthetic process; GO:0043039 tRNA aminoacylation; GO:0044237 cellular metabolic process; GO:0071704 organic substance metabolic process; GO:0008152 m…	GO:0044424 intracellular part; GO:0005623 cell; GO:0044464 cell part; GO:0005622 intracellular; GO:0005737 cytoplasm;	GO:0016876 ligase activity, forming aminoacyl-tRNA and related compounds; GO:0005524 ATP binding; GO:1901265 nucleoside phosphate binding; GO:0016875 ligase activity, forming carbon-oxygen bonds; GO:0001882 nucleoside binding; GO:0043167 ion binding; GO:0016874 ligase activity; GO:0000166 nucleotide binding; GO:0097159 organic cyclic compound binding; GO:1901363 heterocyclic compound binding; GO:…	K01872	AARS; alanyl-tRNA synthetase [EC:6.1.1.7]	zma00970 Aminoacyl-tRNA biosynthesis - Zea mays (maize);	IPR018163; IPR018164; IPR012947; IPR003156; IPR018162; IPR009000; IPR018165;	Threonyl/alanyl tRNA synthetase, class II-like, putative editing domain; Alanyl-tRNA synthetase, class IIc, N-terminal; Threonyl/alanyl tRNA synthetase, SAD; DHHA1 domain; Alanine-tRNA ligase, class IIc, anti-codon-binding domain; Translation protein, beta-barrel domain; Alanyl-tRNA synthetase, class IIc, core domain;
Zm00001d040027_P002	Zm00001d040027	69	1.777	Up	0.036184	K	uncharacterized protein	---	1	0.000438	62.528	ASQLEGALLEK(1)K	3	1.0742	cytoskeleton	GO:0006518 peptide metabolic process; GO:0006725 cellular aromatic compound metabolic process; GO:0044267 cellular protein metabolic process; GO:0044699 single-organism process; GO:0009058 biosynthetic process; GO:1901566 organonitrogen compound biosynthetic process; GO:0043039 tRNA aminoacylation; GO:0044237 cellular metabolic process; GO:0071704 organic substance metabolic process; GO:0008152 m…	GO:0044424 intracellular part; GO:0005623 cell; GO:0044464 cell part; GO:0005622 intracellular; GO:0005737 cytoplasm;	GO:0016876 ligase activity, forming aminoacyl-tRNA and related compounds; GO:0005524 ATP binding; GO:1901265 nucleoside phosphate binding; GO:0016875 ligase activity, forming carbon-oxygen bonds; GO:0001882 nucleoside binding; GO:0043167 ion binding; GO:0016874 ligase activity; GO:0000166 nucleotide binding; GO:0097159 organic cyclic compound binding; GO:1901363 heterocyclic compound binding; GO:…	K01872	AARS; alanyl-tRNA synthetase [EC:6.1.1.7]	zma00970 Aminoacyl-tRNA biosynthesis - Zea mays (maize);	IPR018163; IPR018164; IPR012947; IPR003156; IPR018162; IPR009000; IPR018165;	Threonyl/alanyl tRNA synthetase, class II-like, putative editing domain; Alanyl-tRNA synthetase, class IIc, N-terminal; Threonyl/alanyl tRNA synthetase, SAD; DHHA1 domain; Alanine-tRNA ligase, class IIc, anti-codon-binding domain; Translation protein, beta-barrel domain; Alanyl-tRNA synthetase, class IIc, core domain;
Zm00001d039865_P001	Zm00001d039865	70	1.735	Up	0.0083599	K	triose phosphate isomerase4 electrophoretic mobility GN= tpi4	---	1	5.02e-08	88.565	DAIDTK(1)NQADSVVYQTEK	3	1.2975	chloroplast	GO:0006457 protein folding; GO:0009987 cellular process;		GO:0005524 ATP binding; GO:1901265 nucleoside phosphate binding; GO:0001882 nucleoside binding; GO:0043167 ion binding; GO:0005515 protein binding; GO:0000166 nucleotide binding; GO:0097159 organic cyclic compound binding; GO:1901363 heterocyclic compound binding; GO:0032549 ribonucleoside binding; GO:0097367 carbohydrate derivative binding; GO:0032553 ribonucleotide binding; GO:0005488 binding; …	K03283	HSPA1s; heat shock 70kDa protein 1/2/6/8	zma04144 Endocytosis - Zea mays (maize); zma03040 Spliceosome - Zea mays (maize); zma04141 Protein processing in endoplasmic reticulum - Zea mays (maize);	IPR029048; IPR029047;	Heat shock protein 70kD, C-terminal domain; Heat shock protein 70kD, peptide-binding domain;
Zm00001d039865_P001	Zm00001d039865	194	1.498	Up	0.048138	K	triose phosphate isomerase4 electrophoretic mobility GN= tpi4	---	1	0.00159	73.499	LTEAAEK(1)AK	3	1.488	chloroplast	GO:0006457 protein folding; GO:0009987 cellular process;		GO:0005524 ATP binding; GO:1901265 nucleoside phosphate binding; GO:0001882 nucleoside binding; GO:0043167 ion binding; GO:0005515 protein binding; GO:0000166 nucleotide binding; GO:0097159 organic cyclic compound binding; GO:1901363 heterocyclic compound binding; GO:0032549 ribonucleoside binding; GO:0097367 carbohydrate derivative binding; GO:0032553 ribonucleotide binding; GO:0005488 binding; …	K03283	HSPA1s; heat shock 70kDa protein 1/2/6/8	zma04144 Endocytosis - Zea mays (maize); zma03040 Spliceosome - Zea mays (maize); zma04141 Protein processing in endoplasmic reticulum - Zea mays (maize);	IPR029048; IPR029047;	Heat shock protein 70kD, C-terminal domain; Heat shock protein 70kD, peptide-binding domain;
Zm00001d039865_P001	Zm00001d039865	4	1.495	Up	0.0192388	K	triose phosphate isomerase4 electrophoretic mobility GN= tpi4	---	1	0.0066	43.604	LK(1)TPVNNALR	2	-0.32696	chloroplast	GO:0006457 protein folding; GO:0009987 cellular process;		GO:0005524 ATP binding; GO:1901265 nucleoside phosphate binding; GO:0001882 nucleoside binding; GO:0043167 ion binding; GO:0005515 protein binding; GO:0000166 nucleotide binding; GO:0097159 organic cyclic compound binding; GO:1901363 heterocyclic compound binding; GO:0032549 ribonucleoside binding; GO:0097367 carbohydrate derivative binding; GO:0032553 ribonucleotide binding; GO:0005488 binding; …	K03283	HSPA1s; heat shock 70kDa protein 1/2/6/8	zma04144 Endocytosis - Zea mays (maize); zma03040 Spliceosome - Zea mays (maize); zma04141 Protein processing in endoplasmic reticulum - Zea mays (maize);	IPR029048; IPR029047;	Heat shock protein 70kD, C-terminal domain; Heat shock protein 70kD, peptide-binding domain;
Zm00001d039865_P001	Zm00001d039865	154	1.332	Up	0.0059837	K	triose phosphate isomerase4 electrophoretic mobility GN= tpi4	---	1	0.0143	68.224	DK(1)QALQR	2	-0.72142	chloroplast	GO:0006457 protein folding; GO:0009987 cellular process;		GO:0005524 ATP binding; GO:1901265 nucleoside phosphate binding; GO:0001882 nucleoside binding; GO:0043167 ion binding; GO:0005515 protein binding; GO:0000166 nucleotide binding; GO:0097159 organic cyclic compound binding; GO:1901363 heterocyclic compound binding; GO:0032549 ribonucleoside binding; GO:0097367 carbohydrate derivative binding; GO:0032553 ribonucleotide binding; GO:0005488 binding; …	K03283	HSPA1s; heat shock 70kDa protein 1/2/6/8	zma04144 Endocytosis - Zea mays (maize); zma03040 Spliceosome - Zea mays (maize); zma04141 Protein processing in endoplasmic reticulum - Zea mays (maize);	IPR029048; IPR029047;	Heat shock protein 70kD, C-terminal domain; Heat shock protein 70kD, peptide-binding domain;
Zm00001d039664_P006	Zm00001d039664	92	1.58	Up	0.0059392	K	Retrovirus-related Pol polyprotein LINE-1	---	1	0.0222	57.59	VK(1)VDYER	2	0.79796	cytoplasm	GO:0006952 defense response; GO:0050896 response to stimulus; GO:0006950 response to stress; GO:0009607 response to biotic stimulus;						IPR000916; IPR023393;	Bet v I/Major latex protein; START-like domain;
Zm00001d039505_P003	Zm00001d039505	452	1.847	Up	0.00145841	K	Probable mitochondrial-processing peptidase subunit alpha-2 chloroplastic/mitochondrial	---	1	5.89e-05	86.803	VEAAGEGACVAK(1)VK	3	0.55767	cytoplasm	GO:0006952 defense response; GO:0050896 response to stimulus; GO:0006950 response to stress; GO:0009607 response to biotic stimulus;						IPR000916; IPR023393;	Bet v I/Major latex protein; START-like domain;
Zm00001d039299_P001	Zm00001d039299	19	1.537	Up	0.0171951	K	40S ribosomal protein S15a-1	---	1	0.0112	73.26	ILPK(1)GTK	2	0.98552	chloroplast	GO:0008152 metabolic process; GO:0005975 carbohydrate metabolic process; GO:0044238 primary metabolic process; GO:0071704 organic substance metabolic process;		GO:0004553 hydrolase activity, hydrolyzing O-glycosyl compounds; GO:0016787 hydrolase activity; GO:0003824 catalytic activity; GO:0016798 hydrolase activity, acting on glycosyl bonds;	K01188	E3.2.1.21; beta-glucosidase [EC:3.2.1.21]	zma00940 Phenylpropanoid biosynthesis - Zea mays (maize); zma00500 Starch and sucrose metabolism - Zea mays (maize); zma01110 Biosynthesis of secondary metabolites - Zea mays (maize); zma01100 Metabolic pathways - Zea mays (maize); zma00460 Cyanoamino acid metabolism - Zea mays (maize);	IPR017853; IPR013781;	Glycoside hydrolase superfamily; Glycoside hydrolase, catalytic domain;
Zm00001d039283_P002	Zm00001d039283	79	1.408	Up	0.00034241	K	Plasma membrane-associated cation-binding protein 1	---	0.959692	0.00244	64.121	EFNTAK(0.96)K(0.04)PSK	3	-0.73015	chloroplast	GO:0008152 metabolic process; GO:0005975 carbohydrate metabolic process; GO:0044238 primary metabolic process; GO:0071704 organic substance metabolic process;		GO:0004553 hydrolase activity, hydrolyzing O-glycosyl compounds; GO:0016787 hydrolase activity; GO:0003824 catalytic activity; GO:0016798 hydrolase activity, acting on glycosyl bonds;	K01188	E3.2.1.21; beta-glucosidase [EC:3.2.1.21]	zma00940 Phenylpropanoid biosynthesis - Zea mays (maize); zma00500 Starch and sucrose metabolism - Zea mays (maize); zma01110 Biosynthesis of secondary metabolites - Zea mays (maize); zma01100 Metabolic pathways - Zea mays (maize); zma00460 Cyanoamino acid metabolism - Zea mays (maize);	IPR017853; IPR013781;	Glycoside hydrolase superfamily; Glycoside hydrolase, catalytic domain;
Zm00001d039283_P002	Zm00001d039283	23	1.37	Up	0.00111829	K	Plasma membrane-associated cation-binding protein 1	---	1	0.00157	54.343	LLK(1)EMGMDAYR	2	-0.54943	chloroplast	GO:0008152 metabolic process; GO:0005975 carbohydrate metabolic process; GO:0044238 primary metabolic process; GO:0071704 organic substance metabolic process;		GO:0004553 hydrolase activity, hydrolyzing O-glycosyl compounds; GO:0016787 hydrolase activity; GO:0003824 catalytic activity; GO:0016798 hydrolase activity, acting on glycosyl bonds;	K01188	E3.2.1.21; beta-glucosidase [EC:3.2.1.21]	zma00940 Phenylpropanoid biosynthesis - Zea mays (maize); zma00500 Starch and sucrose metabolism - Zea mays (maize); zma01110 Biosynthesis of secondary metabolites - Zea mays (maize); zma01100 Metabolic pathways - Zea mays (maize); zma00460 Cyanoamino acid metabolism - Zea mays (maize);	IPR017853; IPR013781;	Glycoside hydrolase superfamily; Glycoside hydrolase, catalytic domain;
Zm00001d039106_P004	Zm00001d039106	88	1.601	Up	0.030883	K	40S ribosomal protein S12	---	1	0.0135	69.598	ESAK(1)WLK	2	0.44043	chloroplast	GO:0008152 metabolic process; GO:0005975 carbohydrate metabolic process; GO:0044238 primary metabolic process; GO:0071704 organic substance metabolic process;		GO:0004553 hydrolase activity, hydrolyzing O-glycosyl compounds; GO:0016787 hydrolase activity; GO:0003824 catalytic activity; GO:0016798 hydrolase activity, acting on glycosyl bonds;	K01188	E3.2.1.21; beta-glucosidase [EC:3.2.1.21]	zma00940 Phenylpropanoid biosynthesis - Zea mays (maize); zma00500 Starch and sucrose metabolism - Zea mays (maize); zma01110 Biosynthesis of secondary metabolites - Zea mays (maize); zma01100 Metabolic pathways - Zea mays (maize); zma00460 Cyanoamino acid metabolism - Zea mays (maize);	IPR017853; IPR013781;	Glycoside hydrolase superfamily; Glycoside hydrolase, catalytic domain;
Zm00001d039106_P004	Zm00001d039106	29	1.328	Up	0.0044375	K	40S ribosomal protein S12	---	1	0.00026	90.05	LPFFK(1)DEQK	2	0.66192	chloroplast	GO:0008152 metabolic process; GO:0005975 carbohydrate metabolic process; GO:0044238 primary metabolic process; GO:0071704 organic substance metabolic process;		GO:0004553 hydrolase activity, hydrolyzing O-glycosyl compounds; GO:0016787 hydrolase activity; GO:0003824 catalytic activity; GO:0016798 hydrolase activity, acting on glycosyl bonds;	K01188	E3.2.1.21; beta-glucosidase [EC:3.2.1.21]	zma00940 Phenylpropanoid biosynthesis - Zea mays (maize); zma00500 Starch and sucrose metabolism - Zea mays (maize); zma01110 Biosynthesis of secondary metabolites - Zea mays (maize); zma01100 Metabolic pathways - Zea mays (maize); zma00460 Cyanoamino acid metabolism - Zea mays (maize);	IPR017853; IPR013781;	Glycoside hydrolase superfamily; Glycoside hydrolase, catalytic domain;
Zm00001d039089_P002	Zm00001d039089	191	1.592	Up	0.00142071	K	Malate dehydrogenase	---	1	0.000214	70.889	GTK(1)EGGINPDGIK	3	-0.80648	chloroplast	GO:0008152 metabolic process; GO:0005975 carbohydrate metabolic process; GO:0044238 primary metabolic process; GO:0071704 organic substance metabolic process;		GO:0004553 hydrolase activity, hydrolyzing O-glycosyl compounds; GO:0016787 hydrolase activity; GO:0003824 catalytic activity; GO:0016798 hydrolase activity, acting on glycosyl bonds;	K01188	E3.2.1.21; beta-glucosidase [EC:3.2.1.21]	zma00940 Phenylpropanoid biosynthesis - Zea mays (maize); zma00500 Starch and sucrose metabolism - Zea mays (maize); zma01110 Biosynthesis of secondary metabolites - Zea mays (maize); zma01100 Metabolic pathways - Zea mays (maize); zma00460 Cyanoamino acid metabolism - Zea mays (maize);	IPR017853; IPR013781;	Glycoside hydrolase superfamily; Glycoside hydrolase, catalytic domain;
Zm00001d039089_P002	Zm00001d039089	15	1.495	Up	0.00012166	K	Malate dehydrogenase	---	1	0.000254	76.326	AQITALIDK(1)SK	3	2.2565	cytoplasm			GO:0005524 ATP binding; GO:1901265 nucleoside phosphate binding; GO:0001882 nucleoside binding; GO:0043167 ion binding; GO:0000166 nucleotide binding; GO:0097159 organic cyclic compound binding; GO:1901363 heterocyclic compound binding; GO:0032549 ribonucleoside binding; GO:0097367 carbohydrate derivative binding; GO:0032553 ribonucleotide binding; GO:0005488 binding; GO:0032550 purine ribonucleo…	K03696			IPR019489; IPR003959; IPR003593; IPR027417;	Clp ATPase, C-terminal; ATPase, AAA-type, core; AAA+ ATPase domain; P-loop containing nucleoside triphosphate hydrolase;
Zm00001d039089_P002	Zm00001d039089	22	1.357	Up	0.0080175	K	Malate dehydrogenase	---	1	6.98e-15	114.55	EVGADAVAHGCTGK(1)GNDQVR	3	0.40352	cytoplasm	GO:0009064 glutamine family amino acid metabolic process; GO:0008652 cellular amino acid biosynthetic process; GO:0006526 arginine biosynthetic process; GO:0016053 organic acid biosynthetic process; GO:0044711 single-organism biosynthetic process; GO:0044281 small molecule metabolic process; GO:0044763 single-organism cellular process; GO:0006525 arginine metabolic process; GO:0044699 single-orga…		GO:0005524 ATP binding; GO:0004055 argininosuccinate synthase activity; GO:1901265 nucleoside phosphate binding; GO:0016874 ligase activity; GO:0001882 nucleoside binding; GO:0043167 ion binding; GO:0000166 nucleotide binding; GO:0016879 ligase activity, forming carbon-nitrogen bonds; GO:0097159 organic cyclic compound binding; GO:1901363 heterocyclic compound binding; GO:0032549 ribonucleoside b…	K01940	argG; argininosuccinate synthase [EC:6.3.4.5]	zma01230 Biosynthesis of amino acids - Zea mays (maize); zma01110 Biosynthesis of secondary metabolites - Zea mays (maize); zma01100 Metabolic pathways - Zea mays (maize); zma00250 Alanine, aspartate and glutamate metabolism - Zea mays (maize); zma00220 Arginine biosynthesis - Zea mays (maize);	IPR014729; IPR024074;	Rossmann-like alpha/beta/alpha sandwich fold; Argininosuccinate synthetase, catalytic/multimerisation domain body;
Zm00001d039089_P002	Zm00001d039089	36	1.345	Up	0.0009023	K	Malate dehydrogenase	---	1	0.0131	55.806	EK(1)IEDEYR	2	-0.94018	plasma membrane		GO:0031224 intrinsic component of membrane; GO:0016020 membrane; GO:0016021 integral component of membrane; GO:0044425 membrane part;		K17086
Zm00001d039079_P002	Zm00001d039079	26	1.868	Up	0.0025849	K	isocitrate dehydrogenase2 electrophoretic mobility GN= idh2	---	1	0.0018	56.087	LSNDIVSTK(1)R	2	0.42936	cytoplasm			GO:0000287 magnesium ion binding; GO:0003824 catalytic activity; GO:0010333 terpene synthase activity; GO:0005488 binding; GO:0043167 ion binding; GO:0046872 metal ion binding; GO:0043169 cation binding; GO:0016829 lyase activity; GO:0016838 carbon-oxygen lyase activity, acting on phosphates; GO:0016835 carbon-oxygen lyase activity;	K15797	TPS6_11; (S)-beta-macrocarpene synthase [EC:5.5.1.17]	zma00909 Sesquiterpenoid and triterpenoid biosynthesis - Zea mays (maize);	IPR005630; IPR008949;	Terpene synthase, metal-binding domain; Isoprenoid synthase domain;
Zm00001d039079_P002	Zm00001d039079	238	1.663	Up	0.00105532	K	isocitrate dehydrogenase2 electrophoretic mobility GN= idh2	---	1	0.0161	51.059	TLK(1)EHLK	3	1.7153	cytoplasm			GO:0000287 magnesium ion binding; GO:0003824 catalytic activity; GO:0010333 terpene synthase activity; GO:0005488 binding; GO:0043167 ion binding; GO:0046872 metal ion binding; GO:0043169 cation binding; GO:0016829 lyase activity; GO:0016838 carbon-oxygen lyase activity, acting on phosphates; GO:0016835 carbon-oxygen lyase activity;	K15797	TPS6_11; (S)-beta-macrocarpene synthase [EC:5.5.1.17]	zma00909 Sesquiterpenoid and triterpenoid biosynthesis - Zea mays (maize);	IPR005630; IPR008949;	Terpene synthase, metal-binding domain; Isoprenoid synthase domain;
Zm00001d039079_P002	Zm00001d039079	204	1.624	Up	0.00096077	K	isocitrate dehydrogenase2 electrophoretic mobility GN= idh2	---	1	0.00535	73.499	LAENIK(1)SK	2	-0.25003	extracellular			GO:0004462 lactoylglutathione lyase activity; GO:0046872 metal ion binding; GO:0043169 cation binding; GO:0016829 lyase activity; GO:0016846 carbon-sulfur lyase activity; GO:0003824 catalytic activity; GO:0005488 binding; GO:0043167 ion binding;	K01759	GLO1; lactoylglutathione lyase [EC:4.4.1.5]	zma00620 Pyruvate metabolism - Zea mays (maize);	IPR029068; IPR004360;	Glyoxalase/Bleomycin resistance protein/Dihydroxybiphenyl dioxygenase; Glyoxalase/fosfomycin resistance/dioxygenase domain;
Zm00001d039079_P002	Zm00001d039079	345	1.497	Up	1.2697e-06	K	isocitrate dehydrogenase2 electrophoretic mobility GN= idh2	---	1	0.000316	63.091	VIGHLEEGK(1)DVR	3	-0.54989	cytoplasm			GO:1901265 nucleoside phosphate binding; GO:0001882 nucleoside binding; GO:0043167 ion binding; GO:0000166 nucleotide binding; GO:0097159 organic cyclic compound binding; GO:1901363 heterocyclic compound binding; GO:0032549 ribonucleoside binding; GO:0097367 carbohydrate derivative binding; GO:0032553 ribonucleotide binding; GO:0005488 binding; GO:0032550 purine ribonucleoside binding; GO:0043168…	K19788			IPR012676; IPR013029; IPR006073; IPR031167; IPR027417; IPR023192; IPR012675;	TGS-like; Domain of unknown function DUF933; GTP binding domain; OBG-type guanine nucleotide-binding (G) domain; P-loop containing nucleoside triphosphate hydrolase; TGS-like domain; Beta-grasp domain;
Zm00001d038955_P002	Zm00001d038955	104	1.438	Up	0.0032566	K	Dynamin-related protein 1A	---	1	0.00255	46.704	SK(1)DEAMNDYITK	3	0.30627	mitochondria			GO:0000062 fatty-acyl-CoA binding; GO:0005488 binding; GO:0043167 ion binding; GO:0043168 anion binding; GO:0048037 cofactor binding; GO:1901681 sulfur compound binding; GO:0050662 coenzyme binding;	K08762			IPR000582; IPR014352;	Acyl-CoA-binding protein, ACBP; FERM/acyl-CoA-binding protein, 3-helical bundle;
Zm00001d038929_P001	Zm00001d038929	181	1.564	Up	0.0126959	K	ATP synthase2 cDNA clone GN= atp2	---	1	0.000518	68.044	SKDEAMNDYITK(1)VK	3	-1.1858	mitochondria			GO:0000062 fatty-acyl-CoA binding; GO:0005488 binding; GO:0043167 ion binding; GO:0043168 anion binding; GO:0048037 cofactor binding; GO:1901681 sulfur compound binding; GO:0050662 coenzyme binding;	K08762			IPR000582; IPR014352;	Acyl-CoA-binding protein, ACBP; FERM/acyl-CoA-binding protein, 3-helical bundle;
Zm00001d038923_P001	Zm00001d038923	192	1.535	Up	0.0093003	K	Guanine nucleotide-binding protein beta subunit-like protein	---	1	0.00641	70.056	TSSGK(1)VLK	2	0.82955	chloroplast	GO:0044699 single-organism process; GO:0008152 metabolic process; GO:0055114 oxidation-reduction process; GO:0044710 single-organism metabolic process;		GO:0003824 catalytic activity; GO:0016491 oxidoreductase activity;	K08232	E1.6.5.4; monodehydroascorbate reductase (NADH) [EC:1.6.5.4]	zma00053 Ascorbate and aldarate metabolism - Zea mays (maize); zma01100 Metabolic pathways - Zea mays (maize);	IPR023753;	FAD/NAD(P)-binding domain;
Zm00001d038865_P013	Zm00001d038865	54	1.383	Up	0.023779	K	60S ribosomal protein L28-1	---	1	0.00231	66.19	LFTPSLAK(1)K	2	0.2096	chloroplast	GO:0044699 single-organism process; GO:0008152 metabolic process; GO:0055114 oxidation-reduction process; GO:0044710 single-organism metabolic process;		GO:0003824 catalytic activity; GO:0016491 oxidoreductase activity;	K08232	E1.6.5.4; monodehydroascorbate reductase (NADH) [EC:1.6.5.4]	zma00053 Ascorbate and aldarate metabolism - Zea mays (maize); zma01100 Metabolic pathways - Zea mays (maize);	IPR023753;	FAD/NAD(P)-binding domain;
Zm00001d038840_P001	Zm00001d038840	264	1.536	Up	0.00160441	K	voltage-dependent anion channel protein2 GN= vdac2	---	1	0.00099	72.2	SQPVVDK(1)SK	3	-0.35334	chloroplast	GO:0044699 single-organism process; GO:0008152 metabolic process; GO:0055114 oxidation-reduction process; GO:0044710 single-organism metabolic process;		GO:0003824 catalytic activity; GO:0016491 oxidoreductase activity;	K08232	E1.6.5.4; monodehydroascorbate reductase (NADH) [EC:1.6.5.4]	zma00053 Ascorbate and aldarate metabolism - Zea mays (maize); zma01100 Metabolic pathways - Zea mays (maize);	IPR023753;	FAD/NAD(P)-binding domain;
Zm00001d038840_P001	Zm00001d038840	22	1.336	Up	0.024316	K	voltage-dependent anion channel protein2 GN= vdac2	---	1	0.0024	77.282	YHVAK(1)AIK	3	-0.36361	chloroplast	GO:0008152 metabolic process; GO:0042743 hydrogen peroxide metabolic process; GO:0006950 response to stress; GO:0072593 reactive oxygen species metabolic process; GO:0055114 oxidation-reduction process; GO:0044710 single-organism metabolic process; GO:0006979 response to oxidative stress; GO:0044699 single-organism process; GO:0044248 cellular catabolic process; GO:0050896 response to stimulus; G…		GO:0097159 organic cyclic compound binding; GO:1901363 heterocyclic compound binding; GO:0020037 heme binding; GO:0003824 catalytic activity; GO:0005488 binding; GO:0016209 antioxidant activity; GO:0004601 peroxidase activity; GO:0046906 tetrapyrrole binding; GO:0016491 oxidoreductase activity; GO:0016684 oxidoreductase activity, acting on peroxide as acceptor;	K00430	E1.11.1.7; peroxidase [EC:1.11.1.7]	zma00940 Phenylpropanoid biosynthesis - Zea mays (maize); zma01110 Biosynthesis of secondary metabolites - Zea mays (maize); zma01100 Metabolic pathways - Zea mays (maize);	IPR033905; IPR002016;	Secretory peroxidase; Haem peroxidase, plant/fungal/bacterial;
Zm00001d038709_P005	Zm00001d038709	8	1.379	Up	0.0087232	K	Ras-related protein RABG3f	---	1	0.00823	47.302	K(1)VYDSIMER	2	-0.91151	cytoplasm	GO:0008152 metabolic process;			K01681	ACO; aconitate hydratase [EC:4.2.1.3]	zma01230 Biosynthesis of amino acids - Zea mays (maize); zma01200 Carbon metabolism - Zea mays (maize); zma01110 Biosynthesis of secondary metabolites - Zea mays (maize); zma01100 Metabolic pathways - Zea mays (maize); zma00020 Citrate cycle (TCA cycle) - Zea mays (maize); zma01210 2-Oxocarboxylic acid metabolism - Zea mays (maize); zma00630 Glyoxylate and dicarboxylate metabolism - Zea mays (mai…	IPR001030; IPR000573; IPR015932; IPR015928; IPR015931;	Aconitase/3-isopropylmalate dehydratase large subunit, alpha/beta/alpha domain; Aconitase A/isopropylmalate dehydratase small subunit, swivel domain; Aconitase/3-isopropylmalate dehydratase large subunit, alpha/beta/alpha, subdomain 2; Aconitase/3-isopropylmalate dehydratase, swivel; Aconitase/3-isopropylmalate dehydratase large subunit, alpha/beta/alpha, subdomain 1/3;
Zm00001d038653_P001	Zm00001d038653	115	1.806	Up	0.0042617	K	uncharacterized protein	---	1	0.00083	60.157	MFVDK(1)HEPETER	3	-0.62536	cytoplasm	GO:0008152 metabolic process;			K01681	ACO; aconitate hydratase [EC:4.2.1.3]	zma01230 Biosynthesis of amino acids - Zea mays (maize); zma01200 Carbon metabolism - Zea mays (maize); zma01110 Biosynthesis of secondary metabolites - Zea mays (maize); zma01100 Metabolic pathways - Zea mays (maize); zma00020 Citrate cycle (TCA cycle) - Zea mays (maize); zma01210 2-Oxocarboxylic acid metabolism - Zea mays (maize); zma00630 Glyoxylate and dicarboxylate metabolism - Zea mays (mai…	IPR001030; IPR000573; IPR015932; IPR015928; IPR015931;	Aconitase/3-isopropylmalate dehydratase large subunit, alpha/beta/alpha domain; Aconitase A/isopropylmalate dehydratase small subunit, swivel domain; Aconitase/3-isopropylmalate dehydratase large subunit, alpha/beta/alpha, subdomain 2; Aconitase/3-isopropylmalate dehydratase, swivel; Aconitase/3-isopropylmalate dehydratase large subunit, alpha/beta/alpha, subdomain 1/3;
Zm00001d038594_P003	Zm00001d038594	53	2.89	Up	0.0031846	K	Protein translation factor SUI1 homolog 2	---	1	0.000482	101.72	DYAESHK(1)K	3	0.28811	cytoplasm	GO:0008152 metabolic process; GO:0006950 response to stress; GO:0055114 oxidation-reduction process; GO:0044710 single-organism metabolic process; GO:0006979 response to oxidative stress; GO:0044699 single-organism process; GO:0050896 response to stimulus;		GO:0097159 organic cyclic compound binding; GO:1901363 heterocyclic compound binding; GO:0020037 heme binding; GO:0003824 catalytic activity; GO:0005488 binding; GO:0016209 antioxidant activity; GO:0004601 peroxidase activity; GO:0046906 tetrapyrrole binding; GO:0016491 oxidoreductase activity; GO:0016684 oxidoreductase activity, acting on peroxide as acceptor;	K00434	E1.11.1.11; L-ascorbate peroxidase [EC:1.11.1.11]	zma00053 Ascorbate and aldarate metabolism - Zea mays (maize); zma00480 Glutathione metabolism - Zea mays (maize);	IPR002016;	Haem peroxidase, plant/fungal/bacterial;
Zm00001d038543_P001	Zm00001d038543	78	1.404	Up	0.0022221	K	Calmodulin-7	---	1	0.00104	66.267	TEGK(1)TVAVGK	2	-0.31346	cytoplasm			GO:1901265 nucleoside phosphate binding; GO:0001882 nucleoside binding; GO:0043167 ion binding; GO:0016817 hydrolase activity, acting on acid anhydrides; GO:0016787 hydrolase activity; GO:0000166 nucleotide binding; GO:0017111 nucleoside-triphosphatase activity; GO:0097159 organic cyclic compound binding; GO:1901363 heterocyclic compound binding; GO:0032549 ribonucleoside binding; GO:0097367 carb…	K03267	ERF3; peptide chain release factor subunit 3	zma03015 mRNA surveillance pathway - Zea mays (maize);	IPR004160; IPR004161; IPR027417; IPR009001; IPR000795; IPR009000;	Translation elongation factor EFTu/EF1A, C-terminal; Translation elongation factor EFTu-like, domain 2; P-loop containing nucleoside triphosphate hydrolase; Translation elongation factor EF1A/initiation factor IF2gamma, C-terminal; Transcription factor, GTP-binding domain; Translation protein, beta-barrel domain;
Zm00001d038535_P003	Zm00001d038535	9	1.689	Up	0.0058838	K	60S ribosomal protein L30-2	---	1	0.0073	82.287	TIQK(1)YEK	2	-0.8895	cytoplasm			GO:1901265 nucleoside phosphate binding; GO:0001882 nucleoside binding; GO:0043167 ion binding; GO:0016817 hydrolase activity, acting on acid anhydrides; GO:0016787 hydrolase activity; GO:0000166 nucleotide binding; GO:0017111 nucleoside-triphosphatase activity; GO:0097159 organic cyclic compound binding; GO:1901363 heterocyclic compound binding; GO:0032549 ribonucleoside binding; GO:0097367 carb…	K03267	ERF3; peptide chain release factor subunit 3	zma03015 mRNA surveillance pathway - Zea mays (maize);	IPR004160; IPR004161; IPR027417; IPR009001; IPR000795; IPR009000;	Translation elongation factor EFTu/EF1A, C-terminal; Translation elongation factor EFTu-like, domain 2; P-loop containing nucleoside triphosphate hydrolase; Translation elongation factor EF1A/initiation factor IF2gamma, C-terminal; Transcription factor, GTP-binding domain; Translation protein, beta-barrel domain;
Zm00001d038535_P003	Zm00001d038535	26	1.684	Up	0.000159301	K	60S ribosomal protein L30-2	---	1	0.012	55.461	SSGYNVK(1)K	2	0.01647	cytoplasm			GO:1901265 nucleoside phosphate binding; GO:0001882 nucleoside binding; GO:0043167 ion binding; GO:0016817 hydrolase activity, acting on acid anhydrides; GO:0016787 hydrolase activity; GO:0000166 nucleotide binding; GO:0017111 nucleoside-triphosphatase activity; GO:0097159 organic cyclic compound binding; GO:1901363 heterocyclic compound binding; GO:0032549 ribonucleoside binding; GO:0097367 carb…	K03267	ERF3; peptide chain release factor subunit 3	zma03015 mRNA surveillance pathway - Zea mays (maize);	IPR004160; IPR004161; IPR027417; IPR009001; IPR000795; IPR009000;	Translation elongation factor EFTu/EF1A, C-terminal; Translation elongation factor EFTu-like, domain 2; P-loop containing nucleoside triphosphate hydrolase; Translation elongation factor EF1A/initiation factor IF2gamma, C-terminal; Transcription factor, GTP-binding domain; Translation protein, beta-barrel domain;
Zm00001d038535_P003	Zm00001d038535	23	1.534	Up	0.0010234	K	60S ribosomal protein L30-2	---	1	0.0198	57.859	K(1)LLESGK	2	0.045904	cytoplasm	GO:0008152 metabolic process;		GO:0003824 catalytic activity; GO:0016624 oxidoreductase activity, acting on the aldehyde or oxo group of donors, disulfide as acceptor; GO:0016491 oxidoreductase activity; GO:0016903 oxidoreductase activity, acting on the aldehyde or oxo group of donors;	K00164	OGDH; 2-oxoglutarate dehydrogenase E1 component [EC:1.2.4.2]	zma01200 Carbon metabolism - Zea mays (maize); zma01110 Biosynthesis of secondary metabolites - Zea mays (maize); zma01100 Metabolic pathways - Zea mays (maize); zma00020 Citrate cycle (TCA cycle) - Zea mays (maize);	IPR005475; IPR001017; IPR029061;	Transketolase-like, pyrimidine-binding domain; Dehydrogenase, E1 component; Thiamin diphosphate-binding fold;
Zm00001d038535_P003	Zm00001d038535	32	1.319	Up	0.0136633	K	60S ribosomal protein L30-2	---	1	0.026	42.718	ISK(1)EDIDR	2	-0.83783	cytoplasm	GO:0008152 metabolic process;		GO:0003824 catalytic activity; GO:0016624 oxidoreductase activity, acting on the aldehyde or oxo group of donors, disulfide as acceptor; GO:0016491 oxidoreductase activity; GO:0016903 oxidoreductase activity, acting on the aldehyde or oxo group of donors;	K00164	OGDH; 2-oxoglutarate dehydrogenase E1 component [EC:1.2.4.2]	zma01200 Carbon metabolism - Zea mays (maize); zma01110 Biosynthesis of secondary metabolites - Zea mays (maize); zma01100 Metabolic pathways - Zea mays (maize); zma00020 Citrate cycle (TCA cycle) - Zea mays (maize);	IPR005475; IPR001017; IPR029061;	Transketolase-like, pyrimidine-binding domain; Dehydrogenase, E1 component; Thiamin diphosphate-binding fold;
Zm00001d038374_P008	Zm00001d038374	58	1.603	Up	0.023017	K	60S ribosomal protein L36	---	1	1.38e-11	121.99	DEFVTK(1)HGVK	3	0.93883	cytoplasm	GO:0072350 tricarboxylic acid metabolic process; GO:0055114 oxidation-reduction process; GO:0044281 small molecule metabolic process; GO:0044763 single-organism cellular process; GO:0006099 tricarboxylic acid cycle; GO:0044699 single-organism process; GO:0044238 primary metabolic process; GO:0045333 cellular respiration; GO:0044237 cellular metabolic process; GO:0071704 organic substance metaboli…	GO:1902494 catalytic complex; GO:0044464 cell part; GO:0005622 intracellular; GO:1990204 oxidoreductase complex; GO:0005737 cytoplasm; GO:0032991 macromolecular complex; GO:0044424 intracellular part; GO:0045252 oxoglutarate dehydrogenase complex; GO:1990234 transferase complex; GO:0043234 protein complex; GO:0005623 cell; GO:0045239 tricarboxylic acid cycle enzyme complex; GO:0044444 cytoplasmic…	GO:0016417 S-acyltransferase activity; GO:0016751 S-succinyltransferase activity; GO:0016746 transferase activity, transferring acyl groups; GO:0004149 dihydrolipoyllysine-residue succinyltransferase activity; GO:0003824 catalytic activity; GO:0016748 succinyltransferase activity; GO:0016740 transferase activity; GO:0016747 transferase activity, transferring acyl groups other than amino-acyl grou…	K00658	DLST; 2-oxoglutarate dehydrogenase E2 component (dihydrolipoamide succinyltransferase) [EC:2.3.1.61]	zma00380 Tryptophan metabolism - Zea mays (maize); zma01200 Carbon metabolism - Zea mays (maize); zma00310 Lysine degradation - Zea mays (maize); zma01110 Biosynthesis of secondary metabolites - Zea mays (maize); zma01100 Metabolic pathways - Zea mays (maize); zma00020 Citrate cycle (TCA cycle) - Zea mays (maize);	IPR001078; IPR023213;	2-oxoacid dehydrogenase acyltransferase, catalytic domain; Chloramphenicol acetyltransferase-like domain;
Zm00001d038374_P008	Zm00001d038374	109	1.406	Up	0.0149814	K	60S ribosomal protein L36	---	1	0.00147	91.853	GINNLAK(1)K	2	0.89468	cytoplasm	GO:0072350 tricarboxylic acid metabolic process; GO:0055114 oxidation-reduction process; GO:0044281 small molecule metabolic process; GO:0044763 single-organism cellular process; GO:0006099 tricarboxylic acid cycle; GO:0044699 single-organism process; GO:0044238 primary metabolic process; GO:0045333 cellular respiration; GO:0044237 cellular metabolic process; GO:0071704 organic substance metaboli…	GO:1902494 catalytic complex; GO:0044464 cell part; GO:0005622 intracellular; GO:1990204 oxidoreductase complex; GO:0005737 cytoplasm; GO:0032991 macromolecular complex; GO:0044424 intracellular part; GO:0045252 oxoglutarate dehydrogenase complex; GO:1990234 transferase complex; GO:0043234 protein complex; GO:0005623 cell; GO:0045239 tricarboxylic acid cycle enzyme complex; GO:0044444 cytoplasmic…	GO:0016417 S-acyltransferase activity; GO:0016751 S-succinyltransferase activity; GO:0016746 transferase activity, transferring acyl groups; GO:0004149 dihydrolipoyllysine-residue succinyltransferase activity; GO:0003824 catalytic activity; GO:0016748 succinyltransferase activity; GO:0016740 transferase activity; GO:0016747 transferase activity, transferring acyl groups other than amino-acyl grou…	K00658	DLST; 2-oxoglutarate dehydrogenase E2 component (dihydrolipoamide succinyltransferase) [EC:2.3.1.61]	zma00380 Tryptophan metabolism - Zea mays (maize); zma01200 Carbon metabolism - Zea mays (maize); zma00310 Lysine degradation - Zea mays (maize); zma01110 Biosynthesis of secondary metabolites - Zea mays (maize); zma01100 Metabolic pathways - Zea mays (maize); zma00020 Citrate cycle (TCA cycle) - Zea mays (maize);	IPR001078; IPR023213;	2-oxoacid dehydrogenase acyltransferase, catalytic domain; Chloramphenicol acetyltransferase-like domain;
Zm00001d038262_P001	Zm00001d038262	379	3.468	Up	5.9816e-05	K	Patellin-1	---	1	0.00741	49.06	YPPGDPSK(1)R	2	-0.53235	chloroplast	GO:0044699 single-organism process; GO:0008152 metabolic process; GO:0055114 oxidation-reduction process; GO:0044710 single-organism metabolic process;	GO:0016020 membrane;	GO:0051537 2 iron, 2 sulfur cluster binding; GO:0008121 ubiquinol-cytochrome-c reductase activity; GO:0015075 ion transmembrane transporter activity; GO:0016679 oxidoreductase activity, acting on diphenols and related substances as donors; GO:0022892 substrate-specific transporter activity; GO:0015077 monovalent inorganic cation transmembrane transporter activity; GO:0015078 hydrogen ion transmem…	K00411	UQCRFS1; ubiquinol-cytochrome c reductase iron-sulfur subunit [EC:7.1.1.8]	zma00190 Oxidative phosphorylation - Zea mays (maize); zma01100 Metabolic pathways - Zea mays (maize);	IPR006317; IPR017941; IPR005805; IPR004192;	Ubiquinol-cytochrome c reductase, iron-sulphur subunit; Rieske [2Fe-2S] iron-sulphur domain; Rieske iron-sulphur protein, C-terminal; Ubiquinol cytochrome reductase, transmembrane domain;
Zm00001d038218_P002	Zm00001d038218	36	1.422	Up	0.0036421	K	Cytochrome c-2	---	1	7.49e-05	66.246	NPNPK(1)VVYDEYNHER	3	-0.26711	chloroplast	GO:0044699 single-organism process; GO:0008152 metabolic process; GO:0055114 oxidation-reduction process; GO:0044710 single-organism metabolic process;	GO:0016020 membrane;	GO:0051537 2 iron, 2 sulfur cluster binding; GO:0008121 ubiquinol-cytochrome-c reductase activity; GO:0015075 ion transmembrane transporter activity; GO:0016679 oxidoreductase activity, acting on diphenols and related substances as donors; GO:0022892 substrate-specific transporter activity; GO:0015077 monovalent inorganic cation transmembrane transporter activity; GO:0015078 hydrogen ion transmem…	K00411	UQCRFS1; ubiquinol-cytochrome c reductase iron-sulfur subunit [EC:7.1.1.8]	zma00190 Oxidative phosphorylation - Zea mays (maize); zma01100 Metabolic pathways - Zea mays (maize);	IPR006317; IPR017941; IPR005805; IPR004192;	Ubiquinol-cytochrome c reductase, iron-sulphur subunit; Rieske [2Fe-2S] iron-sulphur domain; Rieske iron-sulphur protein, C-terminal; Ubiquinol cytochrome reductase, transmembrane domain;
Zm00001d038136_P003	Zm00001d038136	102	1.649	Up	0.026144	K	alpha/beta-Hydrolases superfamily protein	---	1	0.00621	58.604	VHFILK(1)HK	4	-0.23756	plasma membrane	GO:0006457 protein folding; GO:0009987 cellular process;	GO:0043226 organelle; GO:0043231 intracellular membrane-bounded organelle; GO:0043229 intracellular organelle; GO:0005783 endoplasmic reticulum; GO:0044464 cell part; GO:0005622 intracellular; GO:0005737 cytoplasm; GO:0012505 endomembrane system; GO:0044424 intracellular part; GO:0043227 membrane-bounded organelle; GO:0005623 cell; GO:0044444 cytoplasmic part;	GO:0005488 binding; GO:0043167 ion binding; GO:0046872 metal ion binding; GO:0043169 cation binding; GO:0005515 protein binding; GO:0005509 calcium ion binding; GO:0051082 unfolded protein binding;	K08054	CANX; calnexin	zma04145 Phagosome - Zea mays (maize); zma04141 Protein processing in endoplasmic reticulum - Zea mays (maize);	IPR009033; IPR013320;	Calreticulin/calnexin, P domain; Concanavalin A-like lectin/glucanase domain;
Zm00001d037992_P001	Zm00001d037992	340	1.934	Up	0.0122422	K	ERBB-3 BINDING PROTEIN 1	---	0.999996	0.00154	89.698	HKNPK(1)TGK	4	0.72054	plasma membrane	GO:0006457 protein folding; GO:0009987 cellular process;	GO:0043226 organelle; GO:0043231 intracellular membrane-bounded organelle; GO:0043229 intracellular organelle; GO:0005783 endoplasmic reticulum; GO:0044464 cell part; GO:0005622 intracellular; GO:0005737 cytoplasm; GO:0012505 endomembrane system; GO:0044424 intracellular part; GO:0043227 membrane-bounded organelle; GO:0005623 cell; GO:0044444 cytoplasmic part;	GO:0005488 binding; GO:0043167 ion binding; GO:0046872 metal ion binding; GO:0043169 cation binding; GO:0005515 protein binding; GO:0005509 calcium ion binding; GO:0051082 unfolded protein binding;	K08054	CANX; calnexin	zma04145 Phagosome - Zea mays (maize); zma04141 Protein processing in endoplasmic reticulum - Zea mays (maize);	IPR009033; IPR013320;	Calreticulin/calnexin, P domain; Concanavalin A-like lectin/glucanase domain;
Zm00001d037905_P018	Zm00001d037905	154	2.05	Up	0.0118615	K	elongation factor alpha11 GN= elfa11	---	0.944595	0.00379	57.164	TWK(0.055)PK(0.945)YDVEK	3	0.90751	plasma membrane	GO:0006457 protein folding; GO:0009987 cellular process;	GO:0043226 organelle; GO:0043231 intracellular membrane-bounded organelle; GO:0043229 intracellular organelle; GO:0005783 endoplasmic reticulum; GO:0044464 cell part; GO:0005622 intracellular; GO:0005737 cytoplasm; GO:0012505 endomembrane system; GO:0044424 intracellular part; GO:0043227 membrane-bounded organelle; GO:0005623 cell; GO:0044444 cytoplasmic part;	GO:0005488 binding; GO:0043167 ion binding; GO:0046872 metal ion binding; GO:0043169 cation binding; GO:0005515 protein binding; GO:0005509 calcium ion binding; GO:0051082 unfolded protein binding;	K08054	CANX; calnexin	zma04145 Phagosome - Zea mays (maize); zma04141 Protein processing in endoplasmic reticulum - Zea mays (maize);	IPR009033; IPR013320;	Calreticulin/calnexin, P domain; Concanavalin A-like lectin/glucanase domain;
Zm00001d037905_P018	Zm00001d037905	161	1.647	Up	0.00032108	K	elongation factor alpha11 GN= elfa11	---	1	0.0124	71.379	MK(1)GDYYR	2	-0.6663	chloroplast			GO:0019904 protein domain specific binding; GO:0005515 protein binding; GO:0005488 binding;	K06630			IPR023410;	14-3-3 domain;
Zm00001d037905_P018	Zm00001d037905	318	1.597	Up	0.00095757	K	elongation factor alpha11 GN= elfa11	---	1	0.000143	89.43	YLAEFK(1)TGAER	2	-0.25045	chloroplast			GO:0019904 protein domain specific binding; GO:0005515 protein binding; GO:0005488 binding;	K06630			IPR023410;	14-3-3 domain;
Zm00001d037905_P018	Zm00001d037905	243	1.492	Up	0.0021432	K	elongation factor alpha11 GN= elfa11	---	1	3.16e-09	112.24	VAK(1)TVDSEELTVEER	2	0.6987	chloroplast			GO:0019904 protein domain specific binding; GO:0005515 protein binding; GO:0005488 binding;	K06630			IPR023410;	14-3-3 domain;
Zm00001d037876_P001	Zm00001d037876	103	1.395	Up	0.00030306	K	Putative ribosomal protein S4 (RPS4A) family protein	---	1	0.000449	78.814	IISSIEQK(1)EEGR	2	-0.4477	chloroplast			GO:0019904 protein domain specific binding; GO:0005515 protein binding; GO:0005488 binding;	K06630			IPR023410;	14-3-3 domain;
Zm00001d037859_P001	Zm00001d037859	115	1.996	Up	0.0083952	K	Superoxide dismutase [Mn] 3.1%2C mitochondrial	---	1	0.00351	80.755	VTLIK(1)DYR	2	-0.40439	chloroplast			GO:0019904 protein domain specific binding; GO:0005515 protein binding; GO:0005488 binding;	K06630			IPR023410;	14-3-3 domain;
Zm00001d037859_P001	Zm00001d037859	62	1.872	Up	0.0021213	K	Superoxide dismutase [Mn] 3.1%2C mitochondrial	---	1	0.0103	40.727	FLVAK(1)AEQER	2	0.47234	cytoplasm		GO:0016020 membrane;		K17080			IPR001107;	Band 7 domain;
Zm00001d037859_P001	Zm00001d037859	170	1.704	Up	0.0166849	K	Superoxide dismutase [Mn] 3.1%2C mitochondrial	---	1	0.00889	77.732	SK(1)FLVAK	2	0.25751	cytoplasm		GO:0016020 membrane;		K17080			IPR001107;	Band 7 domain;
Zm00001d037725_P001	Zm00001d037725	103	1.398	Up	0.0122577	K	Mitochondrial dicarboxylate/tricarboxylate transporter DTC	---	1	0.000417	83.948	LLEHLYTK(1)K	3	1.2578	cytoplasm			GO:0097159 organic cyclic compound binding; GO:1901363 heterocyclic compound binding; GO:0003723 RNA binding; GO:0005515 protein binding; GO:0005488 binding; GO:0003676 nucleic acid binding;	K03260	EIF4G; translation initiation factor 4G	zma03013 RNA transport - Zea mays (maize);	IPR003891; IPR003890; IPR016024; IPR016021;	Initiation factor eIF-4 gamma, MA3; MIF4G-like, type 3; Armadillo-type fold; MIF4G-like domain;
Zm00001d037700_P005	Zm00001d037700	74	1.964	Up	0.0042439	K	Heat shock protein 4	---	1	0.00684	68.657	AVK(1)SGSVK	2	0.87871	nucleus	GO:0006518 peptide metabolic process; GO:0043043 peptide biosynthetic process; GO:0044267 cellular protein metabolic process; GO:0006807 nitrogen compound metabolic process; GO:0009058 biosynthetic process; GO:0043603 cellular amide metabolic process; GO:0044238 primary metabolic process; GO:1901566 organonitrogen compound biosynthetic process; GO:1901576 organic substance biosynthetic process; G…	GO:0005840 ribosome; GO:0043226 organelle; GO:0043229 intracellular organelle; GO:0043232 intracellular non-membrane-bounded organelle; GO:0044464 cell part; GO:0005622 intracellular; GO:0005737 cytoplasm; GO:0032991 macromolecular complex; GO:0044424 intracellular part; GO:1990904 ribonucleoprotein complex; GO:0005623 cell; GO:0030529 intracellular ribonucleoprotein complex; GO:0044444 cytoplasm…	GO:0097159 organic cyclic compound binding; GO:1901363 heterocyclic compound binding; GO:1901265 nucleoside phosphate binding; GO:0005488 binding; GO:0000166 nucleotide binding; GO:0005198 structural molecule activity; GO:0003735 structural constituent of ribosome; GO:0036094 small molecule binding;	K02893	RP-L23Ae; large subunit ribosomal protein L23Ae	zma03010 Ribosome - Zea mays (maize);	IPR012678; IPR005633; IPR012677;	Ribosomal protein L23/L15e core domain; Ribosomal protein L23/L25, N-terminal; Nucleotide-binding alpha-beta plait domain;
Zm00001d037700_P005	Zm00001d037700	68	1.746	Up	5.6794e-05	K	Heat shock protein 4	---	1	0.0201	40.767	K(1)VNTLIRPDGK	3	-1.0436	nucleus	GO:0006518 peptide metabolic process; GO:0043043 peptide biosynthetic process; GO:0044267 cellular protein metabolic process; GO:0006807 nitrogen compound metabolic process; GO:0009058 biosynthetic process; GO:0043603 cellular amide metabolic process; GO:0044238 primary metabolic process; GO:1901566 organonitrogen compound biosynthetic process; GO:1901576 organic substance biosynthetic process; G…	GO:0005840 ribosome; GO:0043226 organelle; GO:0043229 intracellular organelle; GO:0043232 intracellular non-membrane-bounded organelle; GO:0044464 cell part; GO:0005622 intracellular; GO:0005737 cytoplasm; GO:0032991 macromolecular complex; GO:0044424 intracellular part; GO:1990904 ribonucleoprotein complex; GO:0005623 cell; GO:0030529 intracellular ribonucleoprotein complex; GO:0044444 cytoplasm…	GO:0097159 organic cyclic compound binding; GO:1901363 heterocyclic compound binding; GO:1901265 nucleoside phosphate binding; GO:0005488 binding; GO:0000166 nucleotide binding; GO:0005198 structural molecule activity; GO:0003735 structural constituent of ribosome; GO:0036094 small molecule binding;	K02893	RP-L23Ae; large subunit ribosomal protein L23Ae	zma03010 Ribosome - Zea mays (maize);	IPR012678; IPR005633; IPR012677;	Ribosomal protein L23/L15e core domain; Ribosomal protein L23/L25, N-terminal; Nucleotide-binding alpha-beta plait domain;
Zm00001d037700_P005	Zm00001d037700	240	1.661	Up	0.005758	K	Heat shock protein 4	---	1	0.000868	93.374	MYDIQAK(1)K	2	-0.61061	nucleus	GO:0006518 peptide metabolic process; GO:0043043 peptide biosynthetic process; GO:0044267 cellular protein metabolic process; GO:0006807 nitrogen compound metabolic process; GO:0009058 biosynthetic process; GO:0043603 cellular amide metabolic process; GO:0044238 primary metabolic process; GO:1901566 organonitrogen compound biosynthetic process; GO:1901576 organic substance biosynthetic process; G…	GO:0005840 ribosome; GO:0043226 organelle; GO:0043229 intracellular organelle; GO:0043232 intracellular non-membrane-bounded organelle; GO:0044464 cell part; GO:0005622 intracellular; GO:0005737 cytoplasm; GO:0032991 macromolecular complex; GO:0044424 intracellular part; GO:1990904 ribonucleoprotein complex; GO:0005623 cell; GO:0030529 intracellular ribonucleoprotein complex; GO:0044444 cytoplasm…	GO:0097159 organic cyclic compound binding; GO:1901363 heterocyclic compound binding; GO:1901265 nucleoside phosphate binding; GO:0005488 binding; GO:0000166 nucleotide binding; GO:0005198 structural molecule activity; GO:0003735 structural constituent of ribosome; GO:0036094 small molecule binding;	K02893	RP-L23Ae; large subunit ribosomal protein L23Ae	zma03010 Ribosome - Zea mays (maize);	IPR012678; IPR005633; IPR012677;	Ribosomal protein L23/L15e core domain; Ribosomal protein L23/L25, N-terminal; Nucleotide-binding alpha-beta plait domain;
Zm00001d037700_P005	Zm00001d037700	270	1.655	Up	0.00029616	K	Heat shock protein 4	---	1	0.0061	63.216	K(1)MYDIQAK	3	-0.031957	nucleus	GO:0006518 peptide metabolic process; GO:0043043 peptide biosynthetic process; GO:0044267 cellular protein metabolic process; GO:0006807 nitrogen compound metabolic process; GO:0009058 biosynthetic process; GO:0043603 cellular amide metabolic process; GO:0044238 primary metabolic process; GO:1901566 organonitrogen compound biosynthetic process; GO:1901576 organic substance biosynthetic process; G…	GO:0005840 ribosome; GO:0043226 organelle; GO:0043229 intracellular organelle; GO:0043232 intracellular non-membrane-bounded organelle; GO:0044464 cell part; GO:0005622 intracellular; GO:0005737 cytoplasm; GO:0032991 macromolecular complex; GO:0044424 intracellular part; GO:1990904 ribonucleoprotein complex; GO:0005623 cell; GO:0030529 intracellular ribonucleoprotein complex; GO:0044444 cytoplasm…	GO:0097159 organic cyclic compound binding; GO:1901363 heterocyclic compound binding; GO:1901265 nucleoside phosphate binding; GO:0005488 binding; GO:0000166 nucleotide binding; GO:0005198 structural molecule activity; GO:0003735 structural constituent of ribosome; GO:0036094 small molecule binding;	K02893	RP-L23Ae; large subunit ribosomal protein L23Ae	zma03010 Ribosome - Zea mays (maize);	IPR012678; IPR005633; IPR012677;	Ribosomal protein L23/L15e core domain; Ribosomal protein L23/L25, N-terminal; Nucleotide-binding alpha-beta plait domain;
Zm00001d037700_P005	Zm00001d037700	245	1.601	Up	0.0038408	K	Heat shock protein 4	---	1	0.000224	75.736	VK(1)EGDHVIIGQCRPLSK	4	-0.29895	cytoplasm	GO:0006518 peptide metabolic process; GO:0043043 peptide biosynthetic process; GO:0044267 cellular protein metabolic process; GO:0006807 nitrogen compound metabolic process; GO:0009058 biosynthetic process; GO:0043603 cellular amide metabolic process; GO:0044238 primary metabolic process; GO:1901566 organonitrogen compound biosynthetic process; GO:1901576 organic substance biosynthetic process; G…	GO:0005840 ribosome; GO:0043226 organelle; GO:0043229 intracellular organelle; GO:0043232 intracellular non-membrane-bounded organelle; GO:0044464 cell part; GO:0005622 intracellular; GO:0005737 cytoplasm; GO:0032991 macromolecular complex; GO:0044424 intracellular part; GO:1990904 ribonucleoprotein complex; GO:0005623 cell; GO:0030529 intracellular ribonucleoprotein complex; GO:0044444 cytoplasm…	GO:0003735 structural constituent of ribosome; GO:0005198 structural molecule activity;	K02949	RP-S11e; small subunit ribosomal protein S11e	zma03010 Ribosome - Zea mays (maize);	IPR012340; IPR032440;	Nucleic acid-binding, OB-fold; 40S ribosomal protein S11, N-terminal;
Zm00001d037700_P005	Zm00001d037700	284	1.51	Up	0.0058237	K	Heat shock protein 4	---	1	0.00424	94.407	AFLK(1)QPK	2	-0.091605	cytoplasm	GO:0006518 peptide metabolic process; GO:0043043 peptide biosynthetic process; GO:0044267 cellular protein metabolic process; GO:0006807 nitrogen compound metabolic process; GO:0009058 biosynthetic process; GO:0043603 cellular amide metabolic process; GO:0044238 primary metabolic process; GO:1901566 organonitrogen compound biosynthetic process; GO:1901576 organic substance biosynthetic process; G…	GO:0005840 ribosome; GO:0043226 organelle; GO:0043229 intracellular organelle; GO:0043232 intracellular non-membrane-bounded organelle; GO:0044464 cell part; GO:0005622 intracellular; GO:0005737 cytoplasm; GO:0032991 macromolecular complex; GO:0044424 intracellular part; GO:1990904 ribonucleoprotein complex; GO:0005623 cell; GO:0030529 intracellular ribonucleoprotein complex; GO:0044444 cytoplasm…	GO:0003735 structural constituent of ribosome; GO:0005198 structural molecule activity;	K02949	RP-S11e; small subunit ribosomal protein S11e	zma03010 Ribosome - Zea mays (maize);	IPR012340; IPR032440;	Nucleic acid-binding, OB-fold; 40S ribosomal protein S11, N-terminal;
Zm00001d037620_P002	Zm00001d037620	88	1.382	Up	0.00032397	K	60S ribosomal protein L13	---	1	0.000311	77.062	EAIEGTYIDK(1)K	3	3.6349	cytoplasm	GO:0006518 peptide metabolic process; GO:0043043 peptide biosynthetic process; GO:0044267 cellular protein metabolic process; GO:0006807 nitrogen compound metabolic process; GO:0009058 biosynthetic process; GO:0043603 cellular amide metabolic process; GO:0044238 primary metabolic process; GO:1901566 organonitrogen compound biosynthetic process; GO:1901576 organic substance biosynthetic process; G…	GO:0005840 ribosome; GO:0043226 organelle; GO:0043229 intracellular organelle; GO:0043232 intracellular non-membrane-bounded organelle; GO:0044464 cell part; GO:0005622 intracellular; GO:0005737 cytoplasm; GO:0032991 macromolecular complex; GO:0044424 intracellular part; GO:1990904 ribonucleoprotein complex; GO:0005623 cell; GO:0030529 intracellular ribonucleoprotein complex; GO:0044444 cytoplasm…	GO:0003735 structural constituent of ribosome; GO:0005198 structural molecule activity;	K02949	RP-S11e; small subunit ribosomal protein S11e	zma03010 Ribosome - Zea mays (maize);	IPR012340; IPR032440;	Nucleic acid-binding, OB-fold; 40S ribosomal protein S11, N-terminal;
Zm00001d037620_P002	Zm00001d037620	87	1.362	Up	0.0198593	K	60S ribosomal protein L13	---	1	1.03e-15	134.75	IIAGTCHSAK(1)MNR	3	-1.2308	cytoplasm	GO:0006518 peptide metabolic process; GO:0043043 peptide biosynthetic process; GO:0044267 cellular protein metabolic process; GO:0006807 nitrogen compound metabolic process; GO:0009058 biosynthetic process; GO:0043603 cellular amide metabolic process; GO:0044238 primary metabolic process; GO:1901566 organonitrogen compound biosynthetic process; GO:1901576 organic substance biosynthetic process; G…	GO:0005840 ribosome; GO:0043226 organelle; GO:0043229 intracellular organelle; GO:0043232 intracellular non-membrane-bounded organelle; GO:0044464 cell part; GO:0005622 intracellular; GO:0005737 cytoplasm; GO:0032991 macromolecular complex; GO:0044424 intracellular part; GO:1990904 ribonucleoprotein complex; GO:0005623 cell; GO:0030529 intracellular ribonucleoprotein complex; GO:0044444 cytoplasm…	GO:0003735 structural constituent of ribosome; GO:0005198 structural molecule activity;	K02949	RP-S11e; small subunit ribosomal protein S11e	zma03010 Ribosome - Zea mays (maize);	IPR012340; IPR032440;	Nucleic acid-binding, OB-fold; 40S ribosomal protein S11, N-terminal;
Zm00001d037620_P002	Zm00001d037620	15	1.348	Up	0.025704	K	60S ribosomal protein L13	---	1	0.00822	77.058	VFLSSK(1)K	3	0.24591	cytoplasm	GO:0006518 peptide metabolic process; GO:0043043 peptide biosynthetic process; GO:0044267 cellular protein metabolic process; GO:0006807 nitrogen compound metabolic process; GO:0009058 biosynthetic process; GO:0043603 cellular amide metabolic process; GO:0044238 primary metabolic process; GO:1901566 organonitrogen compound biosynthetic process; GO:1901576 organic substance biosynthetic process; G…	GO:0005840 ribosome; GO:0043226 organelle; GO:0043229 intracellular organelle; GO:0043232 intracellular non-membrane-bounded organelle; GO:0044464 cell part; GO:0005622 intracellular; GO:0005737 cytoplasm; GO:0032991 macromolecular complex; GO:0044424 intracellular part; GO:1990904 ribonucleoprotein complex; GO:0005623 cell; GO:0030529 intracellular ribonucleoprotein complex; GO:0044444 cytoplasm…	GO:0003735 structural constituent of ribosome; GO:0005198 structural molecule activity;	K02949	RP-S11e; small subunit ribosomal protein S11e	zma03010 Ribosome - Zea mays (maize);	IPR012340; IPR032440;	Nucleic acid-binding, OB-fold; 40S ribosomal protein S11, N-terminal;
Zm00001d037603_P003	Zm00001d037603	163	2.458	Up	0.0030202	K	60S ribosomal protein L18-3	---	1	0.00393	51.445	QPK(1)VFLSSK	3	0.39955	cytoplasm	GO:0006518 peptide metabolic process; GO:0043043 peptide biosynthetic process; GO:0044267 cellular protein metabolic process; GO:0006807 nitrogen compound metabolic process; GO:0009058 biosynthetic process; GO:0043603 cellular amide metabolic process; GO:0044238 primary metabolic process; GO:1901566 organonitrogen compound biosynthetic process; GO:1901576 organic substance biosynthetic process; G…	GO:0005840 ribosome; GO:0043226 organelle; GO:0043229 intracellular organelle; GO:0043232 intracellular non-membrane-bounded organelle; GO:0044464 cell part; GO:0005622 intracellular; GO:0005737 cytoplasm; GO:0032991 macromolecular complex; GO:0044424 intracellular part; GO:1990904 ribonucleoprotein complex; GO:0005623 cell; GO:0030529 intracellular ribonucleoprotein complex; GO:0044444 cytoplasm…	GO:0003735 structural constituent of ribosome; GO:0005198 structural molecule activity;	K02949	RP-S11e; small subunit ribosomal protein S11e	zma03010 Ribosome - Zea mays (maize);	IPR012340; IPR032440;	Nucleic acid-binding, OB-fold; 40S ribosomal protein S11, N-terminal;
Zm00001d037603_P003	Zm00001d037603	74	1.58	Up	0.00060036	K	60S ribosomal protein L18-3	---	1	0.000593	58.246	DRPYGHCLVAGLAK(1)YPK	4	0.81431	chloroplast	GO:0006518 peptide metabolic process; GO:0043043 peptide biosynthetic process; GO:0044267 cellular protein metabolic process; GO:0006807 nitrogen compound metabolic process; GO:0009058 biosynthetic process; GO:0043603 cellular amide metabolic process; GO:0044238 primary metabolic process; GO:1901566 organonitrogen compound biosynthetic process; GO:1901576 organic substance biosynthetic process; G…	GO:0005840 ribosome; GO:0043226 organelle; GO:0043229 intracellular organelle; GO:0043232 intracellular non-membrane-bounded organelle; GO:0044464 cell part; GO:0005622 intracellular; GO:0005737 cytoplasm; GO:0032991 macromolecular complex; GO:0044424 intracellular part; GO:1990904 ribonucleoprotein complex; GO:0005623 cell; GO:0030529 intracellular ribonucleoprotein complex; GO:0044444 cytoplasm…	GO:0003735 structural constituent of ribosome; GO:0005198 structural molecule activity;	K02901	RP-L27e; large subunit ribosomal protein L27e	zma03010 Ribosome - Zea mays (maize);	IPR008991; IPR014722; IPR005824;	Translation protein SH3-like domain; Ribosomal protein L2 domain 2; KOW;
Zm00001d037603_P003	Zm00001d037603	41	1.5	Up	0.023079	K	60S ribosomal protein L18-3	---	1	6.94e-05	97.734	AK(1)GAVAEVK	2	1.3521	nucleus	GO:0006508 proteolysis; GO:0008152 metabolic process; GO:0043170 macromolecule metabolic process; GO:0019538 protein metabolic process; GO:0044238 primary metabolic process; GO:0071704 organic substance metabolic process;		GO:0070011 peptidase activity, acting on L-amino acid peptides; GO:0008234 cysteine-type peptidase activity; GO:0016787 hydrolase activity; GO:0008233 peptidase activity; GO:0003824 catalytic activity;				IPR013201; IPR000118; IPR000668;	Cathepsin propeptide inhibitor domain (I29); Granulin; Peptidase C1A, papain C-terminal;
Zm00001d037603_P003	Zm00001d037603	31	1.46	Up	0.0032825	K	60S ribosomal protein L18-3	---	1	0.000599	55.011	K(1)HAVMAIGVDEEPSK	3	-0.28016	mitochondria	GO:0008652 cellular amino acid biosynthetic process; GO:0016053 organic acid biosynthetic process; GO:0044711 single-organism biosynthetic process; GO:0055114 oxidation-reduction process; GO:0044281 small molecule metabolic process; GO:0044763 single-organism cellular process; GO:0044699 single-organism process; GO:0006807 nitrogen compound metabolic process; GO:0009058 biosynthetic process; GO:1…		GO:0016597 amino acid binding; GO:1901265 nucleoside phosphate binding; GO:0043167 ion binding; GO:0043177 organic acid binding; GO:0000166 nucleotide binding; GO:0048037 cofactor binding; GO:0016491 oxidoreductase activity; GO:0016614 oxidoreductase activity, acting on CH-OH group of donors; GO:1901363 heterocyclic compound binding; GO:0097159 organic cyclic compound binding; GO:0016616 oxidored…	K00058	serA; D-3-phosphoglycerate dehydrogenase / 2-oxoglutarate reductase [EC:1.1.1.95 1.1.1.399]	zma01230 Biosynthesis of amino acids - Zea mays (maize); zma01200 Carbon metabolism - Zea mays (maize); zma01100 Metabolic pathways - Zea mays (maize); zma00260 Glycine, serine and threonine metabolism - Zea mays (maize);	IPR006139; IPR006140; IPR029009; IPR016040; IPR002912; IPR015878;	D-isomer specific 2-hydroxyacid dehydrogenase, catalytic domain; D-isomer specific 2-hydroxyacid dehydrogenase, NAD-binding domain; Allosteric substrate binding domain; NAD(P)-binding domain; ACT domain; S-adenosyl-L-homocysteine hydrolase, NAD binding domain;
Zm00001d037603_P003	Zm00001d037603	69	1.457	Up	0.047563	K	60S ribosomal protein L18-3	---	1	5.72e-05	91.62	NIAQADASLK(1)AGK	3	-0.68183	mitochondria	GO:0008652 cellular amino acid biosynthetic process; GO:0016053 organic acid biosynthetic process; GO:0044711 single-organism biosynthetic process; GO:0055114 oxidation-reduction process; GO:0044281 small molecule metabolic process; GO:0044763 single-organism cellular process; GO:0044699 single-organism process; GO:0006807 nitrogen compound metabolic process; GO:0009058 biosynthetic process; GO:1…		GO:0016597 amino acid binding; GO:1901265 nucleoside phosphate binding; GO:0043167 ion binding; GO:0043177 organic acid binding; GO:0000166 nucleotide binding; GO:0048037 cofactor binding; GO:0016491 oxidoreductase activity; GO:0016614 oxidoreductase activity, acting on CH-OH group of donors; GO:1901363 heterocyclic compound binding; GO:0097159 organic cyclic compound binding; GO:0016616 oxidored…	K00058	serA; D-3-phosphoglycerate dehydrogenase / 2-oxoglutarate reductase [EC:1.1.1.95 1.1.1.399]	zma01230 Biosynthesis of amino acids - Zea mays (maize); zma01200 Carbon metabolism - Zea mays (maize); zma01100 Metabolic pathways - Zea mays (maize); zma00260 Glycine, serine and threonine metabolism - Zea mays (maize);	IPR006139; IPR006140; IPR029009; IPR016040; IPR002912; IPR015878;	D-isomer specific 2-hydroxyacid dehydrogenase, catalytic domain; D-isomer specific 2-hydroxyacid dehydrogenase, NAD-binding domain; Allosteric substrate binding domain; NAD(P)-binding domain; ACT domain; S-adenosyl-L-homocysteine hydrolase, NAD binding domain;
Zm00001d037590_P001	Zm00001d037590	311	1.864	Up	0.00162191	K	protein disulfide isomerase7 GN= pdi7	---	1	0.00286	46.352	QYEHFNK(1)VAK	3	-2.063	chloroplast	GO:0044699 single-organism process; GO:0008152 metabolic process; GO:0055114 oxidation-reduction process; GO:0044710 single-organism metabolic process;		GO:0097159 organic cyclic compound binding; GO:1901363 heterocyclic compound binding; GO:0097367 carbohydrate derivative binding; GO:1901265 nucleoside phosphate binding; GO:0003824 catalytic activity; GO:0032553 ribonucleotide binding; GO:0005488 binding; GO:0043167 ion binding; GO:0043168 anion binding; GO:0000166 nucleotide binding; GO:0010181 FMN binding; GO:0048037 cofactor binding; GO:00164…	K00327			IPR017938; IPR003097; IPR023173; IPR008254; IPR029039;	Riboflavin synthase-like beta-barrel; FAD-binding, type 1; NADPH-cytochrome p450 reductase, FAD-binding, alpha-helical domain-3; Flavodoxin/nitric oxide synthase; Flavoprotein-like domain;
Zm00001d037590_P001	Zm00001d037590	332	1.746	Up	0.0070436	K	protein disulfide isomerase7 GN= pdi7	---	1	0.00626	63.816	K(1)VHGIIDK	3	-0.36563	plasma membrane	GO:0009116 nucleoside metabolic process; GO:0042278 purine nucleoside metabolic process; GO:0009167 purine ribonucleoside monophosphate metabolic process; GO:0009117 nucleotide metabolic process; GO:0044699 single-organism process; GO:0046129 purine ribonucleoside biosynthetic process; GO:0009163 nucleoside biosynthetic process; GO:0009058 biosynthetic process; GO:0009156 ribonucleoside monophosp…	GO:0031224 intrinsic component of membrane; GO:0016020 membrane; GO:0016021 integral component of membrane; GO:0044425 membrane part;	GO:1901265 nucleoside phosphate binding; GO:0043167 ion binding; GO:0016817 hydrolase activity, acting on acid anhydrides; GO:0016787 hydrolase activity; GO:0000166 nucleotide binding; GO:0017111 nucleoside-triphosphatase activity; GO:0016887 ATPase activity; GO:1901363 heterocyclic compound binding; GO:0097159 organic cyclic compound binding; GO:0016462 pyrophosphatase activity; GO:0003824 catal…	K01535	PMA1; H+-transporting ATPase [EC:7.1.2.1]	zma00190 Oxidative phosphorylation - Zea mays (maize);	IPR023298; IPR004014; IPR008250; IPR023299; IPR023214;	P-type ATPase, transmembrane domain; Cation-transporting P-type ATPase, N-terminal; P-type ATPase, A domain; P-type ATPase, cytoplasmic domain N; HAD-like domain;
Zm00001d037492_P005	Zm00001d037492	263	1.677	Up	0.0084245	K	Pyrophosphate-energized vacuolar membrane proton pump 1	---	1	0.00405	48.044	LSQQGAITK(1)R	2	-0.40553	plasma membrane	GO:0009116 nucleoside metabolic process; GO:0042278 purine nucleoside metabolic process; GO:0009167 purine ribonucleoside monophosphate metabolic process; GO:0009117 nucleotide metabolic process; GO:0044699 single-organism process; GO:0046129 purine ribonucleoside biosynthetic process; GO:0009163 nucleoside biosynthetic process; GO:0009058 biosynthetic process; GO:0009156 ribonucleoside monophosp…	GO:0031224 intrinsic component of membrane; GO:0016020 membrane; GO:0016021 integral component of membrane; GO:0044425 membrane part;	GO:1901265 nucleoside phosphate binding; GO:0043167 ion binding; GO:0016817 hydrolase activity, acting on acid anhydrides; GO:0016787 hydrolase activity; GO:0000166 nucleotide binding; GO:0017111 nucleoside-triphosphatase activity; GO:0016887 ATPase activity; GO:1901363 heterocyclic compound binding; GO:0097159 organic cyclic compound binding; GO:0016462 pyrophosphatase activity; GO:0003824 catal…	K01535	PMA1; H+-transporting ATPase [EC:7.1.2.1]	zma00190 Oxidative phosphorylation - Zea mays (maize);	IPR023298; IPR004014; IPR008250; IPR023299; IPR023214;	P-type ATPase, transmembrane domain; Cation-transporting P-type ATPase, N-terminal; P-type ATPase, A domain; P-type ATPase, cytoplasmic domain N; HAD-like domain;
Zm00001d037211_P001	Zm00001d037211	204	1.482	Up	0.0130214	K	annexin1 GN= anx1	---	1	0.000128	67.415	MITGDQLAIGK(1)ETGR	3	-0.62206	plasma membrane	GO:0009116 nucleoside metabolic process; GO:0042278 purine nucleoside metabolic process; GO:0009167 purine ribonucleoside monophosphate metabolic process; GO:0009117 nucleotide metabolic process; GO:0044699 single-organism process; GO:0046129 purine ribonucleoside biosynthetic process; GO:0009163 nucleoside biosynthetic process; GO:0009058 biosynthetic process; GO:0009156 ribonucleoside monophosp…	GO:0031224 intrinsic component of membrane; GO:0016020 membrane; GO:0016021 integral component of membrane; GO:0044425 membrane part;	GO:1901265 nucleoside phosphate binding; GO:0043167 ion binding; GO:0016817 hydrolase activity, acting on acid anhydrides; GO:0016787 hydrolase activity; GO:0000166 nucleotide binding; GO:0017111 nucleoside-triphosphatase activity; GO:0016887 ATPase activity; GO:1901363 heterocyclic compound binding; GO:0097159 organic cyclic compound binding; GO:0016462 pyrophosphatase activity; GO:0003824 catal…	K01535	PMA1; H+-transporting ATPase [EC:7.1.2.1]	zma00190 Oxidative phosphorylation - Zea mays (maize);	IPR023298; IPR004014; IPR008250; IPR023299; IPR023214;	P-type ATPase, transmembrane domain; Cation-transporting P-type ATPase, N-terminal; P-type ATPase, A domain; P-type ATPase, cytoplasmic domain N; HAD-like domain;
Zm00001d037211_P001	Zm00001d037211	199	1.306	Up	0.0027782	K	annexin1 GN= anx1	---	1	0.00464	89.698	TAFTTK(1)K	2	-0.092054	plasma membrane	GO:0009116 nucleoside metabolic process; GO:0042278 purine nucleoside metabolic process; GO:0009167 purine ribonucleoside monophosphate metabolic process; GO:0009117 nucleotide metabolic process; GO:0044699 single-organism process; GO:0046129 purine ribonucleoside biosynthetic process; GO:0009163 nucleoside biosynthetic process; GO:0009058 biosynthetic process; GO:0009156 ribonucleoside monophosp…	GO:0031224 intrinsic component of membrane; GO:0016020 membrane; GO:0016021 integral component of membrane; GO:0044425 membrane part;	GO:1901265 nucleoside phosphate binding; GO:0043167 ion binding; GO:0016817 hydrolase activity, acting on acid anhydrides; GO:0016787 hydrolase activity; GO:0000166 nucleotide binding; GO:0017111 nucleoside-triphosphatase activity; GO:0016887 ATPase activity; GO:1901363 heterocyclic compound binding; GO:0097159 organic cyclic compound binding; GO:0016462 pyrophosphatase activity; GO:0003824 catal…	K01535	PMA1; H+-transporting ATPase [EC:7.1.2.1]	zma00190 Oxidative phosphorylation - Zea mays (maize);	IPR023298; IPR004014; IPR008250; IPR023299; IPR023214;	P-type ATPase, transmembrane domain; Cation-transporting P-type ATPase, N-terminal; P-type ATPase, A domain; P-type ATPase, cytoplasmic domain N; HAD-like domain;
Zm00001d036959_P004	Zm00001d036959	282	1.844	Up	0.00055982	K	Elongation factor gamma1	---	1	0.0214	46.334	STIAK(1)EIR	2	-1.002	cytoplasm				K03950	NDUFA6; NADH dehydrogenase (ubiquinone) 1 alpha subcomplex subunit 6	zma00190 Oxidative phosphorylation - Zea mays (maize); zma01100 Metabolic pathways - Zea mays (maize);
Zm00001d036959_P004	Zm00001d036959	223	1.726	Up	0.0058834	K	Elongation factor gamma1	---	1	0.00359	60	K(1)TLASDGIR	2	0.28338	chloroplast	GO:0006810 transport; GO:0055085 transmembrane transport; GO:0051179 localization; GO:0051234 establishment of localization;	GO:0016020 membrane; GO:0043229 intracellular organelle; GO:0044429 mitochondrial part; GO:0031090 organelle membrane; GO:0031967 organelle envelope; GO:0044446 intracellular organelle part; GO:0005737 cytoplasm; GO:0044424 intracellular part; GO:0005623 cell; GO:0044422 organelle part; GO:0005739 mitochondrion; GO:0005740 mitochondrial envelope; GO:0043231 intracellular membrane-bounded organell…	GO:0005215 transporter activity;	K05863			IPR023395;	Mitochondrial carrier domain;
Zm00001d036959_P004	Zm00001d036959	226	1.353	Up	0.0044163	K	Elongation factor gamma1	---	1	7.15e-06	102.57	SLFK(1)GAGANILR	2	0.8621	chloroplast	GO:0006810 transport; GO:0055085 transmembrane transport; GO:0051179 localization; GO:0051234 establishment of localization;	GO:0016020 membrane; GO:0043229 intracellular organelle; GO:0044429 mitochondrial part; GO:0031090 organelle membrane; GO:0031967 organelle envelope; GO:0044446 intracellular organelle part; GO:0005737 cytoplasm; GO:0044424 intracellular part; GO:0005623 cell; GO:0044422 organelle part; GO:0005739 mitochondrion; GO:0005740 mitochondrial envelope; GO:0043231 intracellular membrane-bounded organell…	GO:0005215 transporter activity;	K05863			IPR023395;	Mitochondrial carrier domain;
Zm00001d036570_P001	Zm00001d036570	113	1.376	Up	0.00109639	K	60S ribosomal protein L27	---	1	0.00228	68.355	QIVAK(1)EGTK	2	-1.1836	chloroplast	GO:0006810 transport; GO:0055085 transmembrane transport; GO:0051179 localization; GO:0051234 establishment of localization;	GO:0016020 membrane; GO:0043229 intracellular organelle; GO:0044429 mitochondrial part; GO:0031090 organelle membrane; GO:0031967 organelle envelope; GO:0044446 intracellular organelle part; GO:0005737 cytoplasm; GO:0044424 intracellular part; GO:0005623 cell; GO:0044422 organelle part; GO:0005739 mitochondrion; GO:0005740 mitochondrial envelope; GO:0043231 intracellular membrane-bounded organell…	GO:0005215 transporter activity;	K05863			IPR023395;	Mitochondrial carrier domain;
Zm00001d036480_P003	Zm00001d036480	189	1.988	Up	0.0043213	K	eukaryotic initiation factor4a GN= eif4a	---	1	0.000588	83.862	STDGAK(1)AAK	2	-0.50437	chloroplast	GO:1901071 glucosamine-containing compound metabolic process; GO:0006030 chitin metabolic process; GO:0044036 cell wall macromolecule metabolic process; GO:0006026 aminoglycan catabolic process; GO:1901136 carbohydrate derivative catabolic process; GO:0006807 nitrogen compound metabolic process; GO:0006032 chitin catabolic process; GO:0005975 carbohydrate metabolic process; GO:0044238 primary met…		GO:0004553 hydrolase activity, hydrolyzing O-glycosyl compounds; GO:0016787 hydrolase activity; GO:0004568 chitinase activity; GO:0003824 catalytic activity; GO:0016798 hydrolase activity, acting on glycosyl bonds;	K20547	CHIB; basic endochitinase B [EC:3.2.1.14]	zma00520 Amino sugar and nucleotide sugar metabolism - Zea mays (maize); zma01100 Metabolic pathways - Zea mays (maize); zma04016 MAPK signaling pathway - plant - Zea mays (maize);	IPR023346; IPR000726;	Lysozyme-like domain; Glycoside hydrolase, family 19, catalytic;
Zm00001d036480_P003	Zm00001d036480	332	1.497	Up	0.000143943	K	eukaryotic initiation factor4a GN= eif4a	---	1	0.000227	80.555	GPIQLTHK(1)YNYR	3	-1.0292	chloroplast	GO:1901071 glucosamine-containing compound metabolic process; GO:0006030 chitin metabolic process; GO:0044036 cell wall macromolecule metabolic process; GO:0006026 aminoglycan catabolic process; GO:1901136 carbohydrate derivative catabolic process; GO:0006807 nitrogen compound metabolic process; GO:0006032 chitin catabolic process; GO:0005975 carbohydrate metabolic process; GO:0044238 primary met…		GO:0004553 hydrolase activity, hydrolyzing O-glycosyl compounds; GO:0016787 hydrolase activity; GO:0004568 chitinase activity; GO:0003824 catalytic activity; GO:0016798 hydrolase activity, acting on glycosyl bonds;	K20547	CHIB; basic endochitinase B [EC:3.2.1.14]	zma00520 Amino sugar and nucleotide sugar metabolism - Zea mays (maize); zma01100 Metabolic pathways - Zea mays (maize); zma04016 MAPK signaling pathway - plant - Zea mays (maize);	IPR023346; IPR000726;	Lysozyme-like domain; Glycoside hydrolase, family 19, catalytic;
Zm00001d036480_P003	Zm00001d036480	247	1.44	Up	0.0022577	K	eukaryotic initiation factor4a GN= eif4a	---	1	0.00653	67.334	K(1)LEFDLVR	2	0.067261	cytoplasm			GO:0005515 protein binding; GO:0005488 binding;	K00799	GST; glutathione S-transferase [EC:2.5.1.18]	zma00480 Glutathione metabolism - Zea mays (maize);	IPR010987; IPR004046; IPR012336; IPR004045; IPR034347;	Glutathione S-transferase, C-terminal-like; Glutathione S-transferase, C-terminal; Thioredoxin-like fold; Glutathione S-transferase, N-terminal; Glutathione S-transferases Phi, C-terminal;
Zm00001d036480_P003	Zm00001d036480	18	1.399	Up	0.0080839	K	eukaryotic initiation factor4a GN= eif4a	---	1	0.0016	60.255	QVEIPFK(1)PAR	2	-0.18864	chloroplast	GO:0008152 metabolic process;			K01681	ACO; aconitate hydratase [EC:4.2.1.3]	zma01230 Biosynthesis of amino acids - Zea mays (maize); zma01200 Carbon metabolism - Zea mays (maize); zma01110 Biosynthesis of secondary metabolites - Zea mays (maize); zma01100 Metabolic pathways - Zea mays (maize); zma00020 Citrate cycle (TCA cycle) - Zea mays (maize); zma01210 2-Oxocarboxylic acid metabolism - Zea mays (maize); zma00630 Glyoxylate and dicarboxylate metabolism - Zea mays (mai…	IPR001030; IPR000573; IPR015928; IPR015932; IPR015931;	Aconitase/3-isopropylmalate dehydratase large subunit, alpha/beta/alpha domain; Aconitase A/isopropylmalate dehydratase small subunit, swivel domain; Aconitase/3-isopropylmalate dehydratase, swivel; Aconitase/3-isopropylmalate dehydratase large subunit, alpha/beta/alpha, subdomain 2; Aconitase/3-isopropylmalate dehydratase large subunit, alpha/beta/alpha, subdomain 1/3;
Zm00001d036293_P001	Zm00001d036293	137	1.355	Up	0.00682	K	Caffeoyl-CoA O-methyltransferase1 GN= omt1	---	1	0.00026	66.215	K(1)YQAFAQTLQQSR	3	-0.19993	cytoplasm			GO:0005524 ATP binding; GO:1901265 nucleoside phosphate binding; GO:0001882 nucleoside binding; GO:0043167 ion binding; GO:0016787 hydrolase activity; GO:0000166 nucleotide binding; GO:0097159 organic cyclic compound binding; GO:1901363 heterocyclic compound binding; GO:0032549 ribonucleoside binding; GO:0097367 carbohydrate derivative binding; GO:0003824 catalytic activity; GO:0032553 ribonucleo…	K13525	VCP; transitional endoplasmic reticulum ATPase	zma04141 Protein processing in endoplasmic reticulum - Zea mays (maize);	IPR029067; IPR003593; IPR003959; IPR009010; IPR004201; IPR027417; IPR003338;	CDC48 domain 2-like; AAA+ ATPase domain; ATPase, AAA-type, core; Aspartate decarboxylase-like domain; CDC48, domain 2; P-loop containing nucleoside triphosphate hydrolase; CDC48, N-terminal subdomain;
Zm00001d036293_P001	Zm00001d036293	58	1.326	Up	0.00043739	K	Caffeoyl-CoA O-methyltransferase1 GN= omt1	---	1	0.00205	70.028	GDTVLLK(1)GK	2	0.23196	cytoplasm			GO:0005524 ATP binding; GO:1901265 nucleoside phosphate binding; GO:0001882 nucleoside binding; GO:0043167 ion binding; GO:0016787 hydrolase activity; GO:0000166 nucleotide binding; GO:0097159 organic cyclic compound binding; GO:1901363 heterocyclic compound binding; GO:0032549 ribonucleoside binding; GO:0097367 carbohydrate derivative binding; GO:0003824 catalytic activity; GO:0032553 ribonucleo…	K13525	VCP; transitional endoplasmic reticulum ATPase	zma04141 Protein processing in endoplasmic reticulum - Zea mays (maize);	IPR029067; IPR003593; IPR003959; IPR009010; IPR004201; IPR027417; IPR003338;	CDC48 domain 2-like; AAA+ ATPase domain; ATPase, AAA-type, core; Aspartate decarboxylase-like domain; CDC48, domain 2; P-loop containing nucleoside triphosphate hydrolase; CDC48, N-terminal subdomain;
Zm00001d036151_P001	Zm00001d036151	16	2.606	Up	4.0023e-05	K	Nucleic acid-binding OB-fold-like protein	---	1	0.0265	52.937	EIFDK(1)AR	2	0.088958	cytoplasm			GO:0005524 ATP binding; GO:1901265 nucleoside phosphate binding; GO:0001882 nucleoside binding; GO:0043167 ion binding; GO:0016787 hydrolase activity; GO:0000166 nucleotide binding; GO:0097159 organic cyclic compound binding; GO:1901363 heterocyclic compound binding; GO:0032549 ribonucleoside binding; GO:0097367 carbohydrate derivative binding; GO:0003824 catalytic activity; GO:0032553 ribonucleo…	K13525	VCP; transitional endoplasmic reticulum ATPase	zma04141 Protein processing in endoplasmic reticulum - Zea mays (maize);	IPR029067; IPR003593; IPR003959; IPR009010; IPR004201; IPR027417; IPR003338;	CDC48 domain 2-like; AAA+ ATPase domain; ATPase, AAA-type, core; Aspartate decarboxylase-like domain; CDC48, domain 2; P-loop containing nucleoside triphosphate hydrolase; CDC48, N-terminal subdomain;
Zm00001d036151_P001	Zm00001d036151	23	2.042	Up	0.00170306	K	Nucleic acid-binding OB-fold-like protein	---	1	0.00356	61.78	LQIFK(1)ACLR	2	-0.38607	cytoplasm			GO:0005524 ATP binding; GO:1901265 nucleoside phosphate binding; GO:0001882 nucleoside binding; GO:0043167 ion binding; GO:0016787 hydrolase activity; GO:0000166 nucleotide binding; GO:0097159 organic cyclic compound binding; GO:1901363 heterocyclic compound binding; GO:0032549 ribonucleoside binding; GO:0097367 carbohydrate derivative binding; GO:0003824 catalytic activity; GO:0032553 ribonucleo…	K13525	VCP; transitional endoplasmic reticulum ATPase	zma04141 Protein processing in endoplasmic reticulum - Zea mays (maize);	IPR029067; IPR003593; IPR003959; IPR009010; IPR004201; IPR027417; IPR003338;	CDC48 domain 2-like; AAA+ ATPase domain; ATPase, AAA-type, core; Aspartate decarboxylase-like domain; CDC48, domain 2; P-loop containing nucleoside triphosphate hydrolase; CDC48, N-terminal subdomain;
Zm00001d036031_P002	Zm00001d036031	341	1.585	Up	0.0020987	K	protein phosphatase homolog17 responds to Pi starvation GN= prh17	---	1	0.0111	71.501	K(1)AESDLR	2	-0.98793	chloroplast	GO:0008652 cellular amino acid biosynthetic process; GO:0016053 organic acid biosynthetic process; GO:0044711 single-organism biosynthetic process; GO:0044281 small molecule metabolic process; GO:0044763 single-organism cellular process; GO:0006807 nitrogen compound metabolic process; GO:0044699 single-organism process; GO:0009058 biosynthetic process; GO:1901605 alpha-amino acid metabolic proces…		GO:0016769 transferase activity, transferring nitrogenous groups; GO:0004648 O-phospho-L-serine:2-oxoglutarate aminotransferase activity; GO:0008483 transaminase activity; GO:0003824 catalytic activity; GO:0016740 transferase activity;	K00831	serC; phosphoserine aminotransferase [EC:2.6.1.52]	zma01230 Biosynthesis of amino acids - Zea mays (maize); zma01200 Carbon metabolism - Zea mays (maize); zma00750 Vitamin B6 metabolism - Zea mays (maize); zma01100 Metabolic pathways - Zea mays (maize); zma00260 Glycine, serine and threonine metabolism - Zea mays (maize);	IPR015424; IPR000192; IPR015421; IPR015422;	Pyridoxal phosphate-dependent transferase; Aminotransferase class V domain; Pyridoxal phosphate-dependent transferase, major region, subdomain 1; Pyridoxal phosphate-dependent transferase, major region, subdomain 2;
Zm00001d036031_P002	Zm00001d036031	105	1.356	Up	0.0121785	K	protein phosphatase homolog17 responds to Pi starvation GN= prh17	---	0.999978	0.00672	51.286	GKEFDAAIK(1)K	3	-0.81142	chloroplast	GO:0008652 cellular amino acid biosynthetic process; GO:0016053 organic acid biosynthetic process; GO:0044711 single-organism biosynthetic process; GO:0044281 small molecule metabolic process; GO:0044763 single-organism cellular process; GO:0006807 nitrogen compound metabolic process; GO:0044699 single-organism process; GO:0009058 biosynthetic process; GO:1901605 alpha-amino acid metabolic proces…		GO:0016769 transferase activity, transferring nitrogenous groups; GO:0004648 O-phospho-L-serine:2-oxoglutarate aminotransferase activity; GO:0008483 transaminase activity; GO:0003824 catalytic activity; GO:0016740 transferase activity;	K00831	serC; phosphoserine aminotransferase [EC:2.6.1.52]	zma01230 Biosynthesis of amino acids - Zea mays (maize); zma01200 Carbon metabolism - Zea mays (maize); zma00750 Vitamin B6 metabolism - Zea mays (maize); zma01100 Metabolic pathways - Zea mays (maize); zma00260 Glycine, serine and threonine metabolism - Zea mays (maize);	IPR015424; IPR000192; IPR015421; IPR015422;	Pyridoxal phosphate-dependent transferase; Aminotransferase class V domain; Pyridoxal phosphate-dependent transferase, major region, subdomain 1; Pyridoxal phosphate-dependent transferase, major region, subdomain 2;
Zm00001d036024_P005	Zm00001d036024	118	1.678	Up	0.0128623	K	"aldo/keto reductase AKR1 leaf cDNA csu190, similar to auxin-induced protein GN= akr1"	---	1	0.000274	74.841	EGMVQLK(1)GHR	3	-0.51802	chloroplast	GO:0008652 cellular amino acid biosynthetic process; GO:0016053 organic acid biosynthetic process; GO:0044711 single-organism biosynthetic process; GO:0044281 small molecule metabolic process; GO:0044763 single-organism cellular process; GO:0006807 nitrogen compound metabolic process; GO:0044699 single-organism process; GO:0009058 biosynthetic process; GO:1901605 alpha-amino acid metabolic proces…		GO:0016769 transferase activity, transferring nitrogenous groups; GO:0004648 O-phospho-L-serine:2-oxoglutarate aminotransferase activity; GO:0008483 transaminase activity; GO:0003824 catalytic activity; GO:0016740 transferase activity;	K00831	serC; phosphoserine aminotransferase [EC:2.6.1.52]	zma01230 Biosynthesis of amino acids - Zea mays (maize); zma01200 Carbon metabolism - Zea mays (maize); zma00750 Vitamin B6 metabolism - Zea mays (maize); zma01100 Metabolic pathways - Zea mays (maize); zma00260 Glycine, serine and threonine metabolism - Zea mays (maize);	IPR015424; IPR000192; IPR015421; IPR015422;	Pyridoxal phosphate-dependent transferase; Aminotransferase class V domain; Pyridoxal phosphate-dependent transferase, major region, subdomain 1; Pyridoxal phosphate-dependent transferase, major region, subdomain 2;
Zm00001d035722_P009	Zm00001d035722	63	1.594	Up	0.0127557	K	Actin-7	---	1	0.0133	69.825	ALCEK(1)AK	3	0.18612	cytoplasm			GO:0016787 hydrolase activity; GO:0003824 catalytic activity;	K04382	PPP2C; serine/threonine-protein phosphatase 2A catalytic subunit [EC:3.1.3.16]	zma03015 mRNA surveillance pathway - Zea mays (maize); zma04136 Autophagy - other - Zea mays (maize);	IPR029052; IPR004843; IPR006186;	Metallo-dependent phosphatase-like; Calcineurin-like phosphoesterase domain, ApaH type; Serine/threonine-specific protein phosphatase/bis(5-nucleosyl)-tetraphosphatase;
Zm00001d035722_P009	Zm00001d035722	328	1.419	Up	0.047019	K	Actin-7	---	1	3.4e-06	111.61	IASDGLK(1)HR	3	-1.1362	cytoplasm	GO:0006518 peptide metabolic process; GO:0043043 peptide biosynthetic process; GO:0044267 cellular protein metabolic process; GO:0006807 nitrogen compound metabolic process; GO:0009058 biosynthetic process; GO:0043603 cellular amide metabolic process; GO:0044238 primary metabolic process; GO:1901566 organonitrogen compound biosynthetic process; GO:1901576 organic substance biosynthetic process; G…	GO:0005840 ribosome; GO:0043226 organelle; GO:0043229 intracellular organelle; GO:0043232 intracellular non-membrane-bounded organelle; GO:0044464 cell part; GO:0005622 intracellular; GO:0005737 cytoplasm; GO:0032991 macromolecular complex; GO:0044424 intracellular part; GO:1990904 ribonucleoprotein complex; GO:0005623 cell; GO:0030529 intracellular ribonucleoprotein complex; GO:0044444 cytoplasm…	GO:0003735 structural constituent of ribosome; GO:0005198 structural molecule activity;	K02984	RP-S3Ae; small subunit ribosomal protein S3Ae	zma03010 Ribosome - Zea mays (maize);
Zm00001d035722_P009	Zm00001d035722	317	1.362	Up	0.0111769	K	Actin-7	---	1	0.000307	80.69	IDAVDASTVK(1)R	3	1.7586	cytoplasm			GO:0046872 metal ion binding; GO:0043169 cation binding; GO:0003824 catalytic activity; GO:0005488 binding; GO:0043167 ion binding;	K17732			IPR007863; IPR011765; IPR011249; IPR011237;	Peptidase M16, C-terminal; Peptidase M16, N-terminal; Metalloenzyme, LuxS/M16 peptidase-like; Peptidase M16 domain;
Zm00001d035722_P009	Zm00001d035722	330	1.333	Up	0.0107779	K	Actin-7	---	1	3.44e-05	93.096	HEDIVEQAK(1)K	3	1.0616	cytoplasm			GO:0046872 metal ion binding; GO:0043169 cation binding; GO:0003824 catalytic activity; GO:0005488 binding; GO:0043167 ion binding;	K17732			IPR007863; IPR011765; IPR011249; IPR011237;	Peptidase M16, C-terminal; Peptidase M16, N-terminal; Metalloenzyme, LuxS/M16 peptidase-like; Peptidase M16 domain;
Zm00001d035637_P001	Zm00001d035637	54	2.071	Up	0.00102105	K	uncharacterized protein	---	1	0.0143	54.066	VLDK(1)DVPR	2	-1.7324	cytoplasm			GO:0046872 metal ion binding; GO:0043169 cation binding; GO:0003824 catalytic activity; GO:0005488 binding; GO:0043167 ion binding;	K17732			IPR007863; IPR011765; IPR011249; IPR011237;	Peptidase M16, C-terminal; Peptidase M16, N-terminal; Metalloenzyme, LuxS/M16 peptidase-like; Peptidase M16 domain;
Zm00001d035312_P003	Zm00001d035312	44	1.784	Up	0.0073206	K	40S ribosomal protein S29	---	1	0.0226	45.022	ILAEK(1)TSK	2	0.25206	plasma membrane	GO:0006518 peptide metabolic process; GO:0006725 cellular aromatic compound metabolic process; GO:0044267 cellular protein metabolic process; GO:0044699 single-organism process; GO:0009058 biosynthetic process; GO:1901566 organonitrogen compound biosynthetic process; GO:0043039 tRNA aminoacylation; GO:0044237 cellular metabolic process; GO:0071704 organic substance metabolic process; GO:0008152 m…		GO:0016876 ligase activity, forming aminoacyl-tRNA and related compounds; GO:0005524 ATP binding; GO:1901265 nucleoside phosphate binding; GO:0016875 ligase activity, forming carbon-oxygen bonds; GO:0016874 ligase activity; GO:0001882 nucleoside binding; GO:0043167 ion binding; GO:0000166 nucleotide binding; GO:0097159 organic cyclic compound binding; GO:1901363 heterocyclic compound binding; GO:…	K01874	MARS; methionyl-tRNA synthetase [EC:6.1.1.10]	zma00970 Aminoacyl-tRNA biosynthesis - Zea mays (maize); zma00450 Selenocompound metabolism - Zea mays (maize);	IPR015413; IPR009080;	Methionyl/Leucyl tRNA synthetase; Aminoacyl-tRNA synthetase, class Ia, anticodon-binding;
Zm00001d035312_P003	Zm00001d035312	50	1.575	Up	0.0035243	K	40S ribosomal protein S29	---	1	0.000969	58.885	K(1)SPCGEGTNTWDR	2	0.16619	cytoplasm	GO:0006518 peptide metabolic process; GO:0043043 peptide biosynthetic process; GO:0044267 cellular protein metabolic process; GO:0006807 nitrogen compound metabolic process; GO:0009058 biosynthetic process; GO:0043603 cellular amide metabolic process; GO:0044238 primary metabolic process; GO:1901566 organonitrogen compound biosynthetic process; GO:1901576 organic substance biosynthetic process; G…	GO:0005840 ribosome; GO:0043229 intracellular organelle; GO:0043232 intracellular non-membrane-bounded organelle; GO:0015935 small ribosomal subunit; GO:0044446 intracellular organelle part; GO:0005737 cytoplasm; GO:0032991 macromolecular complex; GO:0044424 intracellular part; GO:0005623 cell; GO:0044422 organelle part; GO:0043228 non-membrane-bounded organelle; GO:0043226 organelle; GO:0044391 …	GO:0003735 structural constituent of ribosome; GO:0005198 structural molecule activity;	K02969	RP-S20e; small subunit ribosomal protein S20e	zma03010 Ribosome - Zea mays (maize);	IPR027486;	Ribosomal protein S10 domain;
Zm00001d035156_P008	Zm00001d035156	179	1.828	Up	0.002317	K	Glyceraldehyde-3-phosphate dehydrogenase 2%2C cytosolic	---	1	1.08e-08	128.38	ITLSSK(1)NVK	3	-0.40643	cytoplasm	GO:0006518 peptide metabolic process; GO:0043043 peptide biosynthetic process; GO:0044267 cellular protein metabolic process; GO:0006807 nitrogen compound metabolic process; GO:0009058 biosynthetic process; GO:0043603 cellular amide metabolic process; GO:0044238 primary metabolic process; GO:1901566 organonitrogen compound biosynthetic process; GO:1901576 organic substance biosynthetic process; G…	GO:0005840 ribosome; GO:0043229 intracellular organelle; GO:0043232 intracellular non-membrane-bounded organelle; GO:0015935 small ribosomal subunit; GO:0044446 intracellular organelle part; GO:0005737 cytoplasm; GO:0032991 macromolecular complex; GO:0044424 intracellular part; GO:0005623 cell; GO:0044422 organelle part; GO:0043228 non-membrane-bounded organelle; GO:0043226 organelle; GO:0044391 …	GO:0003735 structural constituent of ribosome; GO:0005198 structural molecule activity;	K02969	RP-S20e; small subunit ribosomal protein S20e	zma03010 Ribosome - Zea mays (maize);	IPR027486;	Ribosomal protein S10 domain;
Zm00001d035156_P008	Zm00001d035156	25	1.775	Up	4.1644e-05	K	Glyceraldehyde-3-phosphate dehydrogenase 2%2C cytosolic	---	1	0.0056	87.476	NVK(1)NLEK	2	-0.36172	cytoplasm	GO:0006518 peptide metabolic process; GO:0043043 peptide biosynthetic process; GO:0044267 cellular protein metabolic process; GO:0006807 nitrogen compound metabolic process; GO:0009058 biosynthetic process; GO:0043603 cellular amide metabolic process; GO:0044238 primary metabolic process; GO:1901566 organonitrogen compound biosynthetic process; GO:1901576 organic substance biosynthetic process; G…	GO:0005840 ribosome; GO:0043229 intracellular organelle; GO:0043232 intracellular non-membrane-bounded organelle; GO:0015935 small ribosomal subunit; GO:0044446 intracellular organelle part; GO:0005737 cytoplasm; GO:0032991 macromolecular complex; GO:0044424 intracellular part; GO:0005623 cell; GO:0044422 organelle part; GO:0043228 non-membrane-bounded organelle; GO:0043226 organelle; GO:0044391 …	GO:0003735 structural constituent of ribosome; GO:0005198 structural molecule activity;	K02969	RP-S20e; small subunit ribosomal protein S20e	zma03010 Ribosome - Zea mays (maize);	IPR027486;	Ribosomal protein S10 domain;
Zm00001d035156_P008	Zm00001d035156	32	1.646	Up	0.0043962	K	Glyceraldehyde-3-phosphate dehydrogenase 2%2C cytosolic	---	1	0.0089	61.691	TYAAQIK(1)R	2	0.14496	cytoplasm	GO:0098655 cation transmembrane transport; GO:0034220 ion transmembrane transport; GO:0098660 inorganic ion transmembrane transport; GO:0090662 ATP hydrolysis coupled transmembrane transport; GO:0015988 energy coupled proton transmembrane transport, against electrochemical gradient; GO:0044699 single-organism process; GO:0006818 hydrogen transport; GO:0015992 proton transport; GO:0051234 establis…	GO:0043229 intracellular organelle; GO:0033179 proton-transporting V-type ATPase, V0 domain; GO:0016020 membrane; GO:0000220 vacuolar proton-transporting V-type ATPase, V0 domain; GO:0098588 bounding membrane of organelle; GO:0031090 organelle membrane; GO:0098796 membrane protein complex; GO:0005737 cytoplasm; GO:0044446 intracellular organelle part; GO:0032991 macromolecular complex; GO:0044424…	GO:0015075 ion transmembrane transporter activity; GO:0022892 substrate-specific transporter activity; GO:0015077 monovalent inorganic cation transmembrane transporter activity; GO:0022890 inorganic cation transmembrane transporter activity; GO:0015078 hydrogen ion transmembrane transporter activity; GO:0008324 cation transmembrane transporter activity; GO:0022891 substrate-specific transmembrane…	K02154	ATPeV0A; V-type H+-transporting ATPase subunit a	zma04145 Phagosome - Zea mays (maize); zma00190 Oxidative phosphorylation - Zea mays (maize); zma01100 Metabolic pathways - Zea mays (maize);
Zm00001d035156_P008	Zm00001d035156	219	1.469	Up	0.0052406	K	Glyceraldehyde-3-phosphate dehydrogenase 2%2C cytosolic	---	1	0.0141	52.549	K(1)LLASDSR	2	1.0459	mitochondria
Zm00001d035156_P008	Zm00001d035156	211	1.4	Up	0.022942	K	Glyceraldehyde-3-phosphate dehydrogenase 2%2C cytosolic	---	1	4.01e-05	115.71	SCYDEGK(1)R	2	-0.19931	cytoplasm				K08678	UXS1; UDP-glucuronate decarboxylase [EC:4.1.1.35]	zma00520 Amino sugar and nucleotide sugar metabolism - Zea mays (maize); zma01100 Metabolic pathways - Zea mays (maize);	IPR016040;	NAD(P)-binding domain;
Zm00001d035038_P004	Zm00001d035038	253	1.538	Up	0.00055802	K	Fructokinase-like 1 chloroplastic	---	1	0.00854	72.138	K(1)WIGHPR	3	-0.23832	cytoplasm				K08678	UXS1; UDP-glucuronate decarboxylase [EC:4.1.1.35]	zma00520 Amino sugar and nucleotide sugar metabolism - Zea mays (maize); zma01100 Metabolic pathways - Zea mays (maize);	IPR016040;	NAD(P)-binding domain;
Zm00001d035038_P004	Zm00001d035038	296	1.521	Up	0.020236	K	Fructokinase-like 1 chloroplastic	---	1	0.00364	69.825	HNPVK(1)TIK	3	0.27787	cytoplasm				K08678	UXS1; UDP-glucuronate decarboxylase [EC:4.1.1.35]	zma00520 Amino sugar and nucleotide sugar metabolism - Zea mays (maize); zma01100 Metabolic pathways - Zea mays (maize);	IPR016040;	NAD(P)-binding domain;
Zm00001d035038_P004	Zm00001d035038	314	1.478	Up	0.0041158	K	Fructokinase-like 1 chloroplastic	---	1	0.008	77.748	MLGLAK(1)R	2	-0.20135	chloroplast				K08678	UXS1; UDP-glucuronate decarboxylase [EC:4.1.1.35]	zma00520 Amino sugar and nucleotide sugar metabolism - Zea mays (maize); zma01100 Metabolic pathways - Zea mays (maize);	IPR016040;	NAD(P)-binding domain;
Zm00001d035038_P004	Zm00001d035038	111	1.357	Up	0.011596	K	Fructokinase-like 1 chloroplastic	---	1	0.000241	75.764	EAHLK(1)LSELGFADA	2	-0.43455	cytoplasm,plasma membrane	GO:0008152 metabolic process; GO:0006950 response to stress; GO:0055114 oxidation-reduction process; GO:0044710 single-organism metabolic process; GO:0006979 response to oxidative stress; GO:0044699 single-organism process; GO:0050896 response to stimulus;		GO:0097159 organic cyclic compound binding; GO:1901363 heterocyclic compound binding; GO:0020037 heme binding; GO:0003824 catalytic activity; GO:0005488 binding; GO:0016209 antioxidant activity; GO:0004601 peroxidase activity; GO:0046906 tetrapyrrole binding; GO:0016491 oxidoreductase activity; GO:0016684 oxidoreductase activity, acting on peroxide as acceptor;	K00434	E1.11.1.11; L-ascorbate peroxidase [EC:1.11.1.11]	zma00053 Ascorbate and aldarate metabolism - Zea mays (maize); zma00480 Glutathione metabolism - Zea mays (maize);	IPR002016;	Haem peroxidase, plant/fungal/bacterial;
Zm00001d034865_P001	Zm00001d034865	301	1.611	Up	0.0145753	K	Pentatricopeptide repeat-containing protein mitochondrial	---	1	0.00232	83.948	HKDTAK(1)VR	4	-0.15581	cytoplasm	GO:0006810 transport; GO:0046907 intracellular transport; GO:0051649 establishment of localization in cell; GO:0051179 localization; GO:0051234 establishment of localization; GO:0051641 cellular localization;			K15306			IPR000156; IPR011993;	Ran binding domain; PH domain-like;
Zm00001d034855_P002	Zm00001d034855	37	1.636	Up	0.0031831	K	Basic transcription factor 3	---	1	0.00123	76.228	GTGTVK(1)LLK	3	-1.1618	cytoplasm	GO:0006810 transport; GO:0046907 intracellular transport; GO:0051649 establishment of localization in cell; GO:0051179 localization; GO:0051234 establishment of localization; GO:0051641 cellular localization;			K15306			IPR000156; IPR011993;	Ran binding domain; PH domain-like;
Zm00001d034807_P004	Zm00001d034807	28	2.339	Up	0.00053623	K	Late embryogenesis abundant protein group 2	---	1	0.000532	67.704	VNVLFK(1)HVQK	3	-0.091896	cytoplasm			GO:0000287 magnesium ion binding; GO:0019842 vitamin binding; GO:0043167 ion binding; GO:0016829 lyase activity; GO:0048037 cofactor binding; GO:1901681 sulfur compound binding; GO:0030976 thiamine pyrophosphate binding; GO:1901363 heterocyclic compound binding; GO:0097159 organic cyclic compound binding; GO:0003824 catalytic activity; GO:0016830 carbon-carbon lyase activity; GO:0005488 binding; …	K01568	PDC; pyruvate decarboxylase [EC:4.1.1.1]	zma00010 Glycolysis / Gluconeogenesis - Zea mays (maize); zma01110 Biosynthesis of secondary metabolites - Zea mays (maize); zma01100 Metabolic pathways - Zea mays (maize);	IPR012000; IPR029035; IPR029061; IPR012001; IPR011766;	Thiamine pyrophosphate enzyme, central domain; DHS-like NAD/FAD-binding domain; Thiamin diphosphate-binding fold; Thiamine pyrophosphate enzyme, N-terminal TPP-binding domain; Thiamine pyrophosphate enzyme, C-terminal TPP-binding;
Zm00001d034807_P004	Zm00001d034807	219	1.705	Up	0.00031615	K	Late embryogenesis abundant protein group 2	---	1	0.000101	85.355	K(1)AVVIHVPYR	3	0.25198	cytoplasm	GO:0006518 peptide metabolic process; GO:0043043 peptide biosynthetic process; GO:0044267 cellular protein metabolic process; GO:0006807 nitrogen compound metabolic process; GO:0009058 biosynthetic process; GO:0043603 cellular amide metabolic process; GO:0044238 primary metabolic process; GO:1901566 organonitrogen compound biosynthetic process; GO:1901576 organic substance biosynthetic process; G…	GO:0005840 ribosome; GO:0043226 organelle; GO:0043229 intracellular organelle; GO:0043232 intracellular non-membrane-bounded organelle; GO:0044464 cell part; GO:0005622 intracellular; GO:0005737 cytoplasm; GO:0032991 macromolecular complex; GO:0044424 intracellular part; GO:1990904 ribonucleoprotein complex; GO:0005623 cell; GO:0030529 intracellular ribonucleoprotein complex; GO:0044444 cytoplasm…	GO:0003735 structural constituent of ribosome; GO:0005198 structural molecule activity;	K02993	RP-S7e; small subunit ribosomal protein S7e	zma03010 Ribosome - Zea mays (maize);
Zm00001d034807_P004	Zm00001d034807	254	1.575	Up	0.0130578	K	Late embryogenesis abundant protein group 2	---	1	0.00989	61.691	IFLDPK(1)ER	2	1.5369	cytoplasm	GO:0006518 peptide metabolic process; GO:0043043 peptide biosynthetic process; GO:0044267 cellular protein metabolic process; GO:0006807 nitrogen compound metabolic process; GO:0009058 biosynthetic process; GO:0043603 cellular amide metabolic process; GO:0044238 primary metabolic process; GO:1901566 organonitrogen compound biosynthetic process; GO:1901576 organic substance biosynthetic process; G…	GO:0005840 ribosome; GO:0043226 organelle; GO:0043229 intracellular organelle; GO:0043232 intracellular non-membrane-bounded organelle; GO:0044464 cell part; GO:0005622 intracellular; GO:0005737 cytoplasm; GO:0032991 macromolecular complex; GO:0044424 intracellular part; GO:1990904 ribonucleoprotein complex; GO:0005623 cell; GO:0030529 intracellular ribonucleoprotein complex; GO:0044444 cytoplasm…	GO:0003735 structural constituent of ribosome; GO:0005198 structural molecule activity;	K02993	RP-S7e; small subunit ribosomal protein S7e	zma03010 Ribosome - Zea mays (maize);
[truncated: 566 more rows]
