# Supplementary material for: Global analysis of lysine 2-hydroxyisobutyrylation during Fusarium graminearum infection in maize
Source: Front Plant Sci. 2022 Sep 15;13:1000039. doi: 10.3389/fpls.2022.1000039 (PMC9521605; doi:10.3389/fpls.2022.1000039)
Supplement: Supplementary Table S3 — Primers used for qRT-PCR and ChIP-qPCR in this study. [file Table_3.XLSX]

## Sheet: primers
Gene ID	Experiment	Primer name	Sequence (5’ - 3’)
Zm00001d009296(PR1)	RT-qPCR	Forward	CAGCAGTTCGCGGAGAAGTA
		Reverse	TAAAGACGCCACGGTTGTCG
Zm00001d003379(PR2)	RT-qPCR	Forward	ACGCTGAAGGTGACTCCG
		Reverse	GTCGTGGAACGTCTTGGTG
Zm00001d048947(PR3)	RT-qPCR	Forward	TTGTCACAGGCGATCGTTGG
		Reverse	ACTGGTAGTCGACGTTGAGG
Zm00001d018738(PR4)	RT-qPCR	Forward	TGCCTCCAGGTGCGAATG
		Reverse	TGCCGACTACGTTGTGAGTGC
Zm00001d031158(PR5)	RT-qPCR	Forward	ACCTTCACCATCACCAACAACT
		Reverse	TCGATGACCGAGATGTCGTAG
Zm00001d028816(PR6)	RT-qPCR	Forward	ACTGTTGAGATCGCCTCG
		Reverse	GAAGTTGAACTGCCTGACG
Zm00001d028815(PR7)	RT-qPCR	Forward	CCTCAGTCATGCCGTTCAGC
		Reverse	AGTGGATTCGACCTTCACCAC
Zm00001d018734(PR8)	RT-qPCR	Forward	TGTCGTGGGATGAGAACGTG
		Reverse	AGACGACTTGCGTGTAGTGG
Zm00001d023811(PR9)	RT-qPCR	Forward	CCATCGCTGGGTGAGAACAA
		Reverse	TCAACCTTGACCTTGGCGAC
Zm00001d036366(PR10)	RT-qPCR	Forward	CTACACCTACGACGCGTTCA
		Reverse	CCGTAGTACTTCTGGCCGTC
Zm00001d048949(PR11)	RT-qPCR	Forward	TGTCGTGGCGCATGAAGTA
		Reverse	ACGAACTGGTAGTTGACGGT
Zm00001d015327(UBQ1)	RT-qPCR	Forward	CCGACCAGCAGCGCC
		Reverse	GTAGTCCGCGAGAGTGCG
Zm00001d009296(PR1)	ChIP-qPCR	Forward	CATCCAACAAGCTCGCAGTC
		Reverse	GAGTGAGGTAGTCTTGAGGCG
Zm00001d003379(PR2)	ChIP-qPCR	Forward	CTAGCGCCTCTCTTGGACTG
		Reverse	ACCACCTTGTTCTCGTCGTC
Zm00001d048947(PR3)	ChIP-qPCR	Forward	GGCGGCGATGATGGTCTC
		Reverse	TTGTACAGGTGGTACGTCGC
Zm00001d018738(PR4)	ChIP-qPCR	Forward	TACGGCGAGAACCTCTTCTG
		Reverse	GTTGGTGTCGTGGTCGTAGT
Zm00001d031158(PR5)	ChIP-qPCR	Forward	CTGCTCCTTCAACGGCAAC
		Reverse	GTCGATGACCGAGATGTCGTA
Zm00001d028816(PR6)	ChIP-qPCR	Forward	AACATGTCACTGCTCCTCCTG
		Reverse	TGGACTTGCACTCGCACTTG
Zm00001d028815(PR7)	ChIP-qPCR	Forward	CGATCAAACAGCTAAGCGCAC
		Reverse	TCTTGCACTCGCACTTGTCC
Zm00001d018734(PR8)	ChIP-qPCR	Forward	CAAGTCGTCTGGCGCAAATC
		Reverse	CTAGTAGGGTCTCTGTCCGC
Zm00001d023811(PR9)	ChIP-qPCR	Forward	CTTCGCCGAGACCAAGTCG
		Reverse	CTTCGCCGAGACCAAGTCG
Zm00001d036366(PR10)	ChIP-qPCR	Forward	TGGGTTAAGCTTCATGGTGGT
		Reverse	CGGTACAGTAGTCGGGAGTG
Zm00001d048949(PR11)	ChIP-qPCR	Forward	TGGTGTACTGATGCAGGTGAC
		Reverse	CTGTCCGTTGGTGTCGATGG
Zm00001d015327(UBQ1)	ChIP-qPCR	Forward	GCTAGCGTTCGTACACGGAT
		Reverse	GAACGGCTAGAGCCATCCCA
